# Supplementary material for: Highly multiplexed selection of RNA aptamers against a small molecule library
Source: PLoS One. 2022 Sep 15;17(9):e0273381. doi: 10.1371/journal.pone.0273381 (PMC9477273; doi:10.1371/journal.pone.0273381)
Supplement: S1 Table — Compounds used in this work. Each row includes: compound ID; SMILES; molecular weight; assignment to selection set A or B; V256 vectors containing the compound; maximum fold change observed when compound added in isolation at 10μM; minimum fold change observed when any vector containing the compound was added at 2μM; second source for compound, if any; mass spec identification (adduct, m/z, elution time, average ion count); number of false positives in mass spec identification at specified m/z and elution time; flag indicating, for each V256 group measured on mass spec, whether the compound was isolated. (XLSX) [file pone.0273381.s004.xlsx]

## Sheet: 1-compounds
Name	SMILES	MW	Selection Group	Vec256_1	Vec256_2	Vec256_3	Vec256_4	Vec256_5	Vec256_6	Vec256_7	Vec256_8	Vec256_9	Max fold individually @10uM	Upper bound fold @2uM	Second Source	Adduct	m/z	Elution Time (min)	Sensitivity (ion count)	FP	Isolated
5A02	O=C1NC(=C(C(N1)c1ccc(c(c1)Cl)Cl)C(=O)OC1CCCCCC1)C	396.101	A	1.1	2.03	3.03	4.16	5.14	6.19	7.03	8.12	9.04	NaN	6.6576		M+Na	419.09	15.51	1732	1	YNNYY----
5A03	COC(=O)/C(=C/c1ccc(cc1)Cl)/C#N	221.024	A	1.01	2.05	3.11	4.02	5.15	6.15	7.18	8.06	9.06	NaN	6.55398		M+H	222.032	NaN	NaN	NaN	NNNNN----
5A04	COc1cc(ccc1O)C1NC(=O)NC(=C1C(=O)OCCOc1ccccc1)C	398.148	A	1.05	2.01	3.13	4.04	5.03	6.1	7.06	8.14	9.04	NaN	6.32738		M+DMSO+H	477.169	13.12	1850	0	NNYNY----
5A05	COC(=O)C1=C(C)NC(=O)NC1c1cccc(c1)Br	324.011	A	1.02	2.16	3.2	4.19	5.16	6.07	7.02	8.09	9.15	NaN	4.66036		M+H	325.018	10.67	165581	0	YYYYY----
5A06	COC(=O)C1=C(C)NC2=C(C1c1ccc(o1)C)C(=O)CC(C2)(C)C	329.163	A	1.15	2.12	3.1	4.19	5.06	6.09	7.17	8.18	9.09	NaN	7.77929		M+H	330.17	NaN	NaN	NaN	NNNNN----
5A07	CCOC(=O)C1=C(C)NC2=C(C1c1ccc(c(c1)Br)OC)C(=O)CCC2	419.073	A	1.05	2.03	3.13	4.08	5.05	6.12	7.14	8.06	9.01	NaN	6.11495		M+H	420.08	NaN	NaN	NaN	NNNNN----
5A08	CC(COC(=O)C1=C(C)NC(=O)NC1c1ccc(c(c1)Cl)Cl)C	356.069	A	1.04	2.17	3.04	4.16	5.03	6.05	7.06	8.02	9.14	NaN	5.43287		M+H	357.077	16.74	21794	0	NYYYY----
5A09	CCOC(=O)c1c(NC(=O)c2ccccc2)sc(c1C)C(=O)N1CCCCC1	400.146	A	1.07	2.1	3.03	4.1	5.2	6.18	7.05	8.07	9.03	NaN	4.76597		M+Na	423.135	20.41	16131	1	YYYYY----
5A10	COC(=O)c1ccc(cc1)C1C(=C(C)NC2=C1C(=O)CC(C2)(C)C)C(=O)OCc1ccccc1	459.205	A	1.02	2.18	3.08	4.04	5.02	6.06	7.08	8.01	9.14	NaN	7.50086		M+NH4	477.238	24.11	2693	1	YNNNY----
5A11	C=CCOC(=O)C1=C(C)NC2=C(C1c1cccc(c1OC)OC)C(=O)CC(C2)(C)C	411.205	A	1.19	2.17	3.15	4.11	5.07	6.17	7.19	8.09	9.1	NaN	5.43287		M+H	412.212	15.62	767	0	NNYYN----
5B02	CC1CCC(CC1)OC(=O)C1=C(C)NC(=O)NC1c1ccccc1	328.179	A	1.05	2.09	3.03	4.19	5.17	6.18	7.18	8.01	9.06	NaN	5.38922		M+H	329.186	NaN	NaN	NaN	NNNNN----
5B03	COc1ccc(c(c1)C1NC(=O)NC(=C1C(=O)OCc1ccccc1)C)OC	382.153	A	1.11	2.01	3.08	4.17	5.03	6.04	7.19	8.02	9.02	NaN	5.75108		M+Na	405.142	14.14	20102	0	YYNYY----
5B04	CCOC(=O)C1=C(C)NC(=S)NC1c1ccc(c(c1)OC)O	322.099	A	1.03	2.07	3.19	4.05	5.2	6.19	7.11	8.08	9.11	3.36974	7.01164		M+H	323.106	5.77	1354	1	YNNYY----
5B05	CCCOc1ccccc1C1NC(=O)NC(=C1C(=O)OCCc1ccccc1)C	394.189	A	1.14	2.01	3.08	4.18	5.02	6.18	7.04	8.05	9.19	NaN	7.57548		M+K	433.152	17.82	11152	0	YYYYY----
5B06	CCOc1ccc(cc1)C1C2=C(CCCC2=O)NC(=C1C(=O)OCC)C	355.178	A	1.08	2.02	3.01	4.18	5.12	6.13	7.05	8.19	9.18	NaN	4.66959		M+H	356.186	NaN	NaN	NaN	NNNNN----
5B07	COc1cc(OC)ccc1C1NC(=O)NC(=C1C(=O)OCCOc1ccccc1)C	412.163	A	1.13	2.08	3.09	4.19	5.09	6.04	7.16	8.18	9.14	NaN	8.24152		M+H	413.171	14.39	30204	0	YYYYY----
5B08	CCOC(=O)C1=C(CC)NC2=C(C1c1ccccc1OCC)C(=O)CCC2	369.194	A	1.03	2.03	3.16	4.14	5.05	6.03	7.03	8.08	9.09	NaN	5.53451		M+H	370.201	NaN	NaN	NaN	NNNNN----
5B09	COC(=O)C1=C(C)NC(=O)NC1c1ccc(cc1)O	262.095	A	1.18	2.01	3.2	4.07	5.17	6.02	7.01	8.16	9.13	NaN	4.66452		M+Na	285.085	5.15	1826	0	NNYYY----
5B10	CCOc1cc(ccc1O)C1C(=C(C)NC2=C1C(=O)CCC2)C(=O)OC	357.158	A	1.02	2.18	3.14	4.03	5.18	6.02	7.2	8.06	9.1	NaN	5.7814		M+Na	380.147	8.82	38364	0	NYYYY----
5B11	CCCCOC(=O)C1=C(C)NC2=C(C1c1ccc(c(c1)OCC)O)C(=O)CCC2	399.205	A	1.1	2.11	3.11	4.07	5.07	6.08	7.2	8.19	9.14	NaN	5.7814		M+H	400.212	13.63	32832	0	YYYYY----
5C02	CCOc1ccc(cc1)C1C(=C(C)NC2=C1C(=O)CC(C2)(C)C)C(=O)OC	369.194	A	1.16	2.08	3.06	4.07	5.2	6.09	7.1	8.05	9.19	NaN	6.72395		M+NH4	387.228	18.16	1207	1	YNNYN----
5C03	O=C1NC(=C(C(N1)c1ccc(c(c1)Cl)Cl)C(=O)OCc1ccccc1)C	390.054	A	1.02	2.12	3.13	4.18	5.05	6.15	7.11	8.2	9.09	NaN	7.8727		M+H	391.061	16.88	87215	0	YYYYY----
5C04	O=C1NC(=C(C(N1)c1ccc(c(c1)Cl)Cl)C(=O)OCCOc1ccccc1)C	420.064	A	1.18	2.09	3.17	4.06	5.15	6.1	7.09	8.01	9.05	NaN	8.09677		M+DMSO+H	499.086	17.02	4466	0	NYYYY----
5C05	COC(=O)C1=C(C)NC(=S)NC1c1ccccc1	262.078	A	1.1	2.06	3.18	4.07	5.15	6.16	7.03	8.19	9.11	NaN	6.32714		M+H	263.085	NaN	NaN	NaN	NNNNN----
5C06	COC(=O)C1=C(C)NC(=C(C1c1ccccc1Cl)C(=O)OC)C	335.092	A	1.02	2.13	3.13	4.19	5.08	6.07	7.17	8.03	9.18	NaN	5.38922		M+Na	358.082	17.5	1155	1	NNYNY----
5C07	O=C1NC(=C(C(N1)c1ccccc1OCc1ccccc1)C(=O)OCCc1ccccc1)C	442.189	A	1.05	2.04	3.09	4.1	5.12	6.1	7.12	8.17	9.05	NaN	6.32738		M+Na	465.178	19.5	1618	0	NNYYN----
5C08	COC(=O)C1=C(C)NC(=O)NC1c1ccccc1OC(C)C	304.142	A	1.19	2.11	3.15	4.11	5.2	6.02	7.15	8.1	9.17	NaN	6.06854		M+H	305.15	11.47	159528	0	YNYYY----
5C09	COC(=O)C1=C(C)NC2=C(C1c1ccc(o1)C)C(=O)CC(C2)c1ccccc1	377.163	A	1.02	2.11	3.02	4.14	5.18	6.17	7.03	8.02	9.05	NaN	5.93942		M+NH4	395.197	20.63	1307	1	NNNYY----
5C10	O=C1NC(=C(C(N1)c1ccc(cc1)C)C(=O)OC1CCCCCC1)C	342.194	A	1.17	2.04	3.18	4.14	5.03	6.12	7.09	8.07	9.15	NaN	5.10469		M+H	343.202	17.71	220596	0	NYYYY----
5C11	CCOC(=O)C1=C(C)NC2=C(C1c1ccccc1C(F)(F)F)C(=O)CCC2	379.14	A	1.03	2.15	3.08	4.16	5.16	6.06	7.09	8.08	9.15	NaN	5.53451		M+Na	402.129	14.66	1150693	0	YYYYY----
5D02	CCOC(=O)C1=C(C)NC2=C(C1c1ccc(cc1Cl)Cl)C(=O)CC(C2)(C)C	407.105	A	1.18	2.2	3.18	4.16	5.04	6.04	7.06	8.04	9.02	NaN	8.44906		M+K	446.069	18.27	33743	0	YYYYY----
5D03	COc1ccc(cc1C1NC(=O)NC(=C1C(=O)OCC(C(F)(F)F)(F)F)C)OC	424.106	A	1.19	2.15	3.1	4.09	5.11	6.05	7.2	8.01	9.09	NaN	5.7814		M+Na	447.095	14.89	2725	0	NNYYY----
5D04	CCOC(=O)C1=C(CC)NC2=C(C1c1ccc(cc1OC)OC)C(=O)CCC2	385.189	A	1.2	2.14	3.15	4.13	5.1	6.09	7.2	8.12	9.03	NaN	5.7814		M+Na	408.178	13.34	1366	1	NNYYN----
5D05	COc1ccc(cc1Br)C1NC(=O)NC(=C1C(=O)OCC(C)C)C	396.068	A	1.01	2.09	3.03	4.05	5.16	6.04	7.05	8.13	9.04	NaN	6.05318		M+H	397.076	NaN	NaN	NaN	NNNNN----
5D06	COc1cc(ccc1O)C1NC(=O)NC(=C1C(=O)OCCc1ccccc1)C	382.153	A	1.18	2.05	3.02	4.16	5.18	6.06	7.14	8.18	9.03	NaN	5.93942		M+H	383.16	11.79	89531	1	YYYYY----
5D07	CCCCOC(=O)C1=C(C)NC(=O)NC1c1cc(Cl)cc(c1OC)Cl	386.08	A	1.08	2.06	3.16	4.11	5.1	6.12	7.16	8.15	9.16	NaN	4.66959		M+H	387.087	17.47	123082	0	YYYYY----
5D08	COC(=O)C1=C(C)NC2=C(C1c1ccc(c(c1)OC)OCc1ccccc1)C(=O)CC(C2)(C)C	461.22	A	1.12	2.01	3.01	4.06	5.08	6.11	7.06	8.15	9.18	NaN	7.33338		M+H	462.228	16.91	77944	0	YYYYY----
5D09	O=C1NC(=C(C(N1)c1ccccc1Br)C(=O)OC1CCCCCCC1)C	420.105	A	1.19	2.2	3.12	4.12	5.01	6.11	7.03	8.07	9.13	NaN	4.76597		M+H	421.112	19.41	87778	0	YYYYY----
5D10	COc1ccc(c(c1OC)OC)C1C(=C(C)NC2=C1C(=O)CCC2)C(=O)OC1CCCC1	441.215	A	1.03	2.04	3.05	4.06	5.13	6.01	7.17	8.19	9.07	NaN	5.53451		M+H	442.222	14.62	173888	0	NYYYY----
5D11	CCCCOc1ccccc1C1C(=C(C)NC2=C1C(=O)CCC2)C(=O)OC(C)C	397.225	A	1.14	2.08	3.18	4.19	5.08	6.19	7.15	8.18	9.01	NaN	7.6451		M+H	398.233	17.08	1727	1	YNNNY----
5E02	O=C1NC(=C(C(N1)c1ccc2c(c1)OCO2)C(=O)OCC(C(F)(F)F)(F)F)C	408.074	B	1.1	2.17	3.14	4.15	5.07	6.2	7.06	8.2	9.14	NaN	5.43287		M+DMSO+H	487.096	20.15	2487	1	YNYYN----
5E03	COc1ccc(cc1)C1NC(=O)NC(=C1C(=O)OCCC(C)C)C	332.174	B	1.11	2.05	3.2	4.08	5.17	6.09	7.2	8.2	9.19	NaN	4.66452		M+DMSO+H	411.195	15.99	976	0	NNYYN----
5E04	O=C1NC(=C(C(N1)c1ccccc1)C(=O)OCCc1ccccc1)C	336.147	B	1.1	2.1	3.19	4.06	5.13	6.12	7.15	8.12	9.11	NaN	5.675		M+H	337.155	9.31	1588	1	NNYYN----
5E05	CCOC(=O)C1=C(C)NC(=C(C1c1ccc(cc1)Cl)C(=O)OCC)C	363.124	B	1.18	2.12	3.04	4.19	5.1	6.16	7.05	8.14	9.12	NaN	6.32714		M+H	364.131	NaN	NaN	NaN	NNNNN----
5E06	COC(=O)C1=C(C)NC2=C(C1c1ccccc1OC)C(=O)CCC2	327.147	B	1.06	2.2	3.07	4.04	5.01	6.05	7.16	8.17	9.2	NaN	4.01394		M+NH4	345.181	9.35	1520	0	YNNYY----
5E07	CCOC(=O)C1=C(C)NC2=C(C1c1ccc(c(c1)Cl)Cl)C(=O)CC(C2)(C)C	407.105	B	1.06	2.02	3.17	4.08	5.18	6.06	7.09	8.05	9.15	NaN	4.01394		M+H	408.113	18.9	292256	0	YYYYY----
5E08	COc1ccc(cc1)C1C(=C(C)NC2=C1C(=O)CC(C2)c1ccccc1)C(=O)OC	403.178	B	1.03	2.04	3.04	4.03	5.04	6.11	7.02	8.05	9.08	NaN	5.53451		M+Na	426.168	15.36	420491	0	NYYYY----
5E09	COC(=O)C1=C(C)N(C(=O)NC1c1ccccc1)C	260.116	B	1.17	2.13	3.06	4.14	5.03	6.12	7.04	8.02	9.01	NaN	6.47543		M+Na	283.105	11.31	3253	0	YNNNY----
5E10	CCCCOC(=O)C1=C(C)NC2=C(C1c1ccccc1OCC)C(=O)CCC2	383.21	B	1.04	2.03	3.14	4.19	5.2	6.15	7.01	8.1	9.06	NaN	7.38497		M+H	384.217	NaN	NaN	NaN	NNNNN----
5E11	CCCCOc1ccccc1C1C(=C(C)NC2=C1C(=O)CCC2)C(=O)OCC=C	395.21	B	1.12	2.01	3.16	4.16	5.04	6.05	7.04	8.15	9.03	NaN	6.85712		M+Na	418.199	7.15	1516	0	NNYYN----
5F02	O=C1NC(=C(C(N1)c1ccc(cc1)C)C(=O)OCc1ccccc1)C	336.147	B	1.2	2.06	3.18	4.01	5.05	6.15	7.11	8.19	9.04	NaN	6.65438		M+H	337.155	15	241662	0	YYYYY----
5F03	CCOC(=O)c1cc(C(=O)OCC)c(nc1C)C	251.116	B	1.01	2.07	3.03	4.02	5.04	6.03	7.17	8.15	9.11	NaN	6.55398		M+H	252.123	12.28	1811	0	YNNNY----
5F04	COc1ccc(cc1)C1NC(=O)NC(=C1C(=O)OCCc1ccccc1)C	366.158	B	1.1	2.03	3.16	4.03	5.04	6.15	7.05	8.2	9.19	NaN	6.72284		M+Na	389.147	17.14	1069	0	NNNYY----
5F05	COC(=O)C1=C(C)NC(=C(C1c1ccc(c(c1)Cl)Cl)C(=O)OC)C	369.053	B	1.15	2.16	3.07	4.2	5.18	6.05	7.08	8.02	9.03	NaN	7.79967		M+H	370.061	18.38	3782	0	NYNYY----
5F06	COC(=O)C1=C(C)NC2=C(C1c1cc3OCOc3cc1Br)C(=O)CCC2	419.037	B	1.02	2.16	3.01	4.02	5.12	6.03	7.02	8.19	9.03	NaN	6.55398		M+NH4	437.071	5.8	2163	0	YNNNY----
5F07	C=CCOC(=O)C1=C(C)NC(=S)NC1c1ccccc1OCC	332.119	B	1.05	2.2	3.17	4.08	5.04	6.05	7.09	8.18	9.01	NaN	6.32738		M+H	333.127	10.11	1741	1	YNNNY----
5F08	COC(=O)C1=C(C)NC2=C(C1c1cc(Br)c(c(c1)OC)O)C(=O)CC(C2)c1ccccc1	497.084	B	1.07	2.15	3.06	4.19	5.12	6.08	7.03	8.17	9.03	NaN	7.97551		M+H	498.091	14.36	39201	0	YYYYY----
5F09	CCCCCOC(=O)C1=C(C)NC(=O)NC1c1ccc(c(c1)Cl)Cl	370.085	B	1.19	2.06	3.2	4.09	5.02	6.15	7.1	8.15	9.2	NaN	6.52349		M+Na	393.074	18.37	3907	1	NNYYY----
5F10	CCCCOc1ccccc1C1C(=C(C)NC2=C1C(=O)CC(C2)(C)C)C(=O)OCC	411.241	B	1.15	2.08	3.03	4.01	5.11	6.07	7.05	8.19	9.2	NaN	4.66036		M+Na	434.23	19.17	2007	1	NNNYY----
5F11	C=CCOC(=O)C1=C(C)NC2=C(C1c1ccccc1Cl)C(=O)CCC2	357.113	B	1.09	2.14	3.18	4.14	5.11	6.01	7.03	8.02	9.11	NaN	7.22064		M+Na	380.102	14.12	122802	0	NYYYY----
5G02	CCOC(=O)/C(=Cc1ccc2c(c1)OCO2)/C#N	245.069	B	1.04	2.05	3.19	4.1	5.06	6.06	7.13	8.06	9.14	NaN	8.16799		M+DMSO+H	324.09	11.08	1909	0	NNNYY----
5G03	CCOc1ccc(cc1)C1NC(=S)NC(=C1C(=O)OC)C	306.104	B	1.08	2.2	3.01	4.08	5.12	6.17	7.07	8.02	9.09	NaN	4.66959		M+DMSO+H	385.125	10.04	1087	1	NNNYY----
5G04	O=C1NC(=C(C(N1)c1ccc(c(c1)Cl)Cl)C(=O)OCCc1ccccc1)C	404.069	B	1.06	2.12	3.07	4.16	5.11	6.01	7.1	8.16	9.14	NaN	4.01394		M+K	443.033	17.78	3711	0	YNNYY----
5G05	CCOC(=O)C1=C(C)NC2=C(C1c1ccccc1Cl)C(=O)CCC2	345.113	B	1.13	2.2	3.07	4.12	5.06	6.07	7.01	8.06	9.08	NaN	4.66036		M+Na	368.102	13.28	358215	0	YYYYY----
5G06	CCOC(=O)C1=C(CC)NC2=C(C1c1ccc(c(c1)OC)O)C(=O)CCC2	371.173	B	1.17	2.2	3.15	4.14	5.19	6.09	7.1	8.16	9.08	NaN	6.47543		M+H	372.181	10.38	50362	0	NYYYY----
5G07	CCCOc1ccccc1C1C(=C(C)NC2=C1C(=O)CCC2)C(=O)OC	355.178	B	1.01	2.1	3.13	4.12	5.19	6.1	7.16	8.17	9.1	NaN	6.50999		M+H	356.186	NaN	NaN	NaN	NNNNN----
5G08	COC(=O)C1=C(C)NC2=C(C1c1ccc(c(c1)OC)O)C(=O)CC(C2)c1ccccc1	419.173	B	1.03	2.01	3.03	4.05	5.11	6.08	7.17	8.06	9.2	NaN	5.53451		M+H	420.181	12.39	26498	0	YYYYY----
5G09	COc1cc(cc(c1O)Br)C1C(=C(C)NC2=C1C(=O)CCC2)C(=O)OC(C)C	449.084	B	1.03	2.15	3.06	4.08	5.05	6.09	7.11	8.02	9.14	NaN	5.53451		M+K	488.047	12.77	2351	0	YNNYY----
5G10	COC(=O)C1=C(C)NC2=C(C1c1cccc(c1)O)C(=O)CC(C2)(C)C	341.163	B	1.13	2.08	3.1	4.19	5.1	6.2	7.07	8.19	9.07	NaN	7.47277		M+NH4	359.197	11.51	1862	0	NNYYN----
5G11	CCCOc1ccc(cc1OC)C1C(=C(C)NC2=C1C(=O)CCC2)C(=O)OCC	399.205	B	1.14	2.09	3.17	4.17	5.13	6.16	7.12	8.13	9.04	NaN	5.675		M+H	400.212	17.02	1292	0	NNNYY----
5H02	COC(=O)/C(=C/c1cc2OCOc2cc1Br)/C#N	308.964	B	1.1	2.17	3.08	4.15	5.2	6.15	7.09	8.09	9.18	NaN	5.43287		M+H	309.971	NaN	NaN	NaN	NNNNN----
5H03	CCOC(=O)/C(=Cc1ccc(cc1Cl)Cl)/C#N	269.001	B	1.04	2.03	3.15	4.07	5.16	6.1	7.02	8.04	9.1	NaN	6.72395		M+Na	291.99	2.27	1518	1	YNYYY----
5H04	Cc1c(C(=O)OCC)c2c(n1C)ccc(c2)O	233.105	B	1.03	2.02	3.12	4.05	5.11	6.18	7.12	8.13	9.11	NaN	5.53451		M+H	234.112	16.18	1320	0	YNYNN----
5H05	COc1ccc(cc1C1NC(=O)NC(=C1C(=O)OC(C(F)(F)F)C(F)(F)F)C)OC	442.096	B	1.11	2.1	3.07	4.08	5.11	6.16	7.18	8.08	9.03	NaN	5.75108		M+H	443.104	15.98	163586	0	YYYYY----
5H06	COc1ccc(cc1C1NC(=S)NC(=C1C(=O)OC1CCC(C(C1)C)C)C)OC	418.193	B	1.12	2.03	3.05	4.11	5.15	6.11	7.09	8.1	9.12	NaN	6.06854		M+DMSO+H	497.214	19.97	1578	1	YNNYN----
5H07	CCOC(=O)C1=C(C)NC2=C(C1c1ccccc1OC(C)C)C(=O)CC(C2)(C)C	397.225	B	1.08	2.09	3.19	4.07	5.15	6.06	7.05	8.04	9.07	NaN	4.66959		M+H	398.233	NaN	NaN	NaN	NNNNN----
5H08	CCOc1ccccc1C1C2=C(CC(CC2=O)c2ccccc2)NC(=C1C(=O)OC)C	417.194	B	1.19	2.11	3.12	4.01	5.19	6.17	7.14	8.05	9.09	NaN	6.11495		M+H	418.201	16.35	74047	0	YYYYY----
5H09	Cc1ccc(cc1)C1C(=C(C)NC2=C1C(=O)CCC2)C(=O)OCc1ccccc1	387.183	B	1.14	2.07	3.19	4.12	5.11	6.11	7.08	8.03	9.01	NaN	7.04065		M+H	388.191	17.27	309592	0	YYYYY----
5H10	COC(=O)C1=C(C)NC2=C(C1c1cccc(c1Cl)Cl)C(=O)CCC2	365.059	B	1.11	2.18	3.09	4.03	5.19	6.06	7.13	8.05	9.15	NaN	5.75108		M+Na	388.048	14.15	1412	0	NNYYN----
5H11	CCCCOC(=O)C1=C(C)NC2=C(C1c1ccc(c(c1OC)OC)OC)C(=O)CCC2	429.215	B	1.07	2.06	3.15	4.06	5.09	6.16	7.11	8.07	9.08	NaN	4.76597		M+K	468.178	14.66	55233	0	NYYYY----
6A02	CCOC(=O)C1=C(C)NC2=C(C1c1ccc(cc1)C(=O)OC)C(=O)CCC2	369.158	A	1.15	2.08	3.02	4.1	5.13	6.19	7.08	8.03	9.17	NaN	7.50086		M+H	370.165	12.42	186474	0	YYYYY----
6A03	CCCOC(=O)C1=C(C)NC2=C(C1c1ccccc1OCC)C(=O)CC(C2)(C)C	397.225	A	1.06	2.19	3.04	4.06	5.07	6.05	7.16	8.02	9.17	NaN	4.01394		M+Na	420.215	17.09	195110	0	YYYYY----
6A04	CCCCOC(=O)C1=C(C)NC2=C(C1c1cccc(c1)OC)C(=O)CCC2	369.194	A	1.07	2.2	3.01	4.15	5.13	6.11	7.18	8.15	9.15	NaN	5.675		M+H	370.201	15.56	110693	0	YYYYY----
6A05	COC(=O)C1=C(C)NC(=O)CC1c1ccccc1OCc1ccccc1	351.147	A	1.04	2.14	3.08	4.08	5.11	6.07	7.03	8.05	9.03	NaN	4.66036		M+H	352.154	15.93	79444	0	YYYYY----
6A06	COc1cc(OC)ccc1/C=c/1[nH]c(=O)/c(=Cc2ccc(cc2OC)OC)/[nH]c1=O	410.148	A	1.07	2.09	3.05	4.01	5.19	6.13	7.04	8.19	9.18	NaN	7.47277		M+H	411.155	NaN	NaN	NaN	NNNNN----
6A07	O=C1N(Cc2ccc3c(c2)c(C)c([nH]3)C)C(=O)c2c1cccc2	304.121	A	1.14	2.01	3.03	4.05	5.07	6.2	7.02	8.09	9.03	NaN	7.6451		M+H	305.128	NaN	NaN	NaN	NNNNN----
6A08	COc1ccc(cc1)/C=C(/C(=O)O)S	210.035	A	1.06	2.02	3.07	4.02	5.06	6.2	7.14	8.03	9.06	NaN	4.01394		M+K	248.998	1.69	2080	1	YNNYY----
6A09	O=C(c1ccccc1)ON1C(=O)CCC1=O	219.053	A	1.04	2.06	3.08	4.13	5.19	6.07	7.1	8.18	9.03	NaN	4.66036		M+H	220.06	NaN	NaN	NaN	NNNNN----
6A10	O=C(NCc1nc2c([nH]1)cccc2)COc1cc(C)c(c(c1)C)Cl	343.109	A	1.18	2.2	3.16	4.12	5.18	6.01	7.04	8.19	9.19	NaN	6.85712		M+Na	366.098	10.69	325155	0	YYYYY----
6A11	CCC(NC(=O)c1ccccc1c1nc2c([nH]1)cccc2)C	293.153	A	1.05	2.15	3.05	4.13	5.06	6.05	7.16	8.15	9.12	NaN	6.32738		M+H	294.16	7.75	965	0	NNNYY----
6B02	CCCOc1ccccc1C1C(=C(C)NC2=C1C(=O)CC(C2)(C)C)C(=O)OC(C)C	411.241	A	1.04	2.07	3.06	4.15	5.16	6.02	7.19	8.14	9.15	NaN	7.04065		M+NH4	429.275	12.07	3298	0	YNNYN----
6B03	COC(=O)C1=C(C)NC2=C(C1c1cccc3c1cccc3)C(=O)CCC2	347.152	A	1.03	2.08	3.1	4.14	5.08	6.01	7.17	8.04	9.14	NaN	5.53451		M+H	348.159	13.86	257401	0	YYYYY----
6B04	CCOc1ccccc1C1C(=C(C)NC2=C1C(=O)CCC2)C(=O)OC1CCCC1	395.21	A	1.15	2.16	3.05	4.04	5.14	6.14	7.19	8.13	9.02	NaN	6.05318		M+H	396.217	NaN	NaN	NaN	NNNNN----
6B05	COC(=O)C1=C(C)NC(=O)CC1c1cccc2c1cccc2	295.121	A	1.04	2.15	3.11	4.05	5.16	6.14	7.06	8.13	9.07	NaN	6.05318		M+H	296.128	12.82	1380	0	NNYYN----
6B06	COc1c(cc(cc1Cl)Cl)/C=C/1N=C(OC1=O)c1ccccc1	347.012	A	1.02	2.11	3.12	4.2	5.15	6.08	7.18	8.15	9.09	NaN	6.99671		M+H	348.019	NaN	NaN	NaN	NNNNN----
6B07	c1ccc(cc1)Cc1c[nH]c2c1cccc2	207.105	A	1.08	2.09	3.13	4.08	5.15	6.12	7.05	8.15	9.04	NaN	4.66959		M+H	208.112	18.16	1407	0	NNNYY----
6B08	OC(=O)/C=C/c1ccc(o1)C(=O)C	180.042	A	1.19	2.2	3.1	4.06	5.09	6.05	7.07	8.17	9.17	NaN	7.79967		M+H	181.05	25.83	2086	1	NNNYY----
6B09	Fc1ccc(cc1)C(=O)NC(C(=O)O)Cc1c[nH]c2c1cccc2	326.107	A	1.12	2.15	3.19	4.02	5.15	6.17	7.1	8.15	9.14	NaN	6.55398		M+NH4	344.14	15.74	2129	1	YNNYY----
6B10	O=C(NCc1ccco1)/C=C/c1ccc(cc1)Cl	261.056	A	1.14	2.12	3.13	4.06	5.04	6.02	7.14	8.17	9.08	NaN	6.11495		M+H	262.063	14.09	60738	0	YYYYY----
6B11	CCOC(=O)c1c(NC(=O)c2ccc(cc2)OC)sc2c1CCC2	345.103	A	1.16	2.16	3.1	4.2	5.13	6.16	7.11	8.1	9.17	NaN	5.675		M+H	346.111	NaN	NaN	NaN	NNNNN----
6C02	C=CCOC(=O)C1=C(C)NC2=C(C1c1ccc(cc1)C(=O)OC)C(=O)CCC2	381.158	A	1.11	2.09	3.07	4.08	5.14	6.05	7.12	8.01	9.08	NaN	5.75108		M+H	382.165	13.31	510269	0	YYYYY----
6C03	CCOC(=O)C1=C(C)NC2=C(C1c1ccccc1OCc1ccccc1)C(=O)CCC2	417.194	A	1.14	2.18	3.08	4.1	5.06	6.18	7.12	8.14	9.12	NaN	7.6451		M+H	418.201	NaN	NaN	NaN	NNNNN----
6C04	CCCCCOC(=O)C1=C(C)NC2=C(C1c1cccc(c1OC)OC)C(=O)CC(C2)(C)C	441.252	A	1.08	2.18	3.06	4.02	5.13	6.08	7.07	8.04	9.11	NaN	4.66959		M+Na	464.241	20.19	1187	0	YNNNY----
6C05	CCCCCOC(=O)C1=C(C)N(C)C(=O)NC1c1ccccc1Cl	350.14	A	1.16	2.09	3.15	4.15	5.15	6.07	7.17	8.11	9.02	NaN	4.66036		M+H	351.147	NaN	NaN	NaN	NNNNN----
6C06	COc1cccc(c1)/C=C/C(=O)C1C(=O)c2c(C1=O)cccc2	306.089	A	1.06	2.01	3.04	4.16	5.2	6.17	7.08	8.19	9.15	NaN	4.01394		M+H	307.096	NaN	NaN	NaN	NNNNN----
6C07	COc1cc(ccc1OCc1ccccc1)C1C2=C(CCCC2=O)OC2=C1C(=O)CCC2	430.178	A	1.06	2.12	3.1	4.03	5.17	6.06	7.19	8.15	9.14	NaN	4.04246		M+NH4	448.212	17.26	1814	0	NNNYY----
6C08	COc1cc(cc(c1OC)OC)C(=O)NCCc1nc2c([nH]1)cccc2	355.153	A	1.15	2.11	3.13	4.16	5.09	6.06	7.11	8.12	9.11	NaN	7.93342		M+H	356.16	5.98	353027	0	YYYYY----
6C09	O=C(c1cc2ccccc2oc1=O)NCCc1ccccc1	293.105	A	1.13	2.04	3.15	4.04	5.19	6.13	7.01	8.11	9.05	NaN	6.91641		M+H	294.112	15.71	113620	0	YYYYY----
6C10	O=C(/C=C/c1ccc(cc1)Cl)NCCc1nc2c([nH]1)cccc2	325.098	A	1.05	2.05	3.09	4.1	5.15	6.15	7.03	8.13	9.15	NaN	6.05318		M+H	326.105	9.09	77478	0	YYYYY----
6C11	CCOC(=O)c1c(NC(=O)COc2ccccc2C)sc2c1CCC2	359.119	A	1.13	2.18	3.12	4.07	5.12	6.19	7.12	8.14	9.11	NaN	6.72395		M+H	360.126	NaN	NaN	NaN	NNNNN----
6D02	C=CCOC(=O)C1=C(C)NC2=C(C1c1cc(OC)c(c(c1)OC)OC)C(=O)CCC2	413.184	A	1.17	2.1	3.19	4.07	5.08	6.15	7.08	8.03	9.18	NaN	7.50086		M+K	452.147	11.76	4662	0	NNNYY----
6D03	CCOCCOC(=O)C1=C(C)NC2=C(C1c1cccc(c1Cl)Cl)C(=O)CC(C2)(C)C	451.132	A	1.12	2.11	3.04	4.02	5.02	6.17	7.2	8.19	9.07	NaN	6.1892		M+K	490.095	17.47	65637	0	YYYYY----
6D04	COc1cc(cc(c1O)Br)C1C(=C(C)NC2=C1C(=O)CCC2)C(=O)OCc1ccccc1	497.084	A	1.06	2.11	3.18	4.15	5.11	6.16	7.05	8.08	9.19	NaN	4.01394		M+H	498.091	NaN	NaN	NaN	NNNNN----
6D05	CCSCCOC(=O)C1=C(C)N(C(=O)NC1c1ccc(cc1)OC)C	364.146	A	1.13	2.05	3.14	4.13	5.1	6.17	7.07	8.02	9.18	NaN	8.05396		M+H	365.153	14.38	196596	0	YYYYY----
6D06	CC(c1ccccc1)NC(=O)/C=C/C(=O)O	219.09	A	1.14	2.05	3.19	4.18	5.17	6.19	7.15	8.13	9.17	NaN	4.66452		M+Na	242.079	8.87	61728	0	YYYYY----
6D07	CCCCCc1cc([nH]c1c1ccccc1)C(=O)O	257.142	A	1.13	2.14	3.02	4.01	5.12	6.06	7.03	8.09	9.1	NaN	5.93942		M+H	258.149	18.64	72548	0	YYYYY----
6D08	O=C(c1ccccc1Br)NCc1ccco1	278.989	A	1.07	2.18	3.19	4.03	5.12	6.08	7.13	8.06	9.05	2.50066	7.97551		M+H	279.997	9.68	18470	0	YYYYY----
6D09	Cc1ccc(cc1)OCC(=O)c1cc(C)c(cc1O)O	272.105	A	1.16	2.13	3.15	4.19	5.05	6.13	7.06	8.11	9.19	NaN	7.50827		M+NH4	290.139	14.97	1058	1	NNYNY----
6D10	O=C(Nc1nccs1)/C=C/c1ccc(cc1)Cl	264.012	A	1.19	2.02	3.13	4.01	5.03	6.06	7.13	8.17	9.1	NaN	7.71751		M+H	265.02	14.37	325929	0	YYYYY----
6D11	S/C(=C/c1ccccc1)/C(=O)O	180.024	A	1.19	2.16	3.09	4.14	5.17	6.2	7.14	8.15	9.2	NaN	4.66452		M+H	181.032	NaN	NaN	NaN	NNNNN----
6E02	CCCOC(=O)C1=C(C)NC2=C(C1c1cccc(c1)F)C(=O)CCC2	343.158	B	1.04	2.06	3.01	4.18	5.12	6.16	7.16	8.05	9.02	NaN	6.32714		M+Na	366.148	15.16	1511	0	NNNYY----
6E03	CCCOC(=O)C1=C(C)NC2=C(C1c1ccc(c(c1)OC)OCCC)C(=O)CCC2	413.22	B	1.17	2.19	3.01	4.08	5.1	6.1	7.05	8.11	9.02	NaN	6.47543		M+H	414.228	23.89	4018	1	YNNYN----
6E04	COc1cccc(c1)C1C(=C(C)NC2=C1C(=O)CCC2)C(=O)OC1CCCC1	381.194	B	1.1	2.2	3.14	4.06	5.08	6.12	7.06	8.19	9.09	NaN	6.72284		M+K	420.157	15.13	2147	0	YNNYN----
6E05	CC1=C(C(NC(=O)N1C)c1cc2OCOc2cc1Br)C(=O)OCCSCC	456.035	B	1.11	2.17	3.05	4.08	5.14	6.05	7.18	8.01	9.06	NaN	5.43287		M+Na	479.025	15.85	4078	0	YNYYY----
6E06	CC(Cc1ccccc1)NC(=O)/C=C/C(=O)O	233.105	B	1.01	2.05	3.04	4.09	5.01	6.06	7.05	8.19	9.18	NaN	7.42345		M+Na	256.094	10.58	50222	0	YYYYY----
6E07	COC(=O)c1c(NC(=O)c2ccccc2F)sc2c1CCCC2	333.083	B	1.16	2.14	3.12	4.07	5.01	6.08	7.05	8.03	9.13	NaN	6.72395		M+H	334.091	22.3	5431	0	YYYYY----
6E08	O=C(CCN1C(=O)c2c(C1=O)cccc2)NCc1ccco1	298.095	B	1.19	2.09	3.18	4.12	5.08	6.05	7.2	8.14	9.12	NaN	5.7814		M+Na	321.085	8.45	46232	0	YYYYY----
6E09	O=C(Nc1nccs1)COc1ccc(cc1)C(CC(C)(C)C)(C)C	346.171	B	1.06	2.16	3.19	4.15	5.03	6.17	7.19	8.14	9.09	NaN	4.01394		M+NH4	364.205	10.99	2178	1	NYNNY----
6E10	O=C(/C=C/c1ccccc1Cl)NCc1nc2c([nH]1)cccc2	311.083	B	1.16	2.08	3.2	4.04	5.15	6.14	7.19	8.09	9.16	NaN	7.39924		M+H	312.09	8.42	93251	0	YYYYY----
6E11	O=C1NC(=O)N/C/1=C/c1ccc(cc1)F	206.049	B	1.06	2.07	3.04	4.15	5.2	6.04	7.16	8.15	9.02	NaN	4.01394		M+H	207.056	NaN	NaN	NaN	NNNNN----
6F02	CCc1ccc(cc1)C1C(=C(C)NC2=C1C(=O)CCC2)C(=O)OC(C)C	353.199	B	1.07	2.08	3.12	4.08	5.18	6.16	7.06	8.12	9.16	NaN	6.32714		M+H	354.206	16.65	449553	0	YYYYY----
6F03	COC(=O)c1ccc(cc1)C1C(=C(C)NC2=C1C(=O)CCC2)C(=O)OCc1ccccc1	431.173	B	1.11	2.13	3.05	4.04	5.14	6.1	7.03	8.08	9.14	NaN	5.75108		M+Na	454.162	16.24	1031	0	NNNYY----
6F04	COCCOC(=O)C1=C(C)NC2=C(C1c1ccc(cc1)Cl)C(=O)CCC2	375.124	B	1.08	2.2	3.15	4.02	5.17	6.06	7.07	8.09	9.03	NaN	4.66452		M+H	376.131	13.39	113061	0	YYYYY----
6F05	COc1cccc(c1)/C=N/NC(=S)N	209.062	B	1.14	2.11	3.06	4.06	5.08	6.12	7.07	8.19	9.12	NaN	7.47277		M+H	210.07	NaN	NaN	NaN	NNNNN----
6F06	COc1ccc2c(c1)CC/C(=Cc1ccc(cc1)F)/C2=O	282.106	B	1.05	2.12	3.12	4.16	5.08	6.2	7.11	8.01	9.11	NaN	6.32738		M+H	283.113	19.47	169394	0	YYYYY----
6F07	COC(=O)C1=C(C)N(C)C(=O)NC1c1ccc(c(c1)Br)OC	368.037	B	1.16	2.08	3.14	4.09	5.19	6.05	7.1	8.06	9.04	NaN	7.43307		M+DMSO+H	447.058	12	1512	0	YNNYN----
6F08	O=C(NC(C(=O)O)CC(=O)O)COc1ccc(cc1Cl)Cl	334.996	B	1.04	2.1	3.08	4.14	5.17	6.19	7.02	8.2	9.14	NaN	4.66452		M+H	336.004	9.43	15420	0	NYYYY----
6F09	Clc1ccc(cc1)/C=C/1SC(=O)N(C1=O)CCC(=O)N1CCOCC1	380.06	B	1.03	2.03	3.01	4.05	5.03	6.04	7.18	8.11	9.02	NaN	5.53451		M+Na	403.049	15.18	548210	0	YYYYY----
6F10	O=C(NCc1ccco1)CCCOc1ccc(cc1Cl)Cl	327.043	B	1.15	2.05	3.07	4.01	5.08	6.04	7.18	8.13	9.06	NaN	6.05318		M+H	328.05	16.71	126573	0	YYYYY----
6F11	O=C(N1CCOCC1)CNC(=O)c1ccccc1	248.116	B	1.17	2.18	3.03	4.2	5.01	6.11	7.03	8.14	9.12	1.77974	6.47543		M+NH4	266.15	13.82	5596	1	YYYNY----
6G02	CCOCCOC(=O)C1=C(C)NC2=C(C1c1cccc(c1)OC)C(=O)CC(C2)(C)C	413.22	B	1.2	2.12	3.1	4.04	5.17	6.13	7.16	8.15	9.16	NaN	4.66452		M+NH4	431.254	11.76	1399	1	NNYNY----
6G03	CCCOC(=O)C1=C(C)NC2=C(C1c1ccc(c(c1)OC)OC)C(=O)CC(C2)(C)C	413.22	B	1.18	2.01	3.08	4.16	5.07	6.05	7.14	8.06	9.19	NaN	6.11495		M+Na	436.209	15.76	4203	1	NNNYY----
6G04	COCCOC(=O)C1=C(C)NC2=C(C1c1cccc3c1cccc3)C(=O)CC(C2)(C)C	419.21	B	1.16	2.06	3.01	4.02	5.13	6.16	7.07	8.13	9.03	NaN	5.675		M+K	458.173	16.22	47132	1	NYYYY----
6G05	O=C(c1ccccc1Cl)Nn1cnnc1	222.031	B	1.07	2.07	3.18	4.06	5.13	6.15	7.03	8.13	9.13	NaN	5.675		M+H	223.038	3.79	102824	0	YYYYY----
6G06	Clc1ccc(cc1)C(=O)/C=C/c1ccccc1F	260.04	B	1.02	2.11	3.14	4.11	5.06	6.08	7.09	8.2	9.11	NaN	6.06854		M+H	261.048	19.39	11675	0	YYYYY----
6G07	NC(=O)CSc1nc2c(n1CCOc1ccc(cc1)C)cccc2	341.12	B	1.03	2.1	3.15	4.09	5.12	6.09	7.15	8.04	9.04	NaN	5.53451		M+Na	364.109	13.72	1082	0	NNYNY----
6G08	O=C(NC(C)(C)C)CCN1C(=O)c2c(C1=O)cccc2	274.132	B	1.04	2.13	3.13	4.03	5.1	6.04	7.16	8.01	9.02	NaN	8.60655		M+H	275.139	9.88	302269	0	YYYYY----
6G09	O=C(NC(C(=O)O)Cc1c[nH]c2c1cccc2)COc1ccccc1	338.127	B	1.02	2.08	3.02	4.13	5.2	6.01	7.01	8.09	9.04	NaN	5.93942		M+Na	361.116	14.5	1469	0	YNNYY----
6G10	O=C(NCc1nc2c([nH]1)cccc2)CCCOc1ccc(cc1Cl)Cl	377.07	B	1.11	2.08	3.07	4.13	5.08	6.02	7.01	8.02	9.14	NaN	5.75108		M+Na	400.059	11.24	3033	0	YYNYY----
6G11	CCOC(=O)c1c(NC(=O)/C=C/c2ccccc2)sc(c1C)C(=O)C	357.103	B	1.16	2.06	3.03	4.2	5.18	6.06	7.16	8.11	9.09	NaN	6.65438		M+Na	380.093	20.17	4143	0	YYNYY----
6H02	CCOC(=O)C1=C(C)NC2=C(C1c1ccc(c(c1OC)OC)OC)C(=O)CC(C2)(C)C	429.215	B	1.14	2.18	3.03	4.01	5.01	6.13	7.09	8.09	9.02	NaN	7.6451		M+H	430.222	NaN	NaN	NaN	NNNNN----
6H03	CCCCOC(=O)C1=C(C)NC2=C(C1c1cccc(c1)O)C(=O)CCC2	355.178	B	1.14	2.17	3.2	4.08	5.05	6.15	7.17	8.04	9.14	NaN	5.43287		M+Na	378.168	12.6	3457	0	NNYYY----
6H04	COCCOC(=O)C1=C(C)NC2=C(C1c1ccccc1OCc1ccccc1)C(=O)CC(C2)(C)C	475.236	B	1.18	2.02	3.03	4.03	5.12	6.2	7.02	8.12	9.15	NaN	7.97551		M+NH4	493.27	10.58	4031	1	YYYYN----
6H05	O=C(c1ccco1)Nn1cnnc1	178.049	B	1.09	2.16	3.07	4.09	5.1	6.18	7.02	8.07	9.17	NaN	4.87711		M+H	179.056	NaN	NaN	NaN	NNNNN----
6H06	CCOc1ccc(cc1)/C=C/C(=O)c1ccc(cc1)OCC	296.141	B	1.07	2.16	3.19	4.16	5.13	6.08	7.15	8.15	9.05	NaN	5.675		M+H	297.149	20.44	21475	0	YYYYY----
6H07	OCC1OC(C(C1O)O)n1ncc(nc1=O)N	244.081	B	1.1	2.06	3.2	4.15	5.18	6.12	7.02	8.13	9.16	NaN	6.05318		M+Na	267.07	10.69	1607	0	NNYYN----
6H08	Oc1ccc2c(c1)oc(=O)c1c2cccc1	212.047	B	1.13	2.18	3.13	4.07	5.15	6.05	7.12	8.03	9.1	2.56557	6.72395		M+H	213.055	11.12	40933	0	YYYYY----
6H09	O=C(c1ccccc1Cl)NCc1nc2c([nH]1)cccc2	285.067	B	1.17	2.06	3.04	4.02	5.14	6.16	7.17	8.18	9.02	NaN	6.32714		M+H	286.074	5.05	97820	0	YYYYY----
6H10	COc1cc(cc(c1OC)OC)C(=O)NC(c1c(O)ccc2c1cccc2)c1ccccc1	443.173	B	1.17	2.18	3.02	4.09	5.15	6.01	7.03	8.1	9.09	NaN	5.93942		M+H	444.181	17.65	20176	0	YYYYN----
6H11	CCOC(=O)c1c(NC(=O)COc2cccc(c2)C)sc(c1C)C(=O)C	375.114	B	1.18	2.17	3.02	4.07	5.07	6.11	7.17	8.1	9.07	NaN	5.43287		M+Na	398.103	21.18	17556	0	YYYYY----
7A02	CCOC(=O)c1c(NC(=O)CCCCCN2C(=O)c3c(C2=O)cccc3)sc2c1CCCC2	468.172	A	1.11	2.2	3.16	4.19	5.19	6.18	7.01	8.09	9.08	NaN	5.75108		M+H	469.179	12.95	1469	0	YNYNN----
7A03	CC1CCN(CC1)C(=O)CSc1nc2c([nH]1)cccc2	289.125	A	1.2	2.09	3.1	4.11	5.15	6.15	7.15	8.18	9.14	NaN	6.06854		M+H	290.132	8.9	3191	0	NNYYY----
7A04	O=C(/C=C/c1ccc(cc1)Cl)NCCc1ccccc1	285.092	A	1.02	2.14	3.01	4.19	5.04	6.17	7.18	8.14	9.11	NaN	7.82259		M+H	286.099	16.3	5423	1	YYNYY----
7A05	COc1cc(/C=N/NC(=N)N)ccc1OC	222.112	A	1.17	2.16	3.01	4.08	5.17	6.15	7.12	8.07	9.11	NaN	4.66452		M+H	223.119	4.14	550467	0	YYYYY----
7A06	N#Cc1c(C)c(/C=N/n2cncn2)c(n2c1nc1c2cccc1)O	317.103	A	1.1	2.09	3.16	4.04	5.05	6.15	7.04	8.2	9.2	NaN	6.52349		M+H	318.11	NaN	NaN	NaN	NNNNN----
7A07	C=CCc1cccc2c1oc(=O)c(c2)C(=O)NCc1ccco1	309.1	A	1.04	2.15	3.04	4.03	5.18	6.15	7.04	8.1	9.11	NaN	7.42345		M+NH4	327.134	9.67	4723	1	YYNYN----
7A08	ClC(C1(C)C=CC(=O)C=C1)Cl	189.995	A	1.14	2.05	3.08	4.19	5.06	6.13	7.04	8.05	9.03	NaN	7.6451		M+K	228.958	26.75	2337	0	NNNYY----
7A09	CCN(CCN(C(=O)c1ccco1)CC(=O)N(C1CCCCC1)C1CCCCC1)CC	431.315	A	1.19	2.07	3.04	4.2	5.02	6.19	7.2	8.09	9.02	NaN	5.7814		M+H	432.322	22.2	1251	0	YNNYY----
7A10	O=C(Nc1cccc(n1)C)COc1ccc(cc1)Cl	276.067	A	1.18	2.17	3.13	4.11	5.01	6.18	7.06	8.12	9.03	NaN	5.43287		M+H	277.074	14.26	1629230	0	YYYYY----
7A11	Brc1ccc(cc1)/C=N/c1nc2c(n1CCN1CCCCC1)cccc2	410.111	A	1.05	2.14	3.05	4.09	5.11	6.11	7.03	8.14	9.08	2.06811	6.32738		M+H	411.118	NaN	NaN	NaN	NNNNN----
7B02	CCOC(=O)c1c(NC(=O)CCN2C(=O)c3c(C2=O)cccc3)sc(c1C)C(=O)OCC	458.115	A	1.14	2.09	3.13	4.17	5.2	6.2	7.16	8.08	9.07	NaN	7.6451		M+NH4	476.149	9.57	1940	1	NNNYY----
7B03	O=C(NC(c1ccccc1)C)CSc1nc2c([nH]1)cccc2	311.109	A	1.09	2.04	3.02	4.1	5.14	6.07	7.02	8.08	9.17	NaN	4.66036		M+Na	334.098	15.32	1137	1	NNNYY----
7B04	O=C(NC(c1ccccc1)C)/C=C/c1ccccc1Cl	285.092	A	1.15	2.11	3.15	4.12	5.09	6.19	7.15	8.04	9.17	2.10214	7.70188		M+K	324.055	16.45	18933	0	NYYYY----
7B05	COc1ccccc1C(=O)ON1C(=O)CCC1=O	249.064	A	1.16	2.01	3.06	4.02	5.08	6.15	7.19	8.13	9.02	NaN	6.05318		M+NH4	267.098	11.7	1198	1	YNNYN----
7B06	CCCC(=O)Nc1nnc(s1)c1ccccc1Cl	281.039	A	1.11	2.16	3.18	4.16	5.18	6.1	7.02	8.03	9.04	NaN	5.75108		M+DMSO+H	360.06	18.16	1926	1	YYYNN----
7B07	CCc1ccc(cc1)S(=O)(=O)NCc1ccccn1	276.093	A	1.14	2.17	3.01	4.07	5.12	6.16	7.19	8.07	9.03	NaN	4.76597		M+H	277.101	11.55	3733	0	YYNYN----
7B08	C=CCNc1nc(nc(n1)N1CCCCC1)OC(C(F)(F)F)C(F)(F)F	385.134	A	1.09	2.03	3.03	4.08	5.14	6.07	7.11	8.1	9.09	NaN	4.66036		M+H	386.141	22.34	6410	0	YYYYY----
7B09	CCCCN1CCCC1C(=O)NCc1ccc(c(c1)OC)OC	320.21	A	1.09	2.17	3.11	4.17	5.19	6.04	7.19	8.18	9.12	NaN	5.43287		M+Na	343.199	5.59	74398	0	YYYYY----
7B10	O=CNC(c1ccc(cc1)Br)C	226.995	A	1.09	2.09	3.13	4.14	5.07	6.18	7.09	8.18	9.12	NaN	7.22064		M+Na	249.984	9.36	1811	0	NNNYY----
7B11	COc1cc(ccc1OC)/C=N/c1nc2c(n1Cc1ccccc1)cccc2	371.163	A	1.17	2.16	3.19	4.04	5.07	6.06	7.08	8.17	9.06	NaN	7.50086		M+H	372.171	NaN	NaN	NaN	NNNNN----
7C02	CCOC(=O)c1c(NC(=O)C(C)C)sc2c1CCC2	281.109	A	1.1	2.02	3.04	4.18	5.17	6.07	7.14	8.1	9.06	NaN	4.66036		M+Na	304.098	20.9	2576	0	NNNYY----
7C03	CCCCCSc1n[nH]c(=O)[nH]c1=O	215.073	A	1.05	2.12	3.01	4.18	5.14	6.08	7.06	8.07	9.18	NaN	5.17595		M+H	216.08	NaN	NaN	NaN	NNNNN----
7C04	O=C(/C=C/c1ccc2c(c1)OCO2)NCCc1ccccc1	295.121	A	1.02	2.03	3.04	4.09	5.2	6.08	7.09	8.07	9.09	NaN	4.76597		M+H	296.128	14.01	176830	0	NYYYY----
7C05	CC1CCN(CC1)C(=O)COc1ccc(cc1)Br	311.052	A	1.05	2.1	3.13	4.13	5.15	6.16	7.03	8.06	9.03	NaN	6.32714		M+H	312.059	16.57	333562	0	YYYYY----
7C06	Brc1ccc(cc1)/C=C/1Sc2c(C1=O)cccc2	315.956	A	1.14	2.2	3.17	4.02	5.12	6.02	7.01	8.17	9.02	NaN	6.55398		M+H	316.963	NaN	NaN	NaN	NNNNN----
7C07	Brc1ccc(c(c1)Br)S(=O)(=O)NCc1ccccn1	403.883	A	1.11	2.2	3.01	4.18	5.15	6.05	7.01	8.19	9.01	1.98573	5.75108		M+H	404.89	2.03	2473	1	YNYYN----
7C08	COc1ccc(cc1)C(c1ccccc1)(c1ccccc1)O	290.131	A	1.08	2.03	3.13	4.17	5.11	6.08	7.07	8.01	9.19	NaN	4.66959		M+H	291.138	14.15	1725	0	NYYNY----
7C09	COC(=O)/C(=CC=CC=CN(C)C)/C(=O)C	223.121	A	1.01	2.13	3.11	4.09	5.18	6.2	7.14	8.19	9.1	NaN	6.11495		M+H	224.128	7.24	1781	1	NNYYN----
7C10	CCOC(=O)c1c(NC(=O)Cn2nc(cc2C)C(F)(F)F)sc(c1C)C(=O)OCC	447.108	A	1.03	2.09	3.04	4.16	5.01	6.1	7.06	8.2	9.02	NaN	5.53451		M+Na	470.097	21.63	9386	0	YYYYY----
7C11	C1CCN(CC1)CCn1c(/N=C/c2ccc3c(c2)OCO3)nc2c1cccc2	376.19	A	1.13	2.04	3.03	4.19	5.12	6.11	7.09	8.01	9.1	NaN	6.91641		M+H	377.197	12.65	1396	1	YNNNY----
7D02	CCOC(=O)c1c(NC(=O)COc2ccc(cc2Cl)Cl)sc2c1CCC2	413.026	A	1.08	2.18	3.1	4.18	5.06	6.11	7.07	8.04	9.18	3.01027	4.66959		M+H	414.033	NaN	NaN	NaN	NNNNN----
7D03	Clc1ccc(c(c1)Cl)C(=O)NCCc1nc2c([nH]1)cccc2	333.044	A	1.09	2.08	3.04	4.11	5.09	6.14	7.14	8.13	9.04	NaN	6.05318		M+K	372.007	7.29	3178	0	YNNYY----
7D04	O=C(NC(c1ccccc1)C)/C=C/c1ccc2c(c1)OCO2	295.121	A	1.11	2.13	3.03	4.15	5.07	6.18	7.07	8.11	9.02	NaN	5.75108		M+Na	318.11	13.74	126164	1	NYYYY----
7D05	Oc1ccc2c(c1C(c1ccccc1)NC(=O)c1ccco1)cccc2	343.121	A	1.18	2.18	3.1	4.07	5.08	6.01	7.2	8.17	9.05	NaN	5.7814		M+Na	366.11	16.02	396221	0	YYYYY----
7D06	Oc1ccc(cc1)/C=C/1Sc2c(C1=O)cccc2	254.04	A	1.08	2.17	3.04	4.14	5.12	6.19	7.19	8.16	9.01	NaN	4.66959		M+H	255.047	15.27	961	0	NNNYY----
7D07	Clc1cccc(c1Cl)S(=O)(=O)n1c(C)nc2c1cccc2	339.984	A	1.09	2.17	3.18	4.13	5.12	6.11	7.16	8.15	9.19	NaN	5.43287		M+H	340.991	17.37	752187	0	NYYYY----
7D08	c1ccc(cn1)/C=N/N=C1c2ccccc2c2c1cccc2	283.111	A	1.2	2.15	3.2	4.17	5.03	6.17	7.12	8.14	9.01	NaN	8.73006		M+H	284.118	16.65	857341	0	YYYYY----
7D09	N#C/C(=C/N(C)C)/C=C(C(=O)OC)/C(=O)C	222.1	A	1.11	2.1	3.09	4.13	5.01	6.05	7.08	8.15	9.02	NaN	7.50086		M+Na	245.09	4.73	537593	0	YYYYY----
7D10	N#Cc1c(NC(=O)Cn2nc(cc2C)C(F)(F)F)sc2c1CCCC2	368.092	A	1.03	2.07	3.03	4.2	5.05	6.03	7.07	8.03	9.01	NaN	6.05572		M+H	369.099	19.31	176217	0	YYYYY----
7D11	Clc1ccc(cc1)Cn1c(/N=C/c2ccc(o2)C)nc2c1cccc2	349.098	A	1.06	2.04	3.06	4.1	5.16	6.01	7.1	8.05	9.09	NaN	4.01394		M+H	350.105	NaN	NaN	NaN	NNNNN----
7E02	CC1CCN(CC1)C(=O)/C=Cc1ccccc1	229.147	B	1.12	2.09	3.1	4.04	5.02	6.02	7.07	8.02	9.05	NaN	7.39924		M+Na	252.136	15.22	183039	0	YYYYY----
7E03	Clc1ccc(c(c1)Cl)C(=O)ON1C(=O)CCC1=O	286.975	B	1.08	2.02	3.17	4.08	5.16	6.18	7.1	8.15	9.16	NaN	4.66959		M+K	325.938	3.23	1596	0	YNYYY----
7E04	O=C(/C=C/c1ccc2c(c1)OCO2)NCCc1nc2c([nH]1)cccc2	335.127	B	1.17	2.01	3.1	4.17	5.19	6.15	7.15	8.2	9.02	NaN	6.47543		M+H	336.134	6.35	31509	0	YYYYY----
7E05	OC(=O)COc1cc(C)c(c(c1)C)Cl	214.04	B	1.04	2.14	3.03	4.19	5.02	6.16	7.11	8.16	9.05	NaN	6.32714		M+H	215.047	NaN	NaN	NaN	NNNNN----
7E06	COc1ccc(c(c1)OC)/C=C/1Sc2c(C1=O)cccc2	298.066	B	1.1	2.09	3.04	4.13	5.19	6.19	7.16	8.15	9.06	NaN	6.72284		M+H	299.074	20.43	40391	0	YYYYY----
7E07	CCCCOc1ccc(cc1)S(=O)(=O)n1cnc(c1)C	294.104	B	1.01	2.16	3.11	4.04	5.13	6.2	7.09	8.09	9.03	NaN	5.675		M+H	295.111	17.79	913	0	NNNYY----
7E08	CCOc1ccc(cc1)C(=O)/C=C/c1ccccc1C(F)(F)F	320.102	B	1.07	2.05	3.04	4.17	5.03	6.1	7.03	8.12	9.08	NaN	7.42345		M+H	321.11	20.73	195067	0	YYYYY----
7E09	CCOC(=O)c1cc(C(=O)NCc2ccccc2)c(=O)[nH]c1C	314.127	B	1.11	2.01	3.06	4.15	5.19	6.12	7.19	8.02	9.04	NaN	5.75108		M+H	315.134	11.85	97661	0	YYNYY----
7E10	COc1ccc(cc1)c1nc2cc(nn2c(c1)C(F)(F)F)C(=O)NCc1ccccc1	426.13	B	1.14	2.11	3.09	4.11	5.19	6.14	7.04	8.18	9.02	NaN	6.06854		M+Na	449.12	20	286383	0	YYYYY----
7E11	OCCCNc1nc2c(n1CC(=O)c1ccc(c(c1)Cl)Cl)cccc2	377.07	B	1.05	2.07	3.2	4.02	5.2	6.15	7.14	8.08	9.11	NaN	6.11495		M+H	378.077	NaN	NaN	NaN	NNNNN----
7F02	COc1cc(ccc1OC)/C=c1/sc2n(c1=O)c1c(n2)cccc1	338.073	B	1.19	2.08	3.12	4.17	5.1	6.06	7.12	8.07	9.14	NaN	4.76597		M+H	339.08	16.67	1919	0	NNYYY----
7F03	COC(=O)/C=C(/NC(=O)c1ccccc1Cl)C	253.051	B	1.05	2.1	3.15	4.08	5.09	6.06	7.15	8.08	9.19	NaN	6.32738		M+Na	276.04	15.89	4365	0	YNYYY----
7F04	CCOC(=O)c1c(NC(=O)COc2ccc3c(c2)oc(=O)cc3C)sc(c1C)C(=O)OCC	473.114	B	1.19	2.04	3.19	4.14	5.07	6.03	7.1	8.07	9.09	NaN	4.76597		M+Na	496.104	21.44	24337	0	NYYYY----
7F05	OC(=O)C(C(c1ccccc1)c1ccccc1)c1ccccc1	302.131	B	1.01	2.17	3.06	4.15	5.07	6.02	7.05	8.14	9.06	NaN	5.43287		M+H	303.138	13.66	2319	0	NYNYY----
7F06	CCOc1ccc2c(c1)oc(=N)c(c2)C(=O)NCc1ccccc1	322.132	B	1.06	2.2	3.09	4.12	5.07	6.2	7.07	8.11	9.19	NaN	4.01394		M+NH4	340.166	15.09	1555	0	NNYNY----
7F07	[O-][n+]1onc(c1C(=O)c1cccs1)C(=O)c1cccs1	305.977	B	1.07	2.08	3.09	4.06	5.03	6.19	7.17	8.14	9.02	NaN	8.59561		M+H	306.984	NaN	NaN	NaN	NNNNN----
7F08	C1CCN(CC1)Cc1nc2c([nH]1)cc1c(c2)cccc1	265.158	B	1.14	2.2	3.1	4.02	5.07	6.17	7.13	8.19	9.1	NaN	6.55398		M+H	266.165	6.66	1020564	0	YYYYY----
7F09	Clc1ccc(c(c1)Cl)C1C2=C(CCCC2=O)OC2=C1C(=O)CCC2	362.048	B	1.14	2.05	3.18	4.17	5.11	6.07	7.1	8.16	9.02	NaN	4.66036		M+H	363.055	16.74	72876	0	YYYYY----
7F10	O=C(c1nn2c(c1Cl)nc(cc2C(F)(F)F)c1ccccc1)NCCN1CCOCC1	453.118	B	1.02	2.17	3.08	4.08	5.05	6.04	7.14	8.1	9.05	NaN	9.44415		M+H	454.125	10.42	756850	0	YYYYY----
7F11	CCOc1ccc2c(c1)nc([nH]2)SCC(=O)C(C)(C)C	292.125	B	1.14	2.07	3.2	4.06	5.13	6.12	7.02	8.03	9.01	NaN	5.675		M+H	293.132	10.17	2091375	0	YYYYY----
7G02	O=C(NC1CCCC1)CCCCCN1C(=O)c2c(C1=O)cccc2	328.179	B	1.11	2.1	3.06	4.08	5.07	6.06	7.12	8.08	9.12	NaN	5.75108		M+Na	351.168	13.08	1975363	0	YYYYY----
7G03	CN(C(=O)COc1cc(C)c(c(c1)C)Cl)Cc1ccccc1	317.118	B	1.05	2.13	3.03	4.13	5.13	6.12	7.09	8.1	9.16	NaN	5.675		M+NH4	335.152	16.37	4466	1	YNNYY----
7G04	O=C(NC1CCCCCC1)COc1ccc2c(c1)oc(=O)cc2C	329.163	B	1.06	2.06	3.03	4.03	5.17	6.02	7.2	8.09	9.13	NaN	4.04246		M+H	330.17	15.27	1575	0	NNNYY----
7G05	O=C(N1CCCCC1)CCCCCN1C(=O)c2c(C1=O)cccc2	328.179	B	1.05	2.01	3.16	4.02	5.15	6.02	7.14	8.17	9.03	NaN	6.11495		M+Na	351.168	13.89	3027526	0	YYYYY----
7G06	Cc1cccnc1NC(=O)c1c(=O)[nH]c2c(c1O)cccc2	295.096	B	1.14	2.01	3.18	4.08	5.16	6.01	7.18	8.15	9.03	NaN	7.33338		M+H	296.103	7.2	467916	0	YYYYY----
7G07	CCCCC1(O)CC(C)(C)N(C(C1)(C)C)O	229.204	B	1.03	2.06	3.02	4.1	5.01	6.07	7.09	8.09	9.1	NaN	4.66036		M+K	268.167	21.86	1623	1	YNNYY----
7G08	O=C1CCCN1C(=O)c1cncn1C(c1ccccc1)C	283.132	B	1.11	2.12	3.17	4.04	5.18	6.07	7.1	8.07	9.02	NaN	4.66036		M+H	284.139	5.83	211438	0	YYYYY----
7G09	CCOC(=O)/C(=CC=CN1CCOCC1)/C(=O)C	253.131	B	1.09	2.11	3.13	4.09	5.07	6.07	7.15	8.2	9.11	1.93672	4.66036		M+H	254.139	9.01	1258	1	YNYNN----
7G10	CC(c1ccccc1)NC(=O)c1nc2n(n1)c(cc(n2)c1ccccc1)C(F)(F)F	411.131	B	1.12	2.1	3.19	4.03	5.17	6.05	7.17	8.1	9.11	NaN	4.66452		M+Na	434.12	20.21	1210	0	YNNYN----
7G11	COc1ccc2c(c1)nc(n2C)SCC(O)C	252.093	B	1.16	2.06	3.06	4.05	5.16	6.07	7.12	8.17	9.03	NaN	4.66036		M+H	253.101	4.7	1018343	0	YYYYY----
7H02	O=C(CN1C(=O)S/C(=Cc2ccc(cc2)F)/C1=O)Nc1ncc(s1)Cc1ccccc1Cl	487.023	B	1.08	2.2	3.14	4.13	5.09	6.02	7.14	8.09	9.03	NaN	4.66959		M+H	488.03	20.79	54712	0	YYYYY----
7H03	O=C(NCc1ccccc1)/C=C/c1ccc(cc1)Cl	271.076	B	1.05	2.03	3.11	4.2	5.09	6.09	7.13	8.15	9.19	NaN	6.32738		M+H	272.084	15.43	27294	0	YYYYY----
7H04	CC(=O)/C=C(/NC(C(=O)O)C)C	171.09	B	1.08	2.15	3.01	4.17	5.11	6.15	7.05	8.03	9.15	NaN	4.66959		M+H	172.097	NaN	NaN	NaN	NNNNN----
7H05	CCOc1ccc2c(c1/C=N/n1cncn1)cccc2	266.117	B	1.08	2.18	3.18	4.06	5.17	6.18	7.14	8.19	9.1	NaN	4.66452		M+H	267.124	10.9	84498	0	YYYYY----
7H06	O=C1NC(C(=C(N1C)C)C(=O)OCCOc1ccccc1)c1ccccc1Cl	400.119	B	1.13	2.19	3.04	4.08	5.1	6.17	7.06	8.15	9.17	NaN	7.33338		M+Na	423.108	9.45	4048	0	YNNYN----
7H07	CCCCCC1NC(=O)NC1CCCCCC(=O)O	270.194	B	1.06	2.15	3.18	4.15	5.03	6.16	7.12	8.18	9.19	NaN	4.01394		M+H	271.202	11.8	64183	0	YYYYY----
7H08	Oc1cncc(c1)C(=O)NCCCCCCNC(=O)c1cncc(c1)O	358.164	B	1.12	2.06	3.16	4.07	5.12	6.16	7.14	8.13	9.16	NaN	6.05318		M+H	359.171	NaN	NaN	NaN	NNNNN----
7H09	O=C(C1(O)CCCCC1)/C=C/c1ccccc1	230.131	B	1.02	2.18	3.18	4.12	5.19	6.12	7.01	8.16	9.15	NaN	7.70188		M+NH4	248.165	11.06	1874	0	YNNYN----
7H10	COCCNC(=O)c1nn2c(c1)nc(cc2C(F)(F)F)c1cccs1	370.071	B	1.13	2.01	3.2	4.05	5.2	6.11	7.17	8.04	9.2	NaN	6.52349		M+Na	393.06	15.3	1490	0	NNNYY----
7H11	Cc1ccc(cc1)Cn1c(/N=C/c2ccccc2O)nc2c1cccc2	341.153	B	1.2	2.19	3.12	4.14	5.05	6.07	7.18	8.08	9.02	NaN	4.66036		M+H	342.16	NaN	NaN	NaN	NNNNN----
8A02	Cn1c(/C=N/C(C23CC4CC(C3)CC(C2)C4)C)nc2c1cccc2	321.22	A	1.16	2.13	3.14	4.11	5.02	6.17	7.09	8.07	9.18	NaN	4.76597		M+NH4	339.254	21.8	995	1	YNNYN----
8A03	Clc1cccc(c1)C(=O)N1CCc2c(C1)cccc2	271.076	A	1.03	2.15	3.17	4.16	5.03	6.17	7.11	8.04	9.11	NaN	5.87383		M+H	272.084	17.5	1259	0	YNNYY----
8A04	Cc1ccc(cc1)S(=O)(=O)n1nc(cc1C)C	250.078	A	1.07	2.08	3.19	4.04	5.02	6.12	7.17	8.09	9.16	NaN	7.39924		M+Na	273.067	14.26	2491	0	YNNYY----
8A05	O=C(n1nnc2c1cccc2)c1cccc(c1)C(F)(F)F	291.062	A	1.19	2.14	3.04	4.02	5.11	6.2	7.14	8.1	9.15	NaN	6.11495		M+H	292.069	NaN	NaN	NaN	NNNNN----
8A06	O=C1NC(=N)S/C/1=Cc1cc(Br)c(c(c1)Br)O	375.852	A	1.12	2.09	3.05	4.18	5.19	6.04	7.11	8.12	9.1	NaN	7.71751		M+H	376.859	8.72	16810	0	YYYYY----
8A07	Oc1cccc(c1)/C=N/c1c(nc2n1cccc2)c1ccco1	303.101	A	1.16	2.16	3.09	4.01	5.04	6.02	7.16	8.01	9.07	NaN	7.50827		M+H	304.108	NaN	NaN	NaN	NNNNN----
8A08	Clc1ccccc1OP(=O)(Oc1ccccc1Cl)Nc1cccnc1	394.004	A	1.15	2.12	3.14	4.02	5.2	6.03	7.04	8.13	9.12	NaN	6.05318		M+H	395.011	12.64	546293	0	YYYYY----
8A09	O=C(C1(C)CC1(Cl)Cl)n1cnc2c1cccc2	268.017	A	1.13	2.17	3.01	4.09	5.05	6.04	7.03	8.02	9.05	NaN	5.43287		M+H	269.024	15.19	34785	0	YYYYY----
8A10	CCOC(=O)C1=C(C)OC(=C(C1c1c(Cl)cccc1Cl)C#N)N	352.038	A	1.08	2.06	3.04	4.1	5.02	6.06	7.17	8.13	9.02	NaN	4.66959		M+H	353.045	16.34	33369	0	YYYYY----
8A11	CCN(S(=O)(=O)c1cc(ccc1Cl)c1nnc(o1)c1ccc(cc1)Br)CC	468.986	A	1.16	2.16	3.08	4.09	5.01	6.17	7.06	8.02	9.09	NaN	7.50827		M+H	469.994	21.27	80936	0	YYYYY----
8B02	NC(=S)N/N=C/c1nc2c(n1Cc1ccccc1)cccc2	309.105	A	1.13	2.14	3.04	4.2	5.08	6.03	7.05	8.18	9.15	NaN	7.42345		M+H	310.112	14.83	3460	1	YNNNY----
8B03	CCOC(=O)N1CCN(CC1)S(=O)(=O)Cc1ccccc1	312.114	A	1.05	2.14	3.11	4.11	5.03	6.19	7.05	8.05	9.12	NaN	6.06854		M+H	313.122	12.49	5510	0	YYYYY----
8B04	CCCCOc1ccc(cc1)S(=O)(=O)NCc1ccco1	309.103	A	1.01	2.2	3.17	4.02	5.2	6.01	7.13	8.2	9.01	NaN	6.55398		M+Na	332.093	17.55	7704	1	YYYYY----
8B05	N#C/C(=Cc1cc(Br)ccc1O)/c1nc2c(s1)cccc2	355.962	A	1.14	2.11	3.14	4.08	5.13	6.05	7.08	8.2	9.13	NaN	7.50086		M+H	356.969	3.13	2508	0	NYYYY----
8B06	Clc1ccc(c(c1)Cl)c1nn2c(n1)sc1c2nc2ccccc2n1	370.98	A	1.08	2.1	3.07	4.14	5.15	6.03	7.06	8.14	9.15	NaN	4.66959		M+H	371.987	NaN	NaN	NaN	NNNNN----
8B07	O=C1CC(C)(C)CC(=O)C1C(c1ccc(cc1Cl)Cl)C1C(=O)CC(CC1=O)(C)C	436.121	A	1.11	2.09	3.17	4.01	5.17	6.1	7.2	8.15	9.1	NaN	4.66452		M+H	437.128	NaN	NaN	NaN	NNNNN----
8B08	COc1ccccc1OP(=O)(Oc1ccccc1OC)Nc1ccccn1	386.103	A	1.09	2.02	3.12	4.06	5.19	6.08	7.1	8.07	9.03	NaN	4.76597		M+H	387.11	14.02	7187	0	YYYYY----
8B09	COc1ccc2c(c1Cl)sc(c2Cl)C(=O)N1CCOCC1	344.999	A	1.01	2.12	3.18	4.05	5.12	6.14	7.05	8.07	9.01	NaN	5.29279		M+Na	367.989	14.98	6470	0	YYYYY----
8B10	C/C(=CCSc1nc2c(n1Cc1cccc(c1)Br)c(=O)[nH]c(=O)n2C)/Cl	453.987	A	1.06	2.11	3.14	4.18	5.13	6.05	7.04	8.18	9.04	NaN	4.01394		M+H	454.994	18.1	51047	0	NYYYY----
8B11	O=C1NC(=O)C(=Cc2c3ccccc3cc3c2cccc3)C(=O)N1	316.085	A	1.15	2.13	3.14	4.02	5.09	6.05	7.01	8.15	9.2	NaN	6.52349		M+H	317.092	NaN	NaN	NaN	NNNNN----
8C02	COc1cccc(c1C(=O)n1nnc2c1cccc2)OC	283.096	A	1.03	2.14	3.04	4.13	5.16	6.05	7.19	8.03	9.16	NaN	5.53451		M+Na	306.085	15.52	170780	0	YYYYY----
8C03	O=S(=O)(Nc1ccncc1)Cc1ccccc1	248.062	A	1.1	2.12	3.04	4.04	5.15	6.1	7.05	8.16	9.18	NaN	6.72284		M+K	287.025	3.41	1319	1	YNNYY----
8C04	Clc1ccc(c(c1)S(=O)(=O)n1nc(cc1C)C)Cl	303.984	A	1.05	2.19	3.03	4.11	5.12	6.15	7.07	8.12	9.14	NaN	6.06854		M+H	304.991	16.83	113534	0	YYYYY----
8C05	N#C/C(=Cc1ccc(c(c1)Br)OC)/c1nc2c(s1)cccc2	369.978	A	1.17	2.14	3.13	4.2	5.05	6.03	7.1	8.13	9.11	NaN	6.05318		M+H	370.985	NaN	NaN	NaN	NNNNN----
8C06	Cc1ccc(cc1)Cn1c(nc2c1cccc2)c1nonc1N	305.128	A	1.19	2.03	3.09	4.05	5.05	6.16	7.02	8.07	9.19	NaN	4.76597		M+NH4	323.161	16.25	1700	0	NNYYN----
8C07	CC(=C)C(=O)OCCc1ccc(c(c1)n1nc2c(n1)cccc2)O	323.127	A	1.01	2.01	3.16	4.11	5.17	6.11	7.14	8.08	9.14	NaN	4.66452		M+H	324.134	21.37	84627	0	NYYYY----
8C08	FC(C(C(F)(F)F)(F)F)(C(P(=O)(O)C)c1ccccc1)F	338.031	A	1.08	2.05	3.01	4.14	5.1	6.13	7.13	8.19	9.16	NaN	4.66959		M+H	339.038	NaN	NaN	NaN	NNNNN----
8C09	CCOC(=O)/C(=C/c1ccc(cc1)SC)/C#N	247.067	A	1.09	2.03	3.17	4.07	5.08	6.13	7.05	8.06	9.06	NaN	6.72395		M+Na	270.056	17.74	2163	0	NNYYY----
8C10	Clc1ccc(cc1)S(=O)(=O)N1CCOC1C(Cl)(Cl)Cl	362.906	A	1.03	2.14	3.11	4.02	5.08	6.04	7.11	8.01	9.19	NaN	5.53451		M+H	363.913	NaN	NaN	NaN	NNNNN----
8C11	COc1ccc(cc1/C=C1/SC(=O)NC1=O)OC	265.041	A	1.19	2.01	3.11	4.05	5.04	6.06	7.12	8.01	9.17	NaN	8.03287		M+H	266.048	12.3	1550	0	NNYYN----
8D02	O=C(Nc1cccc(n1)C)CCCOc1ccc(cc1Cl)Cl	338.059	A	1.16	2.01	3.15	4.1	5.05	6.01	7.18	8.12	9.04	NaN	7.50827		M+H	339.066	15.06	1069	1	YYNYN----
8D03	O=S(=O)(Nn1cnnc1)Cc1ccccc1	238.052	A	1.13	2.14	3.01	4.12	5.2	6.03	7.15	8.11	9.16	NaN	7.70188		M+H	239.06	4.72	40483	0	YYYYY----
8D04	CC1CCN(CC1)C(=O)c1ccc(cc1)C(=O)N1CCC(CC1)C	328.215	A	1.02	2.18	3.12	4.05	5.18	6.14	7.08	8.05	9.1	NaN	7.50086		M+H	329.222	14.63	41373	0	YYYYY----
8D05	COc1ccc(c(c1)OC)/C=C(/c1nc2c(s1)cccc2)C#N	322.078	A	1.09	2.02	3.11	4.06	5.19	6.19	7.1	8.18	9.13	NaN	7.22064		M+H	323.085	19.02	357251	0	YYYYY----
8D06	OCCn1nc(c(c1N)C#N)/C(=C/c1ccc(o1)c1ccc(cc1)Cl)/C#N	379.084	A	1.04	2.16	3.08	4.03	5.1	6.03	7.13	8.18	9.19	NaN	7.57548		M+Na	402.073	16.5	8228	0	YYYYY----
8D07	O1CCN(CC1)CCCc1ccc(cc1)COc1ccccc1	311.189	A	1.1	2.15	3.09	4.19	5.15	6.05	7.14	8.2	9.16	NaN	6.11495		M+H	312.196	10.17	2380744	0	YYYYY----
8D08	COc1cccc(c1)C(P(=O)(O)C)C(F)(F)F	268.048	A	1.06	2.02	3.16	4.15	5.09	6.15	7.08	8.11	9.14	NaN	7.50086		M+K	307.011	1.07	997	1	NNYYN----
8D09	CCOC(=O)c1c(NC(=O)c2ccc(cc2)Br)sc(c1C)C(=O)N1CCOCC1	480.035	A	1.17	2.13	3.1	4.08	5.12	6.17	7.06	8.18	9.01	NaN	6.47543		M+H	481.043	19.45	93899	0	YYYYY----
8D10	ClC(C(c1cccs1)NS(=O)(=O)c1ccccc1)(Cl)Cl	368.922	A	1.08	2.13	3.01	4.17	5.2	6.05	7.19	8.09	9.2	NaN	4.66959		M+K	407.885	10	1351	0	YNNYN----
8D11	COc1ccccc1/C=C/1SC(=O)N(C1=O)CCC(=O)N1CCOCC1	376.109	A	1.14	2.04	3.07	4.1	5.13	6.2	7.12	8.08	9.15	NaN	5.675		M+H	377.117	12.83	44395	0	YYYYY----
8E02	COc1ccc(cc1)S(=O)(=O)Nc1cccnc1	264.057	B	1.2	2.2	3.06	4.09	5.15	6.17	7.09	8.04	9.08	2.42652	8.09677		M+K	303.02	3.89	1099	0	NNNYY----
8E03	CCOC(=O)N1CCN(CC1)C(=O)c1c(C)onc1c1ccccc1Cl	377.114	B	1.1	2.05	3.01	4.02	5.11	6.11	7.2	8.03	9.2	NaN	5.7814		M+H	378.122	12.87	35541	0	YYYNY----
8E04	Clc1ccc(nc1)NC(=O)C12CC3CC(C2)CC(C1)C3	290.119	B	1.05	2.02	3.11	4.01	5.15	6.1	7.1	8.19	9.11	NaN	6.32738		M+H	291.126	20.43	123811	0	YYYYY----
8E05	O=C1N=C(S/C/1=Cc1ccc(cc1)Br)N1CCCCC1	350.009	B	1.17	2.2	3.16	4.05	5.13	6.13	7.09	8.01	9.11	NaN	5.675		M+Na	372.998	16.91	42676	0	YYYYY----
8E06	OCCn1nc(c(c1N)C#N)/C(=C/c1cc(Br)ccc1OCc1ccccc1)/C#N	463.064	B	1.14	2.13	3.05	4.1	5.06	6.13	7.19	8.05	9.2	NaN	6.52349		M+H	464.072	17.94	15139	0	NYYYY----
8E07	CO/N=C(/c1csc(n1)N)C(=O)Sc1nc2c(s1)cccc2	349.997	B	1.02	2.19	3.06	4.12	5.06	6.11	7.11	8.02	9.12	NaN	7.70188		M+H	351.004	NaN	NaN	NaN	NNNNN----
8E08	Clc1cccc(c1)C(P(=O)(O)C)C(F)(F)F	271.998	B	1.12	2.04	3.08	4.13	5.01	6.09	7.18	8.16	9.09	NaN	6.91641		M+H	273.005	11.95	1672	0	YNNYY----
8E09	CC(OC(=S)N/C(=NS(=O)(=O)c1ccccc1)/c1ccccc1)C	362.076	B	1.2	2.16	3.19	4.14	5.18	6.08	7.02	8.19	9.17	NaN	7.47277		M+H	363.083	NaN	NaN	NaN	NNNNN----
8E10	O=C1NC(c2ccc(c(c2)Cl)Cl)C(=C(N1C)C)C(=O)OCc1ccccc1	404.069	B	1.14	2.08	3.01	4.02	5.14	6.05	7.18	8.14	9.2	NaN	6.52349		M+DMSO+H	483.091	18.72	1424	0	NNNYY----
8E11	O=C(c1ccccc1CN1C(=O)c2c(C1=O)cccc2)NCCc1ccccc1	384.147	B	1.02	2.01	3.08	4.14	5.09	6.12	7.08	8.02	9.15	NaN	7.73601		M+H	385.155	16.06	434386	0	YYYYY----
8F02	COc1ccc(cc1)S(=O)(=O)Nn1cnnc1	254.047	B	1.1	2.09	3.03	4.12	5.2	6.16	7.06	8.09	9.02	NaN	6.32714		M+H	255.055	5.74	120357	0	YYYYY----
8F03	Cc1onc(c1C(=O)n1nnc2c1cccc2)c1ccccc1Cl	338.057	B	1.06	2.05	3.17	4.19	5.2	6.06	7.06	8.16	9.17	NaN	5.38922		M+H	339.064	18.62	3695	0	NNYYY----
8F04	CCOc1ccc(cc1)Cc1nc2c([nH]1)cccc2	252.126	B	1.14	2.07	3.09	4.07	5.2	6.04	7.15	8.03	9.15	NaN	6.72395		M+Na	275.115	23.02	1342	0	YYYNN----
8F05	COc1ccc(cc1)/C=C/1SC(=NC1=O)N1CCCCC1	302.109	B	1.17	2.04	3.04	4.14	5.09	6.11	7.17	8.07	9.04	NaN	4.76597		M+H	303.116	16.77	1182	0	NNNYY----
8F06	COc1cccc(c1O)/C=C(/c1nc2c([nH]1)cccc2)C#N	291.101	B	1.14	2.18	3.05	4.18	5.09	6.02	7.03	8.11	9.11	11.1652	7.6451	Chemspace:CSSS00160719652,Vitas:STK394120	M+NH4	309.135	10.75	2376	0	YNNNY----
8F07	CCOC(C(=O)c1ccccc1)c1ccccc1	240.115	B	1.05	2.11	3.17	4.18	5.14	6.2	7.19	8.01	9.03	NaN	6.32738		M+Na	263.104	16.53	2075	0	YYNYY----
8F08	CCCN1C/C(=C/c2cccc(c2OC)OC)/C(=O)/C(=C/c2cccc(c2OC)OC)/C1	437.22	B	1.13	2.07	3.11	4.06	5.17	6.03	7.17	8.06	9.12	NaN	4.66452		M+H	438.228	11.32	318660	0	YYYYY----
8F09	CCOC(=O)c1ccc(cc1)S(=O)(=O)N1CCOCC1	299.083	B	1.03	2.13	3.2	4.1	5.17	6.09	7.15	8.06	9.18	1.52917	4.66452		M+H	300.09	12.56	16614	0	YYYYY----
8F10	N#CC1=C(C)NC2=C(C1c1ccc(cc1Cl)Cl)C(=O)CC(C2)(C)C	360.08	B	1.08	2.06	3.19	4.11	5.01	6.07	7.05	8.04	9.09	NaN	4.66036		M+H	361.087	15.87	583843	0	YYYYY----
8F11	O=Cc1cc(Cl)c2c(c1)OCO2	183.993	B	1.08	2.16	3.18	4.1	5.03	6.2	7.03	8.14	9.06	NaN	4.66959		M+NH4	202.027	24.21	905	1	NNNYY----
8G02	COc1ccc(cc1)S(=O)(=O)Nc1ncccn1	265.052	B	1.16	2.15	3.15	4.04	5.16	6.13	7.05	8.04	9.06	NaN	7.39924		M+Na	288.041	6.36	4236	1	NNYYY----
8G03	N#CC1=C(C)NC2=C(C1c1ccc(cc1)OCc1ccccc1)C(=O)CCC2	370.168	B	1.09	2.16	3.06	4.16	5.05	6.08	7.16	8.18	9.06	NaN	7.22064		M+H	371.175	NaN	NaN	NaN	NNNNN----
8G04	COc1cc(NC(=O)CCc2ccccc2)nc(n1)OC	287.127	B	1.18	2.17	3.16	4.1	5.12	6.11	7.08	8.13	9.14	NaN	7.50086		M+H	288.134	16.12	780	0	NNNYY----
8G05	N=C1NC(=O)/C(=C/c2cc(Br)ccc2OCc2ccccc2)/S1	387.988	B	1.17	2.07	3.09	4.14	5.08	6.04	7.11	8.02	9.02	4.89179	6.47543		M+H	388.995	15.56	123069	0	YYYYY----
8G06	N#C/C(=Cc1ccc(cc1)SC)/c1nn(c(c1C#N)N)c1ccccc1	357.105	B	1.11	2.07	3.17	4.13	5.14	6.07	7.06	8.04	9.01	NaN	4.66036		M+Na	380.094	16.76	52024	1	YYYYY----
8G07	O=P(Nc1nccs1)(Oc1ccccc1)Oc1ccccc1	332.038	B	1.08	2.19	3.1	4.04	5.11	6.09	7.13	8.2	9.08	NaN	4.66959		M+Na	355.028	12.03	155882	0	YYYYY----
8G08	COc1ccc(cc1)/C=C/C(=O)c1ccc(o1)C	242.094	B	1.06	2.07	3.18	4.07	5.06	6.19	7.11	8.03	9.07	NaN	4.01394		M+H	243.102	15.24	112794	0	YYYYY----
8G09	N#C/C(=Cc1c(Cl)cccc1Cl)/c1ccccc1	273.011	B	1.17	2.07	3.01	4.1	5.06	6.17	7.04	8.02	9.05	NaN	6.47543		M+K	311.974	0.41	15875	1	YNYYY----
8G10	OC(=O)CN1C(=O)C2C(C1=O)CC=CC2	209.069	B	1.1	2.09	3.01	4.04	5.07	6.15	7.03	8.16	9.08	NaN	6.72284		M+K	248.032	1.44	1844	1	NNNYY----
8G11	COc1cccc(c1O)/C=N/NC(=N)N	208.096	B	1.09	2.01	3.19	4.08	5.08	6.13	7.01	8.2	9.2	5.15942	6.52349		M+H	209.103	2.61	818571	0	YYYYY----
8H02	Clc1ccc(c(c1)S(=O)(=O)Nc1cccnc1)Cl	301.968	B	1.06	2.12	3.02	4.18	5.1	6.19	7.01	8.06	9.18	NaN	4.01394		M+H	302.976	9.28	43029	0	YYYYY----
8H03	Clc1ccc2c(c1)c1cc(Cl)ccc1n2CC(CN1C(=O)CSC1=O)O	408.01	B	1.16	2.03	3.07	4.03	5.15	6.01	7.11	8.2	9.08	NaN	7.38497		M+H	409.017	NaN	NaN	NaN	NNNNN----
8H04	CCCCC(C(=O)O)NC(=O)Cc1ccccc1	249.136	B	1.18	2.02	3.11	4.17	5.18	6.03	7.06	8.14	9.01	NaN	8.03287		M+H	250.144	10.84	24782	0	YYYYY----
8H05	OCCn1nc(c(c1N)C#N)/C(=C/c1ccc(cc1)C(C)C)/C#N	321.159	B	1.17	2.1	3.09	4.17	5.07	6.11	7.11	8.16	9.08	NaN	6.47543		M+H	322.166	13.71	21288	0	YYYYY----
8H06	COc1cc(ccc1OCC(=O)O)C1C2=C(OC3=C1C(=O)CC(C3)(C)C)CC(CC2=O)(C)C	454.199	B	1.01	2.14	3.19	4.08	5.19	6.12	7.08	8.06	9.03	NaN	7.82259		M+Na	477.188	15.19	99760	0	YYYYN----
8H07	Cc1cccc(c1)OP(=O)(Oc1cccc(c1)C)Nc1cccnc1	354.113	B	1.2	2.01	3.08	4.14	5.03	6.19	7.15	8.03	9.06	NaN	7.45374		M+H	355.121	16.46	2252	1	NNYYN----
8H08	O=C(C1(C)CC1(Br)Br)Nc1nc2c(s1)cccc2	387.888	B	1.18	2.03	3.07	4.19	5.18	6.16	7.17	8.08	9.11	NaN	6.32714		M+K	426.851	1.45	2147	1	NNNYY----
8H09	N#CC(=Cc1ccc(o1)c1ccc(cc1Cl)Cl)C#N	287.986	B	1.02	2.09	3.04	4.18	5.12	6.08	7.05	8.15	9.13	NaN	7.33338		M+K	326.949	1.22	1094	1	NNYYY----
8H10	COc1ccc(cc1S(=O)(=O)N1CCOCC1)C(=O)NC1CCCCC1	382.156	B	1.2	2.02	3.17	4.08	5.02	6.12	7.2	8.16	9.06	NaN	5.7814		M+H	383.164	12.26	157912	0	NYYYY----
8H11	CCOC(=O)c1c(NC(=O)/C=C/c2ccc(c(c2)OC)OC)sc2c1CCCC2	415.145	B	1.05	2.07	3.05	4.03	5.06	6.1	7.12	8.01	9.15	NaN	6.32738		M+Na	438.135	22.34	2356	0	YNNYY----
45A02	CCCCOC(=O)/C(=C/c1ccc(o1)c1ccccc1)/C#N	295.121	A	1.13	2.12	3.02	4.1	5.1	6.09	7.14	8.15	9.01	NaN	5.96584		M+H	296.128	NaN	NaN	NaN	NNNNN----
45A03	CCCc1nn2c(=NC(=O)/C(=Cc3ccccc3)/C2=N)s1	298.089	A	1.02	2.16	3.11	4.08	5.03	6.17	7.07	8.04	9.11	NaN	7.83752		M+H	299.096	14.62	1825	1	NNNYY----
45A04	O=C1N=c2sc(nn2C(=N)/C/1=C/c1ccccc1C)C(C)C	312.104	A	1.06	2.18	3.15	4.02	5.01	6.18	7.02	8.08	9.1	NaN	4.01394		M+H	313.112	NaN	NaN	NaN	NNNNN----
45A05	CCOc1cc(cc(c1OC)Br)C1CC(=O)NC(=C1C(=O)OC)C	397.052	A	1.15	2.2	3.13	4.2	5.13	6.15	7.15	8.08	9.02	NaN	5.675		M+H	398.06	13.91	31401	0	YYYYY----
45A06	CC(c1nnc(s1)NC(=O)c1ccc(cc1)C(=O)C(=O)c1ccccc1)C	379.099	A	1.13	2.06	3.02	4.13	5.14	6.19	7.1	8.13	9.12	NaN	5.93942		M+H	380.106	18.11	1569	0	YNNYY----
45A07	COCc1cc(C)nc2c1c(N)c(s2)C(=O)NC1CCCCC1	333.151	A	1.01	2.16	3.05	4.01	5.14	6.18	7.13	8.15	9.09	NaN	6.6576		M+H	334.158	4.81	1269	1	NNNYY----
45A08	CSCCC(C(=O)O)NC(=O)/C(=C/c1ccccc1)/NC(=O)c1ccc(o1)Br	466.02	A	1.02	2.17	3.04	4.17	5.13	6.02	7.12	8.13	9.14	NaN	5.43287		M+H	467.027	NaN	NaN	NaN	NNNNN----
45A09	Oc1ccc(c(c1)O)C(=O)OCCN1CCOCC1	267.111	A	1.1	2.2	3.04	4.11	5.08	6.08	7.06	8.08	9.19	NaN	8.00954		M+H	268.118	NaN	NaN	NaN	NNNNN----
45A10	CCc1oc(=O)c2c(n1)c1c(s2)nc(c2c1CC(C)(C)OC2)N1CCOCC1	401.141	A	1.14	2.13	3.18	4.01	5.06	6.13	7.1	8.01	9.19	NaN	7.43307		M+H	402.148	19.63	4362	1	YNNYY----
45A11	Clc1ccc(c(c1)Cl)/C=C1/C(=O)ON=C1c1ccccc1	317.001	A	1.04	2.04	3.16	4.01	5.11	6.12	7.16	8.11	9.16	NaN	6.85712		M+K	355.964	0.97	2406	0	YYYYN----
45B02	COc1cc(cc(c1OC)OC)C(=O)/N=C1/ON=[N+]([CH-]1)C(Cc1ccccc1)C	397.164	A	1.02	2.19	3.13	4.19	5.2	6.18	7.17	8.19	9.19	NaN	7.47277		M+DMSO+H	476.185	19.12	1756	1	NNNYY----
45B03	CCOc1cc(ccc1O)/C=C/1C(=O)N=c2n(C1=N)nc(s2)C(C)C	358.11	A	1.09	2.2	3.16	4.12	5.1	6.15	7.16	8.18	9.18	NaN	6.85712		M+H	359.117	NaN	NaN	NaN	NNNNN----
45B04	CCCc1nn2c(=NC(=O)/C(=Cc3ccc(c(c3)OC)O)/C2=N)s1	344.094	A	1.08	2.14	3.1	4.11	5.16	6.11	7.07	8.07	9.07	NaN	4.66959		M+Na	367.084	13.13	3921	1	YNNYY----
45B05	COC(=O)C1=CN(Cc2cccs2)C=C(C1c1ccc(cc1)Cl)C(=O)OC	403.065	A	1.03	2.09	3.17	4.13	5.05	6.04	7.09	8.19	9.05	NaN	5.53451		M+Na	426.054	23.26	3350	0	YNYYY----
45B06	O=C(Nc1nnc(s1)C(C)C)COc1ccc(cc1Br)C	369.015	A	1.12	2.18	3.03	4.16	5.13	6.01	7.02	8.08	9.06	NaN	5.675		M+H	370.022	16.89	30772	1	YYYYN----
45B07	O=C1N(C(C(=O)N2CCOCC2)Cc2ccccc2)C(=O)C2C1C1c3ccccc3C2c2c1cccc2	492.205	A	1.2	2.18	3.16	4.15	5.02	6.1	7.14	8.02	9.06	NaN	6.11495		M+H	493.212	17.81	160397	0	YYYYY----
45B08	COc1ccc(cc1)/C=C(/C(=O)N(CC)CC)NC(=O)c1ccc(cc1)OC	382.189	A	1.07	2.13	3.17	4.18	5.08	6.14	7.19	8.1	9.02	NaN	8.69735		M+Na	405.178	14.7	2038015	0	YYYYY----
45B09	OC(=O)c1c(NC(=O)c2ccccc2Cl)sc2c1CC(C)(C)OC2	365.049	A	1.09	2.03	3.11	4.17	5.08	6.09	7.16	8.03	9.17	NaN	7.22064		M+H	366.056	15.92	56252	0	YYYYY----
45B10	COc1c(OC)cc(cc1OC)C(C1=C(O)CC(CC1=O)(C)C)C1C(=O)CC(CC1=O)(C)C	458.23	A	1.13	2.03	3.14	4.16	5.12	6.12	7.04	8.18	9.15	NaN	7.38497		M+H	459.238	18.81	9261	0	YYYNY----
45B11	Cc1ccc(c(c1)C)/C=C1/C(=O)ON=C1c1ccccc1	277.11	A	1.07	2.03	3.16	4.17	5.08	6.11	7.08	8.19	9.17	NaN	7.50086		M+H	278.118	13.46	1396	0	NNYNY----
45C02	Oc1ccc(cc1)C1N(c2nc3c(s2)cccc3)C(=O)C(=C1C(=O)c1ccc(cc1)C)O	442.099	A	1.16	2.05	3.12	4.15	5.16	6.06	7.12	8.12	9.09	NaN	6.99671		M+H	443.106	16.44	2566	0	NNYYY----
45C03	CCCc1nn2c(=NC(=O)/C(=Cc3cc(Br)ccc3OC)/C2=N)s1	406.01	A	1.02	2.07	3.2	4.1	5.2	6.03	7.06	8.07	9.01	NaN	4.76597		M+H	407.017	18.22	6142	0	YNYYY----
45C04	O=C(n1cnc2c1cc(C)c(c2)C)N1CCOCC1	259.132	A	1.14	2.1	3.1	4.17	5.08	6.09	7.15	8.1	9.08	NaN	6.50999		M+H	260.139	8.75	661360	0	YYYYY----
45C05	CCOC(=O)N1CCN(CC1)C(=O)c1ccc(cc1)CSc1ccc(cc1)Cl	418.112	A	1.2	2.18	3.02	4.2	5.19	6.11	7.05	8.14	9.19	NaN	5.93942		M+H	419.119	18.68	19613	0	YYYYY----
45C06	O=C(Nc1nnc(s1)C(C)C)COc1ccc(cc1C)C	305.12	A	1.2	2.14	3.06	4.13	5.16	6.12	7.01	8.13	9.06	NaN	6.05318		M+H	306.127	17.07	2582	1	YNYYY----
45C07	O=C1N(C(C(=O)N2CCCCC2)Cc2ccccc2)C(=O)C2C1C1c3ccccc3C2c2c1cccc2	490.226	A	1.19	2.13	3.07	4.08	5.06	6.2	7.2	8.03	9.09	NaN	5.7814		M+Na	513.215	21.64	1487	0	NNNYY----
45C08	COc1ccc(cc1)/C=C(/C(=O)NC(C(=O)O)C)NC(=O)c1ccc(cc1)OC	398.148	A	1.01	2.15	3.02	4.13	5.04	6.07	7.08	8.11	9.19	NaN	10.6164		M+H	399.155	10.25	83221	0	YYYYY----
45C09	CCOC(=O)c1c(NC(=O)c2ccc(cc2)Cl)sc2c1CC(C)(C)OC2	393.08	A	1.08	2.04	3.09	4.02	5.07	6.07	7.1	8.13	9.19	NaN	4.66036		M+H	394.087	NaN	NaN	NaN	NNNNN----
45C10	CCC(=O)N(Cc1ccccc1)CCN(C(=O)CC)Cc1ccccc1	352.215	A	1.15	2.03	3.02	4.17	5.2	6.19	7.17	8.01	9.04	NaN	5.93942		M+Na	375.204	17.02	1060	0	NNNYY----
45C11	CCCCOc1ccc(cc1)/C=C1/C(=O)ON=C1c1ccccc1	321.136	A	1.01	2.05	3.01	4.1	5.14	6.2	7.1	8.15	9.06	NaN	6.6576		M+Na	344.126	15.97	1153	0	NNNYY----
45D02	COC(=O)c1ccc(cc1)c1ccc(o1)/C=C/1C(=O)N=c2n(C1=N)nc(s2)C(C)C	422.105	A	1.16	2.03	3.14	4.19	5.06	6.02	7.14	8.03	9.06	NaN	6.11495		M+H	423.112	18.4	141859	0	YYYYY----
45D03	Oc1ccccc1C(=O)N1CCOCC1	207.09	A	1.13	2.07	3.16	4.05	5.08	6.1	7.13	8.06	9.06	1.99407	6.85712		M+H	208.097	4.07	46121	0	YYYYY----
45D04	CN(S(=O)(=O)Oc1cccc2c1nccc2)C	252.057	A	1.04	2.04	3.06	4.02	5.16	6.08	7.04	8.11	9.16	NaN	6.55398		M+H	253.064	10.97	1128	0	YNNYY----
45D05	O=C(N(Cc1ccccc1)Cc1ccccc1)/C=C/C(=O)O	295.121	A	1.15	2.08	3.14	4.14	5.02	6.11	7.1	8.02	9.03	NaN	7.43307		M+DMSO+H	374.142	7.57	1379	0	NNNYY----
45D06	CCC(C(N1C(=O)c2c(C1=O)cccc2)C(=O)Nc1scc(n1)c1ccc(cc1)Br)C	497.041	A	1.07	2.19	3.17	4.15	5.03	6.04	7.2	8.15	9.14	NaN	5.7814		M+H	498.048	22.61	156158	0	YYYYY----
45D07	CCCCC(N1C(=O)c2c(C1=O)cccc2)C(=O)N1CCCCC1	328.179	A	1.2	2.2	3.09	4.05	5.2	6.1	7.05	8.12	9.07	1.93335	8.62233		M+Na	351.168	16.95	4046576	0	YYYYY----
45D08	COc1ccc(cc1)C(=O)N/C(=Cc1ccc2c(c1)OCO2)/C(=O)N1CCOCC1	410.148	A	1.02	2.13	3.08	4.12	5.12	6.02	7.12	8.15	9.11	NaN	7.33338		M+H	411.155	11.38	61945	0	YYYYY----
45D09	CCCCOc1ccc(cc1)C(=O)NC(C1COc2c(O1)cccc2)C	355.178	A	1.1	2.07	3.18	4.04	5.17	6.02	7.04	8.05	9.17	NaN	4.66452		M+K	394.142	11.56	1102	0	NNNYY----
45D10	CCOC(=O)C1=C(C)OC(=C(C1c1cccc(c1)O)C#N)N	300.111	A	1.08	2.18	3.1	4.07	5.06	6.13	7.04	8.05	9.05	NaN	4.66959		M+H	301.118	11.19	49604	0	YYYYY----
45D11	Brc1ccc(s1)/C=C/1C(=O)ON=C1c1ccccc1	332.946	A	1.16	2.14	3.05	4.13	5.09	6.2	7.09	8.17	9.2	NaN	6.52349		M+H	333.953	12.3	1129	0	YNNYY----
45E02	CCCc1nn2c(=NC(=O)/C(=Cc3ccc(o3)c3ccccc3)/C2=N)s1	364.099	B	1.06	2.16	3.2	4.15	5.13	6.16	7.18	8.14	9.03	NaN	4.01394		M+Na	387.089	16.88	4393	0	YYYYN----
45E03	O=C1N=c2sc(nn2C(=N)/C/1=C/c1cccs1)C(C)C	304.045	B	1.13	2.15	3.09	4.04	5.17	6.19	7.16	8.13	9.1	NaN	4.66452		M+Na	327.034	14.16	3233	0	YNYNY----
45E04	COc1ccc2c(c1)c(C)nc(n2)SC(=O)c1ccccc1Cl	344.039	B	1.12	2.03	3.09	4.14	5.03	6.03	7.04	8.08	9.13	NaN	7.38497		M+H	345.046	17.48	12224	0	NYYYY----
45E05	O=c1[nH]c(SCc2ccccc2)nc2c1CCC2	258.083	B	1.12	2.08	3.18	4.04	5.04	6.16	7.12	8.15	9.03	NaN	6.32714		M+H	259.09	12.56	68100	0	NYYYY----
45E06	CC(C(N1C(=O)c2c(C1=O)cccc2)C(=O)NCCOc1cc(C)cc(c1)C)C	394.189	B	1.13	2.12	3.09	4.13	5.2	6.06	7.02	8.01	9.03	NaN	8.2902		M+K	433.152	19.32	51105	1	YYYYY----
45E07	CCCc1nn2c(=NC(=O)/C(=Cc3ccc(c(c3OC)OC)OC)/C2=N)s1	388.121	B	1.11	2.16	3.08	4.03	5.03	6.16	7.1	8.12	9.05	NaN	5.75108		M+H	389.128	19.28	1922	0	YNNYY----
45E08	Brc1cccc(c1)C(=O)N/C(=C/C=C/c1ccccc1)/C(=O)NC(C(=O)O)C	442.053	B	1.14	2.04	3.16	4.12	5.17	6.07	7.2	8.04	9.15	NaN	4.66036		M+Na	465.042	15.15	904	0	NNYYN----
45E09	Clc1ccc(c(c1)Cl)C1C2C(=O)c3c(C2=Nc2c1c(=O)n(C)c(=O)n2C)cccc3	439.049	B	1.19	2.13	3.14	4.19	5.07	6.15	7.19	8.15	9.09	NaN	7.33338		M+H	440.056	NaN	NaN	NaN	NNNNN----
45E10	O=C(c1ccco1)N(Cc1ccccc1)CCN(C(=O)c1ccco1)Cc1ccccc1	428.174	B	1.05	2.1	3.07	4.01	5.13	6.04	7.15	8.09	9.09	NaN	5.675		M+K	467.137	17.37	21083	0	YYYYY----
45E11	Cc1ccc(o1)/C=C/1C(=O)ON=C1c1ccccc1	253.074	B	1.08	2.09	3.15	4.05	5.06	6.07	7.06	8.19	9.15	NaN	4.66036		M+H	254.081	NaN	NaN	NaN	NNNNN----
45F02	CCCc1nn2c(=NC(=O)/C(=Cc3c[nH]c4c3cccc4)/C2=N)s1	337.1	B	1.16	2.05	3.1	4.2	5.15	6.12	7.05	8.18	9.18	NaN	7.50827		M+H	338.107	15.25	292776	0	YYYYY----
45F03	O=C1N=c2sc(nn2C(=N)/C/1=C/c1ccc(o1)c1cccc(c1)C(=O)O)C(C)C	408.089	B	1.07	2.07	3.01	4.04	5.12	6.02	7.12	8.12	9.08	NaN	7.04065		M+H	409.096	15.63	824	0	NNNYY----
45F04	CCOC(=O)C1=C(C)N=c2n(C1c1cccs1)c(=O)/c(=Cc1ccc(s1)Br)/s2	493.943	B	1.16	2.1	3.19	4.11	5.12	6.13	7.03	8.2	9.1	NaN	6.06854		M+H	494.95	3.24	1121	0	YNNYN----
45F05	O=C(Nc1ncc(s1)Cc1ccc(cc1)F)CCCOc1ccc(cc1)Br	448.026	B	1.15	2.02	3.18	4.11	5.19	6.08	7.14	8.04	9.17	NaN	6.06854		M+H	449.033	20.81	1594	0	YNYYY----
45F06	O=C(NCCOc1cc(C)cc(c1)C)CCCCCN1C(=O)c2c(C1=O)cccc2	408.205	B	1.14	2.19	3.04	4.2	5.08	6.17	7.18	8.04	9.02	NaN	7.42345		M+K	447.168	17.98	1547	0	NNNYY----
45F07	CCCc1nn2c(=NC(=O)/C(=Cc3ccc(c(c3)OC)OS(=O)(=O)c3ccccc3)/C2=N)s1	484.088	B	1.18	2.16	3.02	4.16	5.01	6.2	7.02	8.14	9.01	NaN	5.93942		M+H	485.095	NaN	NaN	NaN	NNNNN----
45F08	CCN(C(=O)C(OC(=O)c1ccc(cc1)O)C)CC	265.131	B	1.07	2.12	3.18	4.06	5.04	6.13	7.15	8.04	9.1	NaN	7.71751		M+H	266.139	NaN	NaN	NaN	NNNNN----
45F09	O=C1CC(C)(C)CC2=C1C(c1ccc(c(c1)O)O)C1C(=N2)c2c(C1=O)cccc2	387.147	B	1.2	2.04	3.14	4.06	5.18	6.02	7.18	8.14	9.06	NaN	6.91641		M+NH4	405.181	15.93	1776	1	NNYYN----
45F10	CCC1(C)Oc2ccccc2C2N1N=C(C2)c1ccccc1	292.158	B	1.07	2.07	3.16	4.09	5.08	6.14	7.05	8.14	9.18	NaN	6.85712		M+H	293.165	NaN	NaN	NaN	NNNNN----
45F11	CCOC(=O)C1=C(C)NC2=C(C1c1sc(c(c1)Br)C)C(=O)CC(C2)(C)C	437.066	B	1.13	2.13	3.11	4.07	5.12	6.04	7.15	8.06	9.08	NaN	6.72395		M+K	476.029	18.39	13510	0	NYYYY----
45G02	CC(CN1C(=O)C2C(C1=O)C1CC2C=C1)C	219.126	B	1.02	2.1	3.14	4.12	5.15	6.07	7.2	8.11	9.17	NaN	4.66036		M+H	220.133	11.14	79642	0	YYYYY----
45G03	Clc1ccc(cc1)/C=C/1C(=O)N=c2n(C1=N)nc(s2)C(C)C	332.05	B	1.14	2.19	3.02	4.12	5.2	6.06	7.12	8.02	9.08	NaN	5.93942		M+H	333.057	NaN	NaN	NaN	NNNNN----
45G04	N#Cc1ccccc1Cn1cc(c2c1cccc2)C=C1C(=O)N(C)C(=O)N(C1=O)C	398.138	B	1.06	2.19	3.08	4.03	5.01	6.17	7.2	8.01	9.04	NaN	4.01394		M+H	399.145	NaN	NaN	NaN	NNNNN----
45G05	Oc1ccc2c(c1)occ(c2=O)Oc1cccc(c1)C	268.074	B	1.02	2.02	3.13	4.12	5.13	6.07	7.19	8.17	9.02	NaN	4.66036		M+H	269.081	17.02	3147	0	YYYYY----
45G06	CCOC(=O)c1cnc2c(c1NCc1ccco1)ccc(c2C)Cl	344.093	B	1.03	2.07	3.16	4.05	5.08	6.09	7.02	8.16	9.16	6.10548	7.65353	Chemspace:CSSS00160686216,Vitas:STK842541	M+H	345.1	12.94	1093	0	NNYNY----
45G07	CC(CC(C(=O)O)NC(=O)/C(=C/c1ccco1)/NC(=O)c1ccc(o1)Br)C	438.043	B	1.14	2.12	3.07	4.14	5.19	6.18	7.07	8.2	9.05	1.9789	7.6451		M+H	439.05	12.52	46471	0	NYYYY----
45G08	Cc1ccc(cc1)S(=O)(=O)N1CCN(CC1)C1=C(Cl)C(=O)c2c(C1=O)cccc2	430.075	B	1.08	2.17	3.18	4.01	5.2	6.11	7.08	8.15	9.19	NaN	4.66959		M+H	431.083	NaN	NaN	NaN	NNNNN----
45G09	O=C(n1c2ccccc2c2c1cccc2)COc1ccccc1	301.11	B	1.18	2.05	3.2	4.06	5.16	6.09	7.01	8.12	9.05	NaN	7.77929		M+H	302.118	20.62	55585	0	YYYYY----
45G10	N#CC(C(c1c(C)nn(c1O)C(=S)N)c1ccc(cc1)OC)C#N	341.095	B	1.09	2.06	3.2	4.19	5.19	6.06	7.2	8.02	9.19	NaN	5.7814		M+H	342.102	NaN	NaN	NaN	NNNNN----
45G11	CCOC(=O)C1=C(N)OC2=C(C1c1ccc(s1)CC)C(=O)CCC2	347.119	B	1.09	2.07	3.02	4.02	5.08	6.05	7.14	8.15	9.08	NaN	5.93942		M+Na	370.108	16.33	210415	0	YYYYY----
45H02	Cc1ccc(cc1)C(=O)C1=C(O)C(=O)N(C1c1ccc2c(c1)OCO2)c1nc2c(s1)cccc2	470.094	B	1.18	2.06	3.11	4.16	5.12	6.01	7.14	8.04	9.11	NaN	6.11495		M+H	471.101	19.54	3087	0	NNYNY----
45H03	COc1cc(ccc1OC)/C=C/1C(=O)N=c2n(C1=N)nc(s2)C(C)C	358.11	B	1.08	2.03	3.02	4.09	5.15	6.07	7.09	8.02	9.12	NaN	4.66036		M+H	359.117	NaN	NaN	NaN	NNNNN----
45H04	COc1cc(ccc1OCc1ccccc1)C1NC(=O)NC(=C1C(=O)OCC(C)C)C	424.2	B	1.12	2.12	3.2	4.07	5.07	6.16	7.14	8.14	9.06	NaN	6.11495		M+H	425.207	5.9	1394	1	NNYYY----
45H05	CCC(C(N1C(=O)c2c(C1=O)cccc2)C(=O)Nc1nnc(s1)CC)C	372.126	B	1.19	2.01	3.04	4.11	5.19	6.08	7.12	8.19	9.16	NaN	6.06854		M+H	373.133	15.78	131506	0	YYYYY----
45H06	C=CCc1cc(cc(c1O)OCC)/C=C/1Sc2c(C1=O)cccc2	338.098	B	1.03	2.04	3.03	4.18	5.19	6.13	7.2	8.17	9.1	NaN	5.53451		M+H	339.105	21.31	16197	0	YYNYY----
45H07	Brc1ccc(o1)C(=O)N/C(=Cc1ccccc1)/C(=O)NC(C(=O)O)Cc1ccccc1	482.048	B	1.19	2.03	3.06	4.14	5.19	6.06	7.19	8.1	9.17	NaN	7.38497		M+H	483.055	14.34	6636	0	YYYYY----
45H08	C=CCn1c2sc3c(c2c(=O)n(c1=O)Cc1ccccc1)CCCC3	352.125	B	1.14	2.12	3.19	4.02	5.19	6.14	7.16	8.06	9.06	NaN	6.55398		M+H	353.132	21.37	48419	0	YYYYY----
45H09	N#Cc1c(N)sc(=S)c2c1CCN(C2)C	237.039	B	1.12	2.19	3.18	4.15	5.05	6.17	7.19	8.01	9.2	NaN	6.52349		M+H	238.047	NaN	NaN	NaN	NNNNN----
45H10	CCOc1ccccc1C1C(=C(N)OC2=C1C(=O)CC(C2)(C)C)C(=O)OC	371.173	B	1.04	2.01	3.14	4.02	5.01	6.03	7.08	8.2	9.11	NaN	7.50086		M+H	372.181	NaN	NaN	NaN	NNNNN----
45H11	CCOc1ccc(cc1CN(CC)CC)C(=O)C	249.173	B	1.15	2.03	3.1	4.06	5.19	6.15	7.18	8.17	9.13	NaN	7.38497		M+Na	272.162	5.1	1916	0	YNYYN----
46A02	OC(=O)c1c(C)nc2c(c1c1ccccc1)oc1c2c2CC(C)(C)OCc2c(n1)c1ccco1	454.153	A	1.12	2.03	3.06	4.03	5.15	6.08	7.05	8.16	9.19	NaN	7.38497		M+NH4	472.187	14.32	1378	0	YNNYN----
46A03	COc1ccc(cc1)CC(=O)N1CCC(C1)c1ccccc1	295.157	A	1.17	2.17	3.11	4.02	5.13	6.02	7.08	8.04	9.15	NaN	7.50086		M+Na	318.146	15.03	445661	0	YYYYY----
46A04	CCOC(=O)C1=NNC(C1c1ccccc1Cl)C(=O)c1ccc(cc1)OC	386.103	A	1.06	2.09	3.14	4.1	5.1	6.04	7.19	8.04	9.15	NaN	4.01394		M+H	387.111	17.16	232081	0	YYYYY----
46A05	O=C1OC(c2c1cccc2)(Oc1ccccc1)c1ccccc1	302.094	A	1.1	2.07	3.05	4.16	5.15	6.13	7.07	8.16	9.2	NaN	6.52349		M+H	303.102	19.33	82345	0	YYYYY----
46A06	C#CCOC(=O)/C(=C/c1ccco1)/NC(=O)c1ccccc1	295.084	A	1.16	2.09	3.06	4.17	5.16	6.01	7.06	8.09	9.08	NaN	7.50827		M+H	296.092	12.21	48098	0	YYYYY----
46A07	O=C1N(C)C(=O)C(=Cc2cccn2c2ccc(cc2)S(=O)(=O)N)C(=O)N1C	388.084	A	1.05	2.18	3.2	4.2	5.05	6.03	7.07	8.11	9.03	NaN	6.32738		M+H	389.091	11.07	1530	0	NNNYY----
46A08	O=C(CC(c1ccccc1)c1ccccc1)NCC1OCCc2c1cccc2	371.189	A	1.1	2.04	3.12	4.09	5.11	6.2	7.14	8.1	9.14	NaN	6.11495		M+H	372.196	18.23	74208	0	YYYYY----
46A09	CCCOc1ccc(cc1OC)CC(=O)O	224.105	A	1.09	2.01	3.07	4.05	5.02	6.03	7.01	8.01	9.08	NaN	7.22064		M+H	225.112	6.81	1122	1	NNNYY----
46A10	O=C1CC(C)(C)CC(=O)C1=Cc1c[nH]c2c1cccc2	267.126	A	1.17	2.01	3.07	4.06	5.19	6.05	7.16	8.03	9.19	2.44306	6.47543		M+H	268.133	13.88	5113	1	NNYYY----
46A11	CSc1ccc(cc1)/C=N/S(=O)(=O)c1ccccc1	291.039	A	1.06	2.04	3.19	4.1	5.03	6.06	7.1	8.14	9.12	NaN	4.01394		M+H	292.046	NaN	NaN	NaN	NNNNN----
46B02	CCCc1nc2oc3c(c2c2c1COC(C2)(C)C)nc(c(c3c1ccccc1)C(=O)O)C	430.189	A	1.16	2.11	3.15	4.14	5.03	6.11	7.1	8.19	9.14	NaN	7.43307		M+DMSO+H	509.21	17.79	978	0	YNNYN----
46B03	COc1ccc(cc1)C(=O)Oc1c(Cc2ccccc2)c(=O)oc2c1cccc2	386.115	A	1.06	2.19	3.02	4.05	5.05	6.17	7.05	8.07	9.05	NaN	4.01394		M+Na	409.105	20.93	149127	0	YYYYY----
46B04	c1ccc(cc1)c1nc2c(s1)nc(s2)c1ccccc1	294.029	A	1.04	2.01	3.02	4.14	5.16	6.03	7.05	8.12	9.01	NaN	5.93942		M+NH4	312.062	8.74	3252	0	YNNYN----
46B05	O=C1CCCC(=O)C1=CNc1noc(c1)C	220.085	A	1.05	2.05	3.01	4.01	5.09	6.08	7.14	8.12	9.05	NaN	6.11495		M+DMSO+H	299.106	23.43	1333	0	YNNNY----
46B06	CC(OC(=O)/C(=C/c1ccco1)/NC(=O)c1ccccc1)C	299.116	A	1.11	2.12	3.11	4.14	5.07	6.01	7.17	8.05	9.17	NaN	5.75108		M+H	300.123	14.02	11079	0	YYYYY----
46B07	N#C/C(=Cc1cccn1c1ccc(cc1)S(=O)(=O)N)/c1nc2c([nH]1)cc(cc2)C	403.11	A	1.19	2.13	3.15	4.09	5.06	6.01	7.17	8.08	9.09	NaN	8.59561		M+H	404.118	10.25	526401	0	YYYYY----
46B08	C/C=C/C(=O)NCC1OCCc2c1cccc2	231.126	A	1.16	2.05	3.01	4.12	5.15	6.09	7.02	8.2	9.19	NaN	7.50827		M+H	232.133	9.34	164444	0	YYYYY----
46B09	O=C(N1CCOCC1)CC(c1ccccc1O)c1ccccc1	311.152	A	1.15	2.17	3.11	4.09	5.19	6.09	7.16	8.1	9.17	NaN	5.43287		M+H	312.159	11.56	25820	0	YYYYY----
46B10	COc1ccc(cc1)C1CC(=O)/C(=C/c2c[nH]c3c2cccc3)/C(=O)C1	345.136	A	1.11	2.08	3.03	4.09	5.06	6.06	7.17	8.12	9.02	NaN	5.75108		M+Na	368.126	8.66	1345	1	YNNNY----
46B11	CC(=O)C(C1c2ccccc2Oc2c1cccc2)C(=O)c1ccccc1	342.126	A	1.13	2.12	3.07	4.08	5.12	6.05	7.09	8.1	9.05	NaN	7.79967		M+NH4	360.159	10.44	974	0	NNNYY----
46C02	CN1C(C)(C)CC(=NOC(=O)c2ccccc2)CC1(C)C	288.184	A	1.11	2.09	3.16	4.04	5.17	6.14	7.14	8.16	9.06	NaN	4.66452		M+DMSO+H	367.205	16.94	1379	0	NNYYY----
46C03	O=C(N1CCC(C1)c1ccccc1)CCc1ccccc1	279.162	A	1.19	2.16	3.19	4.15	5.2	6.2	7.05	8.01	9.01	1.7859	7.83752		M+K	318.125	16.38	9180	0	YYNYY----
46C04	Oc1ccc2c(c1CNc1scc(n1)c1ccccc1)cccc2	332.098	A	1.07	2.13	3.2	4.16	5.17	6.15	7.2	8.11	9.14	NaN	4.66452		M+H	333.106	19.02	33743	0	YYYYY----
46C05	O=C(Nc1noc(c1)C)CCCOc1ccc(cc1Cl)Cl	328.038	A	1.01	2.19	3.17	4.06	5.16	6.2	7.04	8.01	9.1	NaN	7.71751		M+Na	351.027	17.84	1344	0	NNYNY----
46C06	OC(=O)/C(=C/C=C/c1ccccc1)/NC(=O)c1ccccc1	293.105	A	1.04	2.19	3.08	4.02	5.1	6.12	7.13	8.06	9.19	NaN	6.55398		M+H	294.112	NaN	NaN	NaN	NNNNN----
46C07	N#Cc1c(/N=C/c2cccn2c2ccc(cc2)S(=O)(=O)N)sc2c1CCCC2	410.087	A	1.09	2.02	3.05	4.17	5.12	6.13	7.05	8.16	9.12	NaN	7.22064		M+H	411.094	19.06	95719	0	YNYYY----
46C08	COc1cc(OC)ccc1/C=N/CC1OCCc2c1cccc2	311.152	A	1.08	2.19	3.13	4.18	5.14	6.17	7.03	8.2	9.15	NaN	4.66959		M+H	312.159	NaN	NaN	NaN	NNNNN----
46C09	COc1cc2c(cc1OC)CCN(C2C)C(=O)c1ccccc1Cl	345.113	A	1.2	2.17	3.19	4.15	5.11	6.19	7.18	8.12	9.05	NaN	5.43287		M+H	346.12	14.34	80988	0	YYYYY----
46C10	CCC(=O)Nc1nc2c(s1)C(=O)CC(C2)c1ccccc1	300.093	A	1.07	2.09	3.12	4.05	5.15	6.03	7.11	8.13	9.09	NaN	6.05318		M+H	301.101	12.78	18261	1	NYYYY----
46C11	N#Cc1c(nsc1SCC(=O)c1ccccc1)SCC(=O)c1ccccc1	410.022	A	1.07	2.03	3.07	4.15	5.05	6.16	7.07	8.2	9.18	NaN	6.32714		M+H	411.029	20.46	31836	0	NYYYY----
46D02	COc1cccc(c1)C(=O)OCCN(Cc1ccccc1)C	299.152	A	1.12	2.14	3.12	4.19	5.06	6.03	7.19	8.14	9.16	NaN	6.99671		M+H	300.159	8.25	772968	0	YYYYY----
46D03	COc1ccc(cc1)C(=O)OCCN1CCOCC1	265.131	A	1.2	2.03	3.05	4.18	5.13	6.08	7.2	8.05	9.12	NaN	5.675		M+H	266.139	4.13	507720	0	YYYYY----
46D04	COc1ccc2c(c1)OCC/C/2=N/OC(=O)c1ccc(cc1)C	311.116	A	1.09	2.17	3.07	4.06	5.07	6.05	7.2	8.01	9.1	NaN	5.43287		M+Na	334.105	20.16	2394	0	YNYYY----
46D05	COc1cc(ccc1O)C1N(CCN1S(=O)(=O)c1ccc(cc1)C)C(=O)C	390.125	A	1.16	2.1	3.13	4.17	5.01	6.12	7.19	8.04	9.2	NaN	6.50999		M+H	391.132	10.48	134078	0	YYYYY----
46D06	O=C(/C(=C/C=C/c1ccccc1)/NC(=O)c1ccccc1)OCc1ccccc1	383.152	A	1.19	2.11	3.11	4.12	5.13	6.06	7.11	8.16	9.01	NaN	5.675		M+Na	406.141	21.37	383060	0	YYYYY----
46D07	C1CCN(CC1)Cn1c2ccccc2c2c1nc1ccccc1n2	316.169	A	1.19	2.08	3.19	4.05	5.15	6.04	7.06	8.1	9.01	10.9236	9.45524	Chemspace:CSSS00121716805,Vitas:STL321458	M+H	317.176	9.04	3713	0	YYYYY----
46D08	O=C(CCN1CCCCC1)NCC1OCCc2c1cccc2	302.199	A	1.12	2.08	3.09	4.06	5.17	6.16	7.18	8.1	9.2	NaN	4.66452		M+H	303.207	5.61	1542454	0	YYYYY----
46D09	CC(OC(=O)C1=C(C)NC2=C(C1c1ccccc1C)C(=O)CC(C2)(C)C)C	367.215	A	1.1	2.09	3.02	4.12	5.09	6.15	7.14	8.14	9.05	NaN	9.44415		M+H	368.222	18.3	1460	0	NYNYY----
46D10	S=C1NCCN1CCOc1ccccc1	222.083	A	1.05	2.13	3.04	4.06	5.13	6.15	7.12	8.18	9.04	NaN	5.675		M+H	223.09	10.03	58410	0	YNYYY----
46D11	OCCN/C=C1/C(=NN(C1=O)c1ccccc1)C	245.116	A	1.16	2.19	3.15	4.03	5.12	6.02	7.16	8.15	9.04	NaN	7.33338		M+H	246.124	6.27	469583	0	YYYYY----
46E02	CN(Cc1ccccc1)CCOC(=O)c1cccs1	275.098	B	1.2	2.03	3.13	4.16	5.1	6.16	7.17	8.11	9.08	NaN	6.32714		M+H	276.105	6.36	40871	0	YYYYY----
46E03	Cc1cccc(c1)C(=O)O/N=C(/c1cccnc1)c1ccccc1	316.121	B	1.11	2.15	3.01	4.01	5.02	6.09	7.08	8.01	9.19	NaN	7.50086		M+Na	339.11	16.75	26943	0	YYYYY----
46E04	COc1ccc(cc1C1=C/C(=Cc2ccc(o2)C)/C(=O)O1)C	296.105	B	1.09	2.08	3.05	4.16	5.04	6.13	7.02	8.06	9.06	NaN	7.22064		M+Na	319.094	10.2	2343	0	NYNYN----
46E05	O=C(Nc1ccccn1)CSc1nnc(s1)N	267.025	B	1.13	2.16	3.2	4.15	5.1	6.13	7.17	8.02	9.06	NaN	7.83752		M+H	268.032	3.31	1281	0	NNYNY----
46E06	CCCCOC(=O)/C(=C/C=C/c1ccccc1)/NC(=O)c1ccccc1	349.168	B	1.09	2.19	3.17	4.16	5.07	6.2	7.16	8.07	9.16	NaN	5.25485		M+H	350.175	20.01	353508	0	YYYYY----
46E07	COc1c(ccc(c1OC)OC)C(=O)NCC1COc2c(O1)cccc2	359.137	B	1.11	2.06	3.12	4.02	5.15	6.13	7.16	8.09	9.15	NaN	5.75108		M+H	360.144	13.62	16287	0	YYYYY----
46E08	CC(C1COc2c(O1)cccc2)NC(=O)C(=O)NC(C1COc2c(O1)cccc2)C	412.163	B	1.09	2.2	3.16	4.02	5.2	6.07	7.03	8.19	9.01	NaN	4.66036		M+H	413.171	10.64	1116	1	NNYNY----
46E09	COc1ccc(cc1)COC(=O)C1=C(C)NC2=C(C1c1cccs1)C(=O)CCC2	409.135	B	1.09	2.13	3.17	4.19	5.04	6.08	7.05	8.06	9.18	NaN	7.22064		M+Na	432.124	15.56	47685	0	YYYYY----
46E10	COC(=O)c1ccc(cc1)Oc1nc(C)cc(n1)N	259.096	B	1.09	2.1	3.1	4.03	5.03	6.1	7.02	8.14	9.15	NaN	6.50999		M+H	260.103	6.32	45307	0	YYYYY----
46E11	CC1=NN(C(=O)/C/1=CNC1CCCCC1)c1ccccc1	283.168	B	1.1	2.09	3.18	4.16	5.2	6.03	7.02	8.01	9.06	NaN	6.72284		M+H	284.176	15.71	190682	0	YYYYY----
46F02	COc1ccc(cc1)/C=C/C(=O)OCCN(Cc1ccccc1)C	325.168	B	1.07	2.17	3.08	4.15	5.2	6.02	7.03	8.03	9.02	NaN	5.43287		M+H	326.175	9.8	1141622	0	YYYYY----
46F03	CCCC(=O)O/N=C(/c1ccncc1)c1ccccc1	268.121	B	1.19	2.13	3.08	4.15	5.01	6.13	7.08	8.04	9.1	NaN	7.71751		M+H	269.128	12.68	1226	1	NNNYY----
46F04	COc1ccc(cc1)C(=O)Cc1cc2cccc(c2oc1=O)OC	324.1	B	1.13	2.01	3.03	4.2	5.2	6.16	7.07	8.05	9.01	1.81538	6.32714		M+H	325.107	14.98	205542	0	YYYYY----
46F05	CC(=O)N/C(=Cc1ccccc1)/C(=O)NC(C(=O)O)CCC(=O)O	334.116	B	1.03	2.08	3.01	4.05	5.2	6.18	7.15	8.14	9.01	NaN	5.53451		M+H	335.124	4.05	42743	0	NYYYY----
46F06	C#CCOC(=O)/C(=C/C=C/c1ccccc1)/NC(=O)c1ccccc1	331.121	B	1.14	2.17	3.13	4.17	5.15	6.07	7.14	8.09	9.07	NaN	4.66036		M+H	332.128	16.96	30431	0	YYYYY----
46F07	Oc1ccc(cc1)/C=N/CC1COc2c(O1)cccc2	269.105	B	1.02	2.18	3.19	4.1	5.01	6.07	7.11	8.03	9.02	NaN	4.66036		M+H	270.112	8.95	3678	1	YNYYN----
46F08	COc1cc(cc(c1OC)OC)C(=O)NC(C1COc2c(O1)cccc2)C	373.153	B	1.02	2.05	3.03	4.14	5.01	6.12	7.02	8.2	9.02	NaN	8.69735		M+Na	396.142	15.09	142149	0	YYYYY----
46F09	CCOC(=O)c1c(NC(=O)COc2ccccc2C)sc2c1CCN(C2)C(=O)C	416.141	B	1.01	2.01	3.05	4.03	5.17	6.13	7.16	8.06	9.12	NaN	4.66452		M+H	417.148	19.37	965	0	YNNYN----
46F10	CCOc1ccc(cc1)C(=O)O[C@@H]1CC2CCC(C1)N2C	289.168	B	1.07	2.13	3.06	4.04	5.04	6.05	7.06	8.07	9.08	NaN	4.76597		M+H	290.175	8.49	1712	0	YNNYY----
46F11	O=Cc1c(C)nn(c1N1CCCCC1)c1ccccc1	269.153	B	1.02	2.04	3.07	4.1	5.07	6.15	7.02	8.01	9.03	NaN	6.91641		M+K	308.116	4.1	1745	1	YNNYN----
46G02	O=C(c1ccncc1)NCCCN1CCOCC1	249.148	B	1.19	2.13	3.16	4.2	5.16	6.09	7.05	8.16	9.17	NaN	6.85712		M+H	250.155	1.8	1380	0	NNNYY----
46G03	Cc1ccc(cc1)c1nc2ccccc2nc1N1CCCCC1	303.174	B	1.02	2.11	3.06	4.05	5.03	6.02	7.07	8.13	9.06	NaN	6.05318		M+H	304.181	24.27	1669	0	NNNYY----
46G04	CCn1ccc(=Cc2sc3c([n+]2CCCS(=O)(=O)O)cccc3)cc1	377.099	B	1.07	2.13	3.18	4.03	5.06	6.15	7.04	8.19	9.08	NaN	7.47277		M+H	378.107	NaN	NaN	NaN	NNNNN----
46G05	CC(OC(=O)/C(=C/c1ccc(cc1)F)/NC(=O)C)C	265.111	B	1.06	2.05	3.09	4.17	5.17	6.19	7.01	8.04	9.2	NaN	4.01394		M+H	266.119	10.93	55484	0	YYYYY----
46G06	CCC(=O)n1cc(c(n1)c1ccccc1)/C=C/1S/C(=NC)/N(C1=O)C	354.115	B	1.18	2.1	3.02	4.19	5.02	6.05	7.17	8.2	9.1	NaN	5.93942		M+H	355.122	NaN	NaN	NaN	NNNNN----
46G07	CCCN1CCN(CC1)C(=O)C1COc2c(O1)cccc2	290.163	B	1.16	2.01	3.12	4.16	5.05	6.07	7.17	8.12	9.2	NaN	4.66036		M+H	291.17	4.76	480692	0	YYYYY----
46G08	CC(C1COc2c(O1)cccc2)NC(=O)C1(CCCC1)c1ccccc1	351.183	B	1.18	2.14	3.02	4.02	5.18	6.09	7.17	8.01	9.09	NaN	5.93942		M+H	352.191	20.13	159616	0	YYYYY----
46G09	COC(=O)C1=CN(C=C(C1c1ccc(cc1)C(=O)OC)C(=O)OC)C(c1ccccc1)C	435.168	B	1.09	2.15	3.15	4.05	5.03	6.09	7.05	8.18	9.05	NaN	7.22064		M+NH4	453.202	12.02	872	1	NNNYY----
46G10	C[n+]1cccc(c1)C1CCCCN1C(=O)c1ccccc1	281.165	B	1.01	2.07	3.01	4.02	5.12	6.14	7.2	8.12	9.06	NaN	5.7814		M+H	282.173	NaN	NaN	NaN	NNNNN----
46G11	COc1ccc(cc1)C(=O)NOC(=O)/C=C(NCc1ccccc1)/C	340.142	B	1.05	2.15	3.02	4.05	5.1	6.1	7.04	8.14	9.06	NaN	5.93942		M+H	341.15	17.24	1205	0	YNNYN----
46H02	O=C(c1cccs1)N1CCC(C1)c1ccccc1	257.087	B	1.12	2.09	3.2	4.13	5.16	6.19	7.02	8.07	9.2	NaN	4.76597		M+H	258.095	14.14	16378	0	YYYYY----
46H03	CCOC(=O)c1[nH]nc(c1c1ccccc1)C(=O)c1ccccc1	320.116	B	1.15	2.02	3.02	4.2	5.08	6.14	7.03	8.06	9.18	NaN	8.00954		M+Na	343.105	16.13	54163	0	NYYYY----
46H04	C(=CCSc1nnnn1c1ccccc1)/CSc1nnnn1c1ccccc1	408.094	B	1.1	2.08	3.11	4.09	5.02	6.03	7.06	8.02	9.04	NaN	6.72284		M+Na	431.083	18.68	852	0	NNYNY----
46H05	COC(=O)/C(=C/c1ccc(cc1)F)/NC(=O)c1ccccc1	299.096	B	1.18	2.11	3.03	4.04	5.09	6.01	7.1	8.13	9.01	NaN	6.05318		M+Na	322.085	14.18	6316	0	NYYYY----
46H06	O=Cc1cccn1c1ccc(cc1)S(=O)(=O)N	250.041	B	1.13	2.07	3.18	4.15	5.13	6.16	7.11	8.16	9.05	NaN	5.675		M+H	251.048	NaN	NaN	NaN	NNNNN----
46H07	CC(NC(=O)C1(CCCC1)c1ccccc1)C	231.162	B	1.2	2.06	3.03	4.18	5.01	6.19	7.09	8.2	9.13	2.11253	6.65438		M+H	232.17	15.68	1567	0	NNNYY----
46H08	O=C(/C=C/c1ccco1)NCC1(CCOCC1)c1ccccc1	311.152	B	1.12	2.07	3.04	4.17	5.06	6.13	7.11	8.11	9.2	NaN	6.52349		M+H	312.159	12.53	186770	0	YYYYY----
46H09	COc1ccc(cc1)C1CC(=O)CC(=O)C1	218.094	B	1.19	2.11	3.09	4.08	5.16	6.19	7.1	8.11	9.1	NaN	7.43307		M+NH4	236.128	10.93	1741	0	NNYNY----
46H10	CCCCOc1cccc(c1)CN1CCCCC1c1cccnc1	324.22	B	1.08	2.02	3.18	4.12	5.17	6.05	7.05	8.1	9.03	NaN	4.66452		M+H	325.227	16.87	1171	0	NNYYN----
46H11	O=C(N1COC(=O)C1CC(=O)O)OCc1ccccc1	279.074	B	1.03	2.11	3.16	4.01	5.01	6.16	7.09	8.02	9.18	NaN	5.53451		M+NH4	297.108	18.47	1271	0	YNYYN----
47A02	O=c1[nH]c2ccccc2c(c1)c1ccccc1	221.084	A	1.08	2.17	3.19	4.17	5.11	6.17	7.01	8.16	9.19	NaN	4.66959		M+H	222.091	11.87	173377	0	YYYYY----
47A03	CCOC(=O)c1sc2c(c1C)c(NCc1ccccc1OC)nc(n2)C	371.13	A	1.16	2.16	3.2	4.06	5.04	6.04	7.12	8.04	9.18	4.59368	7.50827		M+H	372.138	19.36	2453	0	YYYYY----
47A04	COCCCNC(=O)Cn1cnc2c(c1=O)c(C)c(s2)C(=O)OCC	367.12	A	1.07	2.05	3.2	4.17	5.19	6.15	7.06	8.01	9.01	NaN	7.8727		M+H	368.127	10.8	17906	0	YYYYY----
47A05	COC(=O)c1coc(=O)c2c1cccc2	204.042	A	1.13	2.06	3.13	4.18	5.15	6.16	7.09	8.07	9.11	NaN	4.76597		M+H	205.05	10.95	9838	0	YNYYY----
47A06	CCCc1nc2c(n1CC(COc1ccc(cc1)C(=O)C)O)cccc2	352.179	A	1.06	2.16	3.16	4.11	5.17	6.14	7.2	8.06	9.05	NaN	4.96872		M+H	353.186	7.63	2782093	0	YYYYY----
47A07	COc1ccccc1OCC(Cn1c[n+](c2c1cc(C)c(c2)C)C)O	341.187	A	1.18	2.2	3.04	4.12	5.04	6.15	7.04	8.19	9.18	3.46816	7.42345		M+NH4	359.22	20.01	835	1	NNNYY----
47A08	O=C(NC(c1ccccc1)C)CSC1=NC(=O)C(C(=O)N1)NC(=O)C	362.105	A	1.12	2.03	3.14	4.11	5.18	6.19	7.06	8.14	9.08	NaN	6.06854		M+H	363.112	NaN	NaN	NaN	NNNNN----
47A09	COc1ccc(cc1)C(S(=O)(=O)c1ccccc1)CC(=O)c1ccccc1	380.108	A	1.13	2.13	3.02	4.1	5.08	6.06	7.01	8.02	9.1	NaN	5.93942		M+Na	403.097	18.2	1354	0	NNNYY----
47A10	CN(C(=O)c1ccc(cc1)c1nnc(c2c1cccc2)NCc1ccccc1)C	382.179	A	1.15	2.2	3.15	4.03	5.18	6.14	7.03	8.06	9.1	NaN	7.71751		M+H	383.187	8.28	1539503	0	YYYYY----
47A11	CCC(=O)/N=C/1NC(=O)/C(=C/c2cn(nc2c2ccccc2)C(=O)CC)/S1	382.11	A	1.04	2.11	3.04	4.02	5.04	6.01	7.19	8.08	9.13	NaN	6.55398		M+H	383.117	16.7	2304	0	YNNYN----
47B02	OCC1OC(C(C1O)O)n1cnc2c1ncnc2N(CC)CC	323.159	A	1.11	2.12	3.1	4.1	5.18	6.01	7.12	8.07	9.16	NaN	4.76597		M+NH4	341.193	12.93	1265	0	NNNYY----
47B03	COc1cccc(c1)c1nc2sc3c(c2c(=O)n1CC(=O)NC1CCCCC1)CCCC3	451.193	A	1.19	2.2	3.17	4.12	5.19	6.06	7.08	8.03	9.19	1.73936	7.50086		M+H	452.2	19.81	1795	0	NNYYN----
47B04	OC(=O)CNc1ncnc2c1c1CCCCc1s2	263.073	A	1.03	2.07	3.02	4.2	5.11	6.04	7.07	8.05	9.17	NaN	5.53451		M+H	264.08	7.6	601789	0	YYYYY----
47B05	CC1CCCCN1c1ncnc2c1c(C)c(s2)C(=O)N1CCN(CC1)Cc1ccccc1	449.225	A	1.03	2.08	3.05	4.08	5.17	6.05	7.02	8.15	9.08	NaN	4.66452		M+NH4	467.259	11.47	1580	0	YNNYY----
47B06	CCCOC(=O)c1ccc(cc1)OCC(Cn1cnc2c1cccc2)O	354.158	A	1.14	2.03	3.08	4.2	5.01	6.18	7.19	8.17	9.07	NaN	7.38497		M+H	355.165	10.84	1651	1	NNYYY----
47B07	OCCCNc1nc2ccc(cc2c(n1)c1ccccc1)C	293.153	A	1.09	2.06	3.04	4.19	5.12	6.15	7.19	8.1	9.13	NaN	6.65438		M+NH4	311.187	14.39	2258	0	YNNYN----
47B08	O=C(CSC1=NC(CC(=O)N1)c1ccccc1)NCc1ccccc1	353.12	A	1.04	2.12	3.2	4.14	5.05	6.06	7.03	8.13	9.17	NaN	6.05318		M+Na	376.109	12.77	1151	0	NNYYN----
47B09	O=C1C2CCN(/C/1=C/c1ccco1)CC2	203.095	A	1.02	2.16	3.15	4.11	5.16	6.02	7.1	8.18	9.11	NaN	6.06854		M+H	204.102	2.24	33280	0	YYYYY----
47B10	CC(NS(=O)(=O)c1ccc(cc1)C)(CSc1ncccn1)C	337.092	A	1.02	2.07	3.13	4.16	5.13	6.03	7.1	8.1	9.08	NaN	5.675		M+H	338.099	14.34	265651	0	NYYYY----
47B11	Brc1cccc(c1)C(=O)Nc1c[nH]c(=O)[nH]c1=O	308.975	A	1.13	2.05	3.07	4.04	5.18	6.02	7.14	8.04	9.06	NaN	6.11495		M+K	347.938	0.6	1893	1	YNNYN----
47C02	OC(=O)CNc1ncnc2c1nc[nH]2	193.06	A	1.2	2.19	3.06	4.1	5.08	6.03	7.12	8.11	9.03	NaN	8.40545		M+H	194.067	1.09	1866	0	NNNYY----
47C03	Cc1cccc(c1)c1nc(N2CCCCCC2)c2c(n1)cccc2	317.189	A	1.18	2.18	3.08	4.13	5.07	6.09	7.13	8.03	9.17	NaN	7.45374		M+H	318.196	14.33	1532	0	NNNYY----
47C04	CC1CCN(CC1)c1nc(C)nc2c1c(C)c(s2)C(=O)NCC1COc2c(O1)cccc2	452.188	A	1.15	2.09	3.03	4.19	5.05	6.05	7.17	8.2	9.14	NaN	7.79967		M+H	453.195	NaN	NaN	NaN	NNNNN----
47C05	CN1CCN(CC1)CCCNC(=O)c1sc2c(c1C)c(=O)n(cn2)CC(=O)N1CCCCC1C	488.257	A	1.1	2.11	3.05	4.13	5.18	6.15	7.19	8.14	9.04	NaN	6.72284		M+H	489.264	11.6	1550	0	NNNYY----
47C06	OC(CN1CCN(CC1)CC(COc1ccc(cc1)C(=O)C)O)COc1ccc(cc1)C(=O)C	470.242	A	1.02	2.16	3.14	4.02	5.02	6.08	7.08	8.2	9.04	NaN	7.50086		M+Na	493.231	6.25	19750	0	YYYNY----
47C07	Cc1ccc2c(c1)c(nc(n2)N1CCN(CC1)C(=O)C)c1ccccc1	346.179	A	1.18	2.02	3.12	4.14	5.15	6.19	7.19	8.07	9.07	NaN	4.76597		M+H	347.187	30.28	1217	1	NNYYN----
47C08	CCCc1cc(=O)[nH]c(n1)SCc1cccc(c1)C	274.114	A	1.11	2.01	3.02	4.18	5.03	6.03	7.06	8.14	9.16	NaN	5.75108		M+H	275.121	16.22	1016757	0	YYYYY----
47C09	O=C1C2CCN(/C/1=C/c1ccc(cc1)F)CC2	231.106	A	1.04	2.14	3.02	4.01	5.01	6.14	7.13	8.2	9.08	NaN	5.93942		M+H	232.113	11.3	249557	0	YYYYY----
47C10	CCn1c(C)nc2c1cc(C(=O)O)c(c2)C(=O)O	248.08	A	1.05	2.16	3.11	4.06	5.07	6.06	7.17	8.15	9.11	NaN	6.32738		M+NH4	266.114	23.66	1672	1	NNNYY----
47C11	O=C1c2cc(ccc2C(=O)N1c1cccnc1)Oc1ccc2c(c1)C(=O)N(C2=O)c1cccnc1	462.096	A	1.13	2.18	3.1	4.11	5.16	6.1	7.18	8.1	9.12	NaN	6.06854		M+H	463.104	NaN	NaN	NaN	NNNNN----
47D02	Cc1ccnc(c1)NS(=O)(=O)c1ccccc1	248.062	A	1.08	2.01	3.2	4.09	5.07	6.2	7.03	8.01	9.16	NaN	4.66959		M+Na	271.051	6.83	6172	0	YYYYY----
47D03	Cc1nc2sc(c(c2c(n1)N1CCC(CC1)Cc1ccccc1)C)C	351.177	A	1.16	2.12	3.17	4.1	5.07	6.08	7.06	8.16	9.19	NaN	7.50827		M+H	352.184	20.93	2465	0	YNYYY----
47D04	O1CCN(CC1)c1ncnc2c1c(cs2)c1ccccc1	297.094	A	1.2	2.12	3.16	4.08	5.1	6.15	7.06	8.12	9.03	NaN	6.85712		M+H	298.101	14	1157	0	NNYYY----
47D05	O=C(c1sc2c(c1C)c(ncn2)N1CCCCC1C)NC1CCCCCC1	386.214	A	1.01	2.15	3.09	4.19	5.04	6.13	7.08	8.09	9.1	2.57677	7.71751		M+H	387.221	20.38	3012618	0	YYYYY----
47D06	CCCOC(=O)c1ccc(cc1)OCC(CN1CCN(CC1)C(=O)c1ccccc1)O	426.215	A	1.09	2.16	3.05	4.04	5.18	6.01	7.06	8.19	9.05	NaN	7.22064		M+H	427.223	10.01	1205254	0	YYYYY----
47D07	OC(=O)/C=CC(=O)N1CCN(CC1)c1nc2ccc(cc2c(n1)c1ccccc1)Br	466.064	A	1.15	2.08	3.11	4.18	5.13	6.05	7.19	8.15	9.16	NaN	5.675		M+H	467.071	18.27	8791	0	YYYYY----
47D08	CCCCOC(=O)Nc1nccs1	200.062	A	1.16	2.04	3.14	4.11	5.09	6.01	7.16	8.17	9.03	NaN	6.06854		M+H	201.069	18.98	932	0	YNNYN----
47D09	Clc1ccc2c(c1)c(c1ccccc1)c(c(=O)[nH]2)C1=NN(C(C1)c1ccco1)C(=O)C	431.104	A	1.12	2.08	3.17	4.01	5.06	6.12	7.19	8.1	9.05	6.86713	10.6945	Vitas:STL148493	M+H	432.111	16.43	101489	0	YYYYY----
47D10	CCn1c(C)nc2c1ccc(c2)S(=O)(=O)N1CCOCC1	309.115	A	1.15	2.1	3.18	4.2	5.05	6.12	7.04	8.02	9.03	NaN	6.50999		M+H	310.122	4.27	481437	0	YYYYY----
47D11	O=C(c1ccccc1c1ccccc1C(=O)O)Nc1c[nH]c(=O)[nH]c1=O	351.086	A	1.19	2.2	3.03	4.05	5.04	6.05	7.12	8.07	9.05	NaN	4.96872		M+H	352.093	7.48	66574	0	YYYYY----
47E02	CCCOc1ccc(cc1)S(=O)(=O)NCc1ccc(cc1)OC	335.119	B	1.1	2.02	3.18	4.1	5.02	6.04	7.15	8.08	9.14	NaN	6.72284		M+NH4	353.153	26.51	1884	1	YNNYN----
47E03	O=C(Cn1cnc2c(c1=O)c1CCCCc1s2)NCc1ccccc1Cl	387.081	B	1.16	2.03	3.13	4.15	5.17	6.15	7.19	8.16	9.03	NaN	4.66452		M+Na	410.07	15.89	37069	0	YYYYY----
47E04	CC1CC(C)CN(C1)C(=O)c1sc2c(c1C)c(nc(n2)C)N1CCN(CC1)c1ccccn1	464.236	B	1.06	2.06	3.12	4.04	5.01	6.01	7.16	8.04	9.07	NaN	4.01394		M+H	465.243	18.33	1131	0	NNYYY----
47E05	CCN(CCNC(=O)Cc1c2ccccc2n(c1C(=O)O)CC)CC	345.205	B	1.07	2.17	3.2	4.13	5.05	6.09	7.02	8.03	9.15	NaN	5.43287		M+NH4	363.239	21.95	2530	1	YYYYY----
47E06	CCCc1[n+](C)c2c(n1CC(COc1cccc(c1)C)O)cccc2	339.207	B	1.11	2.12	3.18	4.2	5.11	6.12	7.16	8.11	9.18	NaN	5.75108		M+Na	362.196	15.02	1759	1	YNYYN----
47E07	OC(=O)CCCCCNC(=O)c1cc2ccccc2cc1O	301.131	B	1.18	2.14	3.01	4.03	5.14	6.04	7.2	8.12	9.08	NaN	5.7814		M+H	302.139	0.45	1888	1	NNNYY----
47E08	CCCCOC(=O)Nc1sc(cc1C(=O)OCC)c1ccccc1	347.119	B	1.14	2.2	3.15	4.07	5.11	6.11	7.02	8.09	9.03	NaN	6.72395		M+Na	370.108	24.44	4052	0	NYYYY----
47E09	COc1cc(ccc1OC)C1=NN(C(C1)c1cc2cccc(c2nc1Cl)C)C(=O)C	423.135	B	1.16	2.03	3.12	4.14	5.15	6.08	7.17	8.19	9.11	NaN	6.99671		M+H	424.142	NaN	NaN	NaN	NNNNN----
47E10	Oc1ccc(cc1)/C=C/1C(=O)N=c2n(C1=N)nc(s2)C(F)(F)F	340.024	B	1.16	2.07	3.03	4.03	5.09	6.04	7.08	8.2	9.05	NaN	7.04065		M+H	341.031	14.61	10302	0	YYYYY----
47E11	OCCN1C(=O)C2C(C1=O)CC=C(C2)Cl	229.051	B	1.01	2.05	3.15	4.15	5.16	6.14	7.12	8.04	9.03	3.39897	7.86091	Chemspace:CSSS00010776884	M+DMSO+H	308.072	18.42	1012	1	NNYNY----
47F02	CCOC(=O)C1=C(C)N(C(=O)C1CC(=O)O)Cc1ccccc1	317.126	B	1.01	2.08	3.02	4.08	5.18	6.02	7.14	8.15	9.1	NaN	5.93942		M+H	318.134	8.76	2395	1	NNNYY----
47F03	CCOC(=O)c1sc2c(c1C)c(=O)n(cn2)CC(=O)N1CCOCC1	365.105	B	1.2	2.01	3.13	4.08	5.2	6.12	7.18	8.14	9.09	NaN	8.44692		M+Na	388.094	10.55	83706	0	YYYYY----
47F04	CCOC(=O)N1CCN(CC1)C(=O)c1sc2c(c1C)c(ncn2)N1CCN(CC1)c1ccccn1	495.205	B	1.05	2.06	3.03	4.11	5.17	6.02	7.01	8.17	9.07	NaN	4.66452		M+Na	518.194	8.07	19158	0	YYYYY----
47F05	CCn1c(C(=O)O)c(c2c1cccc2)CC(=O)NC1CCCCCC1	342.194	B	1.01	2.03	3.09	4.01	5.07	6.01	7.02	8.17	9.16	NaN	7.38497		M+H	343.202	NaN	NaN	NaN	NNNNN----
47F06	OC(Cn1c[n+](c2c1cccc2)C)COc1c(C)cccc1C	311.176	B	1.05	2.11	3.2	4.14	5.13	6.17	7.2	8.02	9.17	NaN	5.675		M+K	350.139	16.39	1358	1	YNNYN----
47F07	O=C(c1ccccc1)CN1CCN(CC1)CC(=O)c1ccccc1	322.168	B	1.13	2.02	3.16	4.08	5.01	6.02	7.13	8.16	9.19	NaN	6.85712		M+H	323.175	6.39	104294	0	YYYYY----
47F08	CCCCOC(=O)Nc1nnc(s1)C	215.073	B	1.03	2.01	3.09	4.07	5.06	6.02	7.05	8.04	9.2	NaN	5.53451		M+H	216.08	10.3	1262	0	YNNNY----
47F09	O=c1n(C)c2nc(n(c2c(=O)n1C)C)C(=O)N	237.086	B	1.18	2.02	3.08	4.11	5.05	6.02	7.06	8.02	9.08	NaN	6.06854		M+NH4	255.12	12.19	1151	1	NNNYY----
47F10	COc1ccccc1/C=C/1C(=O)N=c2n(C1=N)nc(s2)C(F)(F)F	354.04	B	1.18	2.08	3.04	4.16	5.13	6.11	7.09	8.18	9.13	NaN	5.675		M+Na	377.029	17.7	3089	0	NNNYY----
47F11	O=C(N(C1CCCCC1)C1CCCCC1)CCN1C(=O)C2C(C1=O)C1CC2C=C1	398.257	B	1.11	2.02	3.2	4.03	5.01	6.05	7.13	8.05	9.06	NaN	5.75108		M+H	399.264	19.99	85231	0	YYYYY----
47G02	CCCOc1ccc(cc1)C1(CCCC1)C(=O)O	248.141	B	1.1	2.15	3.15	4.1	5.05	6.19	7.15	8.04	9.18	NaN	6.72284		M+Na	271.13	17.38	6051	0	YNYYY----
47G03	COCCCNC(=O)c1sc2c(c1C)c(=O)n(cn2)CC(=O)N(CC)CC	394.167	B	1.08	2.02	3.1	4.07	5.15	6.11	7.19	8.1	9.04	NaN	4.66959		M+DMSO+H	473.189	16.43	1034	0	NNNYY----
47G04	CN1CCN(CC1)C(=O)c1sc2c(c1C)c(ncn2)N1CCN(CC1)c1ccccn1	437.2	B	1.13	2.09	3.2	4.05	5.16	6.12	7.01	8.02	9.18	2.66937	7.86091		M+Na	460.189	2.86	1808	1	NNYYY----
47G05	CN1CCN(CC1)c1nc(C)nc2c1c(C)c(s2)C(=O)O	306.115	B	1.05	2.15	3.02	4.14	5.19	6.15	7.04	8.08	9.07	NaN	5.93942		M+H	307.122	4	162625	0	YYYYY----
47G06	OC(Cn1c[n+](c2c1cc(C)c(c2)C)C)COCC1CCC=CC1	329.223	B	1.02	2.17	3.11	4.12	5.12	6.18	7.19	8.05	9.12	NaN	5.43287		M+DMSO+H	408.244	22.9	876	0	NNNYY----
47G07	OC(CN1CCN(CC1)C(=O)C)COc1ccc(cc1)C	292.179	B	1.13	2.09	3.09	4.09	5.2	6.18	7.18	8.07	9.16	NaN	4.91346		M+H	293.186	5.12	1750	0	NNYYY----
47G08	CCCCOC(=O)Nc1nc2c(s1)cccc2	250.078	B	1.11	2.19	3.01	4.13	5.04	6.13	7.07	8.17	9.07	NaN	5.75108		M+H	251.085	16.24	738449	0	YYYYY----
47G09	Cc1ccc(o1)c1nn(cc1C1SCC(=O)N1Cc1ccccc1)c1ccccc1	415.135	B	1.09	2.08	3.18	4.1	5.17	6.2	7.03	8.12	9.16	NaN	4.66452		M+H	416.143	20.44	76060	0	YYYYY----
47G10	COC(=O)c1ccccc1c1ccc(o1)/C=C/1C(=O)N=c2n(C1=N)nc(s2)C(F)(F)F	448.045	B	1.2	2.13	3.02	4.07	5.2	6.19	7.06	8.08	9.15	NaN	5.93942		M+Na	471.035	18.66	10257	0	YYYYY----
47G11	COc1ccc(cc1)CO/N=C/c1c(C)[nH]c(=O)[nH]c1=O	289.106	B	1.03	2.11	3.08	4.05	5.02	6.09	7.09	8.14	9.04	NaN	5.53451		M+Na	312.095	8	1410	0	YNNYN----
47H02	Fc1cccc(c1Cn1cnc2c(c1=O)c(C)c(s2)C)Cl	322.034	B	1.05	2.09	3.19	4.11	5.18	6.18	7.2	8.09	9.05	NaN	5.7814		M+H	323.042	16.93	59975	0	YYYYY----
47H03	CCN(C(=O)Cn1cnc2c(c1=O)c(C)c(s2)C(=O)NCc1ccccc1Cl)CC	446.118	B	1.16	2.2	3.16	4.08	5.09	6.2	7.07	8.12	9.09	NaN	6.85712		M+H	447.125	14.11	48073	0	NYYYY----
47H04	O=C(c1sc2c(c1C)c(ncn2)N1CCN(CC1)c1ccccn1)N1CCC2(CC1)OCCO2	480.194	B	1.13	2.12	3.06	4.16	5.14	6.14	7.17	8.12	9.1	NaN	6.6576		M+NH4	498.228	8.77	3661	0	YYNNY----
47H05	OC(Cn1cnc2c1cccc2)COc1ccc2c(c1Br)cccc2	396.047	B	1.03	2.15	3.2	4.14	5.1	6.1	7.02	8.09	9.12	NaN	5.53451		M+H	397.055	12.03	121826	0	YYYYY----
47H06	OC(Cn1c(C)[n+](c2c1cccc2)C)COC1CCCCC1	303.207	B	1.05	2.2	3.09	4.18	5.03	6.12	7.08	8.11	9.14	NaN	7.50086		M+NH4	321.241	15.82	1044	0	YNNYY----
47H07	COc1cc(ccc1OC)/C=C/1SC(=O)N(C1=O)CC(=O)N1CCCCC1	390.125	B	1.15	2.02	3.1	4.16	5.15	6.06	7.09	8.03	9.01	NaN	7.45374		M+H	391.132	15.07	28483	0	YYYYY----
47H08	O=C(CSc1nc2c(s1)cccc2)NCc1ccco1	304.034	B	1.11	2.19	3.02	4.04	5.03	6.13	7.04	8.19	9.17	NaN	5.75108		M+H	305.041	13.16	13777	0	YYYYY----
47H09	CCOC(=O)c1cn(nc1c1ccc(c(c1)OC)OC)c1ccccc1	352.142	B	1.08	2.19	3.08	4.02	5.11	6.01	7.07	8.05	9.2	NaN	4.66959		M+K	391.105	18.77	97904	0	YYYYY----
47H10	OCCn1nnc2c1c1ccccc1oc2=O	231.064	B	1.03	2.03	3.17	4.11	5.14	6.01	7.18	8.06	9.1	NaN	5.53451		M+H	232.072	4.98	19853	0	YYYYY----
47H11	COc1cc(ccc1OC)CCN1C(=O)c2c(C1(O)Cc1ccccc1)cccc2	403.178	B	1.2	2.07	3.13	4.12	5.1	6.06	7.12	8.09	9.07	NaN	7.04065		M+H	404.186	15.1	45462	0	YYYYY----
48A02	O=C1/C(=C/c2ccc3c(c2)OCO3)/CCC/C/1=C/c1ccc2c(c1)OCO2	362.115	A	1.18	2.03	3.14	4.1	5.11	6.17	7.06	8.03	9.02	NaN	7.38497		M+K	401.079	20.89	1874	0	NNNYY----
48A03	O=C(c1c(C)onc1c1c(Cl)cccc1Cl)NC(C)(C)C	326.059	A	1.12	2.04	3.18	4.06	5.06	6.08	7.2	8.09	9.1	NaN	5.7814		M+H	327.066	17	67485	0	YYYYY----
48A04	O=C1N/C(=Nc2ccccn2)/SC1Cc1cccc(c1Cl)Cl	351	A	1.05	2.1	3.12	4.1	5.02	6.15	7.19	8.03	9.1	NaN	6.32738		M+H	352.007	16.02	972	0	NNYNY----
48A05	N/C=C1/C(=O)N(N=C1C(F)(F)F)c1nc2c(s1)cccc2	312.029	A	1.07	2.18	3.05	4.08	5.19	6.03	7.08	8.06	9.2	NaN	7.50086		M+Na	335.018	2.31	1160	1	YNNYN----
48A06	NC(=N)NC(=N)NCCc1ccc(c(c1)Cl)OC(C)C	297.136	A	1.07	2.2	3.02	4.2	5.1	6.05	7.16	8.19	9.05	NaN	5.93942		M+Na	320.125	8.24	1607	0	NNNYY----
48A07	O=c1/c(=C/c2ccccn2)/sc2n1c1ccccc1n2	279.047	A	1.14	2.05	3.05	4.06	5.09	6.11	7.06	8.06	9.19	NaN	7.57548		M+H	280.054	16.67	8868	0	YYYYY----
48A08	CCCn1c(NCc2nc3c(n2C)cccc3)nc2c1cccc2	319.18	A	1.14	2.06	3.08	4.17	5.04	6.06	7.14	8.15	9.16	NaN	6.11495		M+H	320.187	6.89	600254	0	YYYYY----
48A09	N#Cc1c(NC(=O)c2cc(OC)c(c(c2Br)OC)OC)sc2c1CCC(C2)C	464.041	A	1.08	2.17	3.06	4.04	5.12	6.13	7.03	8.17	9.07	NaN	4.66959		M+H	465.048	NaN	NaN	NaN	NNNNN----
48A10	COC(=O)c1cc(cc(c1)C(=O)OC)Oc1nc(C)nc2c1c1CCCc1s2	398.094	A	1.05	2.06	3.08	4.08	5.05	6.06	7.04	8.18	9.01	NaN	6.32738		M+H	399.101	22.36	674	0	NNNYY----
48A11	Cn1c(CSc2nc3c(s2)cccc3)n[nH]c1=S	294.007	A	1.2	2.2	3.12	4.11	5.08	6.14	7.19	8.12	9.02	NaN	8.00954		M+NH4	312.041	12.79	1314	1	NNYNY----
48B02	CCOC(=O)c1c(N)sc(=S)c2c1CCC2	255.039	A	1.06	2.01	3.08	4.07	5.2	6.16	7.01	8.03	9.06	NaN	4.01394		M+H	256.046	NaN	NaN	NaN	NNNNN----
48B03	CC1OC(C)CN(C1)C(=O)c1c(C)onc1c1c(Cl)cccc1Cl	368.069	A	1.01	2.08	3.12	4.11	5.18	6.01	7.16	8.02	9.14	NaN	6.06854		M+Na	391.059	13.48	1448	0	NNYYY----
48B04	COc1ccc(cc1)C1CC(=O)C=C(C1)NCC(C)C	273.173	A	1.05	2.11	3.19	4.08	5.08	6.14	7.13	8.13	9.03	NaN	6.05318		M+H	274.18	23.18	1759	1	NNYNY----
48B05	C/C(=C/1C(=O)N(N=C1C(F)(F)F)c1nc2c(s1)cccc2)/NCc1ccco1	406.071	A	1.01	2.05	3.07	4.01	5.04	6.03	7.12	8.07	9.14	NaN	4.76597		M+H	407.078	19.59	1590	0	NNNYY----
48B06	N#C/C(=C/c1ccc[nH]1)/c1nc2c([nH]1)cc(cc2)C	248.106	A	1.12	2.14	3.13	4.15	5.18	6.03	7.08	8.02	9.05	4.97589	7.82259		M+H	249.113	19.88	1538	0	YNYYY----
48B07	OC(=O)C(N1C(=O)c2c(C1=O)cc(c(c2)Cl)Cl)CCC(=O)O	344.981	A	1.04	2.15	3.17	4.07	5.17	6.04	7.07	8.16	9.13	NaN	4.66452		M+H	345.988	NaN	NaN	NaN	NNNNN----
48B08	CSc1ccc(cc1)/C=C1/NC(=O)NC1=O	234.046	A	1.07	2.02	3.13	4.09	5.1	6.16	7.08	8.06	9.05	NaN	6.32714		M+H	235.054	9.61	4450	0	YNYYY----
48B09	CN(C(=O)/C(=Cc1ccccc1)/NC(=O)c1ccccc1)C	294.137	A	1.01	2.16	3.09	4.2	5.1	6.18	7.18	8.14	9.2	NaN	6.52349		M+H	295.144	15.44	3098	0	YNYYY----
48B10	COC(=O)c1cc(cc(c1)C(=O)OC)Oc1ncnc2c1c(C)c(s2)C	372.078	A	1.16	2.19	3.12	4.17	5.09	6.02	7.17	8.04	9.06	NaN	6.99671		M+H	373.085	19.87	1139	0	NNYYY----
48B11	c1ccc(cn1)c1nc(NCc2ccco2)c2c(n1)cccc2	302.117	A	1.01	2.18	3.09	4.08	5.1	6.13	7.09	8.11	9.06	NaN	8.15922		M+H	303.124	7.82	864	0	NNYYN----
48C02	CCOC(=O)c1ccc(o1)c1sc2c(c1N)c1CC(C)(C)OCc1c(n2)N1CCOCC1	457.167	A	1.07	2.19	3.18	4.18	5.05	6.14	7.08	8.03	9.13	2.02662	7.50086		M+H	458.174	19.71	13440	0	YYYYN----
48C03	COc1cc(ccc1OC)CC(=O)NCc1ccco1	275.116	A	1.01	2.05	3.17	4.11	5.19	6.09	7.18	8.05	9.12	NaN	6.06854		M+H	276.123	12.96	1517	0	NNYYY----
48C04	COc1ccc(cc1)C1CC(=CC(=O)C1)NCc1ccccc1	307.157	A	1.11	2.19	3.08	4.19	5.04	6.17	7.12	8.07	9.1	NaN	4.76597		M+Na	330.146	12.56	1443	0	NNNYY----
48C05	CC(=C1C(=O)c2c(C1=O)cccc2)NCCCn1cncc1	295.132	A	1.1	2.2	3.09	4.15	5.19	6.09	7.05	8.15	9.03	NaN	6.72284		M+Na	318.121	25.87	1487	1	YNYNN----
48C06	O=C1NC(=O)/C(=C/c2cc(n(c2C)c2cccc(c2)Cl)C)/N1	315.077	A	1.19	2.08	3.05	4.11	5.2	6.08	7.03	8.13	9.02	NaN	6.05318		M+H	316.085	NaN	NaN	NaN	NNNNN----
48C07	OC(=O)C(Nc1nc2ccc(cc2c(n1)c1ccccc1)C)C	307.132	A	1.17	2.17	3.09	4.01	5.15	6.11	7.15	8.17	9.19	NaN	5.43287		M+Na	330.121	12.03	2029	0	NNYYN----
48C08	CC(CC(N1C(=O)c2c(C1=O)cccc2)C(=O)NC(c1ccccc1)C)C	364.179	A	1.16	2.16	3.08	4.12	5.06	6.03	7.01	8.14	9.02	NaN	7.50827		M+H	365.186	18.3	315424	0	YYYYY----
48C09	CC1OC(C)CN(C1)C(=O)/C(=Cc1ccccc1)/NC(=O)c1ccccc1	364.179	A	1.07	2.12	3.06	4.19	5.01	6.08	7.16	8.02	9.12	NaN	8.26065		M+Na	387.168	14.1	1910	1	YNNYY----
48C10	Cc1nc(Oc2ccc3c(c2)oc(=O)cc3C)c2c(n1)sc1c2CCC1	364.088	A	1.09	2.08	3.03	4.01	5.09	6.11	7.2	8.09	9.14	NaN	5.7814		M+H	365.095	19.63	154800	0	YYYYY----
48C11	CC(C1=C/C(=NS(=O)(=O)c2ccccc2)/C(=C(C1=O)Cl)C)C	337.054	A	1.08	2.12	3.04	4.17	5.19	6.15	7.06	8.08	9.17	NaN	4.66959		M+H	338.061	NaN	NaN	NaN	NNNNN----
48D02	N#Cc1c(SCc2ccccc2)nc(c2c1CCCC2)N1CCOCC1	365.156	A	1.18	2.01	3.16	4.05	5.17	6.12	7.06	8.2	9.18	NaN	4.66452		M+H	366.163	21.75	22453	0	YYYYY----
48D03	O=C(N1CCc2c(C1)cccc2)CC(c1ccccc1)c1ccccc1	341.178	A	1.02	2.08	3.05	4.04	5.01	6.04	7.1	8.12	9.03	NaN	7.39924		M+H	342.185	19.72	357572	0	YYYYY----
48D04	COc1ccc(cc1)C1CC(=O)/C(=C/NCc2ccccc2)/C(=O)C1	335.152	A	1.17	2.12	3.1	4.05	5.05	6.17	7.07	8.08	9.07	NaN	6.47543		M+H	336.159	14.63	206837	0	YYYYY----
48D05	COc1cc(ccc1OC)C1CC(=O)c2c(C1)nc(nc2)NC(=O)c1ccccc1	403.153	A	1.08	2.06	3.07	4.07	5.19	6.14	7.01	8.08	9.1	NaN	4.66959		M+H	404.16	12.23	319793	0	YYYYY----
48D06	O=C1S/C(=Cc2cc(n(c2C)c2ccccc2)c2ccccc2)/C(=O)N1	360.093	A	1.03	2.18	3.06	4.09	5.08	6.07	7.17	8.02	9.04	NaN	4.66036		M+H	361.101	NaN	NaN	NaN	NNNNN----
48D07	OC(=O)CCC(=O)N1CCN(CC1)c1nc2ccccc2c(n1)c1ccccc1	390.169	A	1.2	2.08	3.05	4.06	5.15	6.07	7.1	8.04	9.11	NaN	4.66036		M+H	391.176	11.99	1595	1	NNNYY----
48D08	CC(CC(N1C(=O)c2c(C1=O)cc(c(c2)Cl)Cl)C(=O)N1CCCCC1)C	396.101	A	1.06	2.09	3.2	4.05	5.05	6.09	7.18	8.13	9.12	NaN	4.01394		M+H	397.108	21.08	212538	0	YYYYY----
48D09	COc1ccc(cc1)/C=C(C(=O)N1CC2(CC1CC(C2)(C)C)C)/NC(=O)c1ccccc1	432.241	A	1.04	2.03	3.03	4.08	5.14	6.02	7.07	8.01	9.1	NaN	6.6576		M+K	471.204	19.69	86791	0	YYYYY----
48D10	CCOC(=O)c1c(NC(=O)CSc2nnc3n2c2ccccc2c(c3)C)sc(c1C)C	454.113	A	1.18	2.15	3.15	4.13	5.11	6.01	7.08	8.12	9.2	NaN	6.52349		M+H	455.121	19.08	249502	0	YYYYY----
48D11	Clc1ccc(cc1)C(=O)CSc1nnc([nH]1)C	267.023	A	1.17	2.06	3.05	4.16	5.04	6.08	7.06	8.1	9.02	NaN	6.47543		M+H	268.031	9.62	162705	0	YYYYY----
48E02	CCOC(=O)c1sc2c(c1N)c1CCCCc1c(n2)N1CCOCC1	361.146	B	1.19	2.03	3.07	4.16	5.11	6.05	7.04	8.02	9.07	NaN	7.38497		M+H	362.153	NaN	NaN	NaN	NNNNN----
48E03	CC1CCCN(C1)C(=O)Cn1cnc2c1c(=O)n(C)c(=O)n2C	319.164	B	1.16	2.06	3.2	4.12	5.09	6.15	7.11	8.06	9.18	NaN	6.65438		M+NH4	337.198	15.01	1263	0	YNYYY----
48E04	OCCCN/C=C/1C(=O)CC(CC1=O)c1ccc(cc1)OC	303.147	B	1.15	2.12	3.06	4.18	5.06	6.03	7.06	8.1	9.16	1.7401	8.1031		M+H	304.154	8.3	23337	1	YYYYY----
48E05	O=C1Nc2cc(n(c2CC(C1)(C)C)c1ccccc1)c1ccccc1	330.173	B	1.11	2.09	3.13	4.1	5.09	6.15	7.18	8.08	9.18	NaN	5.75108		M+H	331.18	19.88	1159	0	NNYYY----
48E06	O=C1NC(=O)C(=Cc2cc(n(c2C)c2ccccc2)c2ccccc2)C(=O)N1	371.127	B	1.19	2.07	3.16	4.18	5.18	6.16	7.08	8.17	9.09	NaN	7.50086		M+H	372.134	NaN	NaN	NaN	NNNNN----
48E07	COc1cc(/C=C/C(=O)NC(=O)c2ccccc2O)ccc1OC	327.111	B	1.18	2.15	3.19	4.01	5.04	6.14	7.15	8.19	9.1	NaN	7.47277		M+K	366.074	11.3	2096	0	NNNYY----
48E08	O=C(Nc1sc(c(n1)c1ccc(cc1)C)C)CCc1ccccc1	336.13	B	1.04	2.13	3.12	4.04	5.04	6.16	7.19	8.03	9.09	NaN	6.32714		M+H	337.137	20.4	1192780	0	YYYYY----
48E09	COc1ccc(cc1)/C=C(C(=O)N1CC(C)OC(C1)C)/NC(=O)c1ccc(cc1Cl)Cl	462.111	B	1.09	2.05	3.07	4.02	5.17	6.12	7.2	8.09	9.18	NaN	4.66452		M+Na	485.101	16.7	32283	0	YYYYY----
48E10	C=CCn1c(SCCOc2ccccc2)nc2c(c1=O)c(C)c(s2)C	372.097	B	1.16	2.14	3.19	4.11	5.16	6.07	7.18	8.12	9.03	NaN	4.66036		M+H	373.104	22.98	177718	0	YYYYY----
48E11	COc1ccc(cc1C)C(=O)CSc1nnc([nH]1)C	277.088	B	1.2	2.12	3.07	4.13	5.1	6.04	7.03	8.01	9.09	NaN	8.2902		M+H	278.096	9.87	585319	0	YYYYY----
48F02	O=c1[nH]cnc2c1sc1c2c2CCCCc2c(n1)N1CCOCC1	342.115	B	1.16	2.12	3.15	4.05	5.12	6.05	7.04	8.17	9.1	NaN	7.50827		M+H	343.122	13.12	214646	0	YYYYY----
48F03	CCCOc1ccc(cc1)Cc1c(Cl)nc(nc1NC)SC	337.102	B	1.2	2.08	3.07	4.14	5.12	6.15	7.14	8.1	9.08	NaN	6.11495		M+Na	360.091	21.34	3142	0	NNNYY----
48F04	CCNC(=S)N1CCN(CC1)CCN/C=C/1C(=O)CC(CC1=O)c1ccccc1	414.209	B	1.18	2.01	3.19	4.16	5.14	6.12	7.2	8.15	9.16	NaN	5.7814		M+NH4	432.243	15.79	1762	0	NNNYY----
48F05	CCCCOc1ccc(cc1)CONC(=O)COc1ccc(cc1Cl)Cl	397.085	B	1.02	2.01	3.02	4.1	5.18	6.2	7.09	8.15	9.12	NaN	5.93942		M+H	398.092	15.54	1716	1	NNNYY----
48F06	C=CCOc1ccc(cc1OCC)C1C(=C(C)N=c2n1c(=O)/c(=Cc1ccco1)/s2)C(=O)OCC	494.151	B	1.15	2.05	3.11	4.04	5.16	6.12	7.09	8.02	9.13	NaN	7.39924		M+H	495.158	21.74	25180	0	NYYYY----
48F07	COc1ccc(cc1)/C=C/C(=O)NC(=O)c1ccccc1OCC(=O)c1ccc(cc1)Br	493.052	B	1.2	2.12	3.12	4.11	5.12	6.17	7.09	8.08	9.06	NaN	6.06854		M+H	494.06	20.18	2542	0	NYNYY----
48F08	CCCOC(=O)Nc1sc(c(n1)c1ccc(cc1)C)C	290.109	B	1.11	2.1	3.11	4.2	5.03	6.09	7.11	8.01	9.15	NaN	5.75108		M+H	291.116	19.64	2044709	0	YYYYY----
48F09	CC1CCc2c(C1)sc1c2c2nnc(n2cn1)C	258.094	B	1.19	2.18	3.14	4.08	5.17	6.2	7.19	8.03	9.2	NaN	4.66452		M+H	259.101	11.63	280405	0	YYYYY----
48F10	COc1cc(ccc1OC)/C=C/1CN(C)C/C(=C/c2ccc(c(c2)OC)OC)/C1=O	409.189	B	1.06	2.07	3.03	4.13	5.01	6.18	7.09	8.18	9.03	NaN	4.01394		M+H	410.196	9.3	81104	0	YYYYY----
48F11	Oc1ccc(c(c1)O)C(=O)CSc1nnc([nH]1)C	265.052	B	1.17	2.13	3.11	4.1	5.18	6.18	7.15	8.1	9.15	NaN	6.47543		M+H	266.059	NaN	NaN	NaN	NNNNN----
48G02	C/C(=N/OC(=O)c1c(F)cccc1F)/Cn1nnc2c1cccc2	330.093	B	1.03	2.17	3.03	4.06	5.09	6.07	7.11	8.18	9.04	NaN	4.66036		M+H	331.1	16.24	2361	0	YNNYY----
48G03	COc1nc(C)c(c(n1)OC)/C=C/C(=O)N(C(=O)NC1CCCCC1)C1CCCCC1	430.258	B	1.08	2.2	3.09	4.05	5.18	6.2	7.01	8.15	9.19	NaN	4.66959		M+H	431.265	19.04	189607	0	YYYYY----
48G04	O=C1CCCN1CCCNC=C1C(=O)CC(CC1=O)(C)C	292.179	B	1.16	2.17	3.05	4.05	5.07	6.14	7.13	8.14	9.18	NaN	5.43287		M+DMSO+H	371.2	15.08	1145	1	YNYYY----
48G05	CCN(CCSCCOC(=O)c1oc2c(c1C)cccc2)CC	335.156	B	1.09	2.18	3.01	4.14	5.02	6.12	7.06	8.2	9.12	NaN	7.22064		M+H	336.163	10.36	1841110	0	YYYYY----
48G06	CCc1ccccc1n1c(C)cc(c1C)/C=C1/NC(=O)NC1=O	309.148	B	1.17	2.1	3.07	4.16	5.1	6.16	7.06	8.17	9.12	NaN	6.32714		M+H	310.155	NaN	NaN	NaN	NNNNN----
48G07	CCCn1c(NCc2cc(C)ccc2O)nc2c1cccc2	295.168	B	1.04	2.08	3.11	4.16	5.13	6.16	7.1	8.17	9.05	NaN	5.675		M+H	296.176	11.25	1105	1	YNNYN----
48G08	CC(C(N1C(=O)c2c(C1=O)cccc2)C(=O)Nc1sc(c(n1)c1ccc(cc1)C)C)C	433.146	B	1.11	2.17	3.07	4.18	5.19	6.02	7.19	8.11	9.02	NaN	5.43287		M+H	434.153	21.72	1767012	0	YYYYY----
48G09	CC1CCN(CC1)c1ncnc2c1c1CCC(Cc1s2)C	301.161	B	1.14	2.19	3.16	4.1	5.13	6.14	7.07	8.04	9.19	3.18008	5.675		M+DMSO+H	380.182	5.14	1873	0	YNYYY----
48G10	O=c1cc(C)c2c(o1)cc(cc2)Oc1ncnc2c1c(C)c(s2)C	338.073	B	1.1	2.04	3.19	4.05	5.17	6.08	7.02	8.03	9.09	NaN	4.66452		M+H	339.08	NaN	NaN	NaN	NNNNN----
48G11	CCc1nnc([nH]1)SCC(=O)c1ccc(cc1)OC	277.088	B	1.08	2.01	3.08	4.11	5.02	6.07	7.12	8.14	9.01	NaN	4.66036		M+Na	300.078	8.95	174862	0	NYYYY----
48H02	CC1CCCN(C1)C(=O)c1c(C)onc1c1c(Cl)cccc1Cl	352.075	B	1.02	2.12	3.17	4.12	5.11	6.04	7.12	8.17	9.1	NaN	7.70188		M+Na	375.064	16.91	11781	0	YNYYY----
48H03	CCCOc1ccc(cc1)C(=O)Nc1ncc(s1)Cc1ccccc1Cl	386.086	B	1.14	2.02	3.06	4.12	5.01	6.14	7.01	8.04	9.18	NaN	7.6451		M+Na	409.075	21.74	835	0	NNNYY----
48H04	CN1C(=O)N(C)C(=O)C(=CNCCCN2CCCC2=O)C1=O	308.148	B	1.14	2.02	3.06	4.09	5.06	6.1	7.07	8.11	9.05	NaN	7.6451		M+Na	331.138	5.77	144670	0	YYYYY----
48H05	CN(CC(COC(=O)c1oc2c(c1C)cccc2)(C)C)C	289.168	B	1.17	2.2	3.19	4.09	5.03	6.03	7.17	8.05	9.06	NaN	6.47543		M+K	328.131	17.01	1916	1	NNYNY----
48H06	CCc1ccccc1n1c(C)cc(c1C)/C=C1/SC(=O)N(C1=O)C	340.125	B	1.06	2.06	3.11	4.07	5.16	6.06	7.11	8.08	9.07	NaN	4.01394		M+H	341.132	NaN	NaN	NaN	NNNNN----
48H07	Clc1cc(CNc2nc3c(n2C)cccc3)c(c(c1)Cl)O	321.044	B	1.09	2.05	3.15	4.08	5.01	6.13	7.15	8.08	9.15	NaN	7.22064		M+H	322.051	9.43	163669	0	YYYYY----
48H08	Clc1ccc(cc1)Cc1nnc(s1)NC(=O)c1c(C)onc1c1ccccc1Cl	444.021	B	1.12	2.06	3.13	4.06	5.06	6.07	7.2	8.09	9.06	NaN	5.64278		M+Na	467.011	18.95	4254	0	YNYYY----
48H09	COc1cc(CCNC(=O)CSc2ncnc3c2c2CCCCc2s3)ccc1OC	443.134	B	1.18	2.03	3.08	4.2	5.13	6.06	7.07	8.16	9.04	NaN	5.675		M+H	444.141	16.2	46971	1	YYYYY----
48H10	COC(=O)c1c(C)[nH]c(c1C)C(=O)CSc1nnc2n1c1ccccc1c(c2)C	408.126	B	1.18	2.19	3.09	4.09	5.13	6.05	7.1	8.07	9.2	NaN	4.76597		M+H	409.133	NaN	NaN	NaN	NNNNN----
48H11	CCc1nnc([nH]1)SCC(=O)c1ccc(c(c1)O)O	279.068	B	1.05	2.1	3.01	4.06	5.14	6.06	7.15	8.06	9.1	NaN	6.32738		M+H	280.075	NaN	NaN	NaN	NNNNN----
85A02	CCCCOC(=O)c1c2nc3ccccc3nc2n(c1N)c1ccc(cc1)C(=O)OCC	432.18	A	1.03	2.17	3.18	4.05	5.08	6.15	7.17	8.11	9.02	NaN	5.43287		M+H	433.187	NaN	NaN	NaN	NNNNN----
85A03	C#CCn1cc(c2c1cccc2)/C=C/1NC(=O)NC1=O	265.085	A	1.03	2.13	3.19	4.15	5.04	6.11	7.12	8.05	9.17	NaN	5.53451		M+NH4	283.119	14.76	2137	1	YYYNY----
85A04	Cc1ccccc1c1oc(=O)c2c(n1)sc(c2C)C	271.067	A	1.09	2.13	3.15	4.02	5.14	6.08	7.02	8.07	9.09	NaN	4.98243		M+H	272.074	NaN	NaN	NaN	NNNNN----
85A05	CC1=CCC2C(C1)C(=O)N(C2=O)c1ncccn1	243.101	A	1.04	2.1	3.1	4.12	5.02	6.12	7.03	8.12	9.12	NaN	6.50999		M+Na	266.09	6.84	69821	0	YYYYY----
85A06	c1ccc(cc1)c1c(c2ccccc2)n(c2c1c(NCCCn1cncc1)ncn2)Cc1ccco1	474.217	A	1.14	2.16	3.08	4.17	5.2	6.03	7.04	8.08	9.01	NaN	7.6451		M+H	475.224	NaN	NaN	NaN	NNNNN----
85A07	COc1ccc(cc1)C(=O)N1N=C2C(C1c1ccccc1)COC(C2)(C)C	364.179	A	1.15	2.15	3.19	4.09	5.05	6.16	7.03	8.12	9.07	NaN	6.32714		M+H	365.186	16.59	68227	0	YYYYY----
85A08	Cc1ccc2c(c1)nc(c(c2)/C=C1/SC(=N)N(C1=O)C(=O)C)N1CCOCC1	396.126	A	1.08	2.1	3.03	4.1	5.15	6.1	7.12	8.05	9.11	NaN	4.66959		M+H	397.133	NaN	NaN	NaN	NNNNN----
85A09	CC(=O)NC1=C(C(=O)c2ccccc2)N(C)S(=O)(=O)c2c1cccc2	356.083	A	1.13	2.02	3.15	4.14	5.15	6.16	7.14	8.11	9.08	NaN	6.11495		M+H	357.09	14.9	65447	0	YYYYY----
85A10	O=C(Nc1nnc(s1)c1ccccc1)CSc1nc(N)cc(=O)[nH]1	360.046	A	1.18	2.12	3.02	4.07	5.04	6.04	7.15	8.11	9.01	NaN	5.93942		M+NH4	378.08	10.82	2943	1	NYNYN----
85A11	CCNc1nc(nc(n1)OC)Oc1ccc(=O)n(n1)C	278.113	A	1.02	2.13	3.19	4.18	5.04	6.06	7.17	8.16	9.11	NaN	8.59561		M+Na	301.102	6.46	131491	0	YYYYY----
85B02	N#Cc1c(N)n(c2c1nc1ccccc1n2)c1cc(Cl)cc(c1)Cl	353.024	A	1.2	2.15	3.07	4.03	5.19	6.07	7.17	8.18	9.12	NaN	4.66036		M+H	354.031	NaN	NaN	NaN	NNNNN----
85B03	N#CC1=C(C)/C(=C/c2ccc(o2)c2ccccc2)/c2c1nc(N)c(c2C)C#N	364.132	A	1.15	2.05	3.12	4.02	5.04	6.06	7.01	8.13	9.16	NaN	6.05318		M+K	403.096	14.59	1614	1	NNNYY----
85B04	CCOc1ccc(cc1)c1csc2c1c(=O)oc(n2)c1ccccc1OC	379.088	A	1.18	2.12	3.2	4.11	5.07	6.09	7.1	8.05	9.12	NaN	6.06854		M+Na	402.077	21.48	1504	0	NNYNY----
85B05	O=C1CC(C(=O)N1c1ncccn1)Cc1ccccc1	267.101	A	1.18	2.1	3.03	4.1	5.17	6.2	7.19	8.14	9.18	NaN	4.66452		M+H	268.108	17.46	1541	1	NNNYY----
85B06	Cc1c(cccc1C)OCc1nc2n(n1)cnc1c2c2CC(C)(C)NC(c2s1)(C)C	421.194	A	1.13	2.03	3.01	4.14	5.12	6.05	7.17	8.14	9.05	NaN	7.38497		M+H	422.201	11.9	347931	0	YYYYY----
85B07	COc1cc(CNCCC2CCOC(C2)(C)C)ccc1O	293.199	A	1.2	2.03	3.03	4.16	5.15	6.19	7.15	8.06	9.18	NaN	7.38497		M+H	294.206	4.78	55411	0	YYYYY----
85B08	Cc1ccc2c(c1)nc(c(c2)/C=C1/SC(=N)N(C1=O)C(=O)C)O	327.068	A	1.17	2.09	3.09	4.01	5.03	6.12	7.13	8.1	9.12	7.51143	6.47543		M+H	328.075	9.51	14935	0	YYNYY----
85B09	COc1ccc(cc1)C(=O)NC1=C(C(=O)c2ccccc2)N(C)S(=O)(=O)c2c1cccc2	448.109	A	1.17	2.03	3.07	4.2	5.02	6.19	7.17	8.08	9.09	NaN	6.47543		M+K	487.072	10.88	2904	0	NNNYY----
85B10	O=C(Nc1ccc(cn1)Br)CSc1nc(N)cc(=O)[nH]1	354.974	A	1.2	2.02	3.18	4.04	5.04	6.11	7.13	8.14	9.2	NaN	6.52349		M+H	355.981	1.35	1001	0	NNNYY----
85B11	O=C(N1CCCCC1)Cn1c2nc(nn2c2c1cccc2)C	297.159	A	1.02	2.13	3.16	4.13	5.03	6.01	7.09	8.13	9.05	NaN	9.44415		M+H	298.166	9.35	2800	0	YNYYY----
85C02	CCOC(=O)c1ccc(cc1)n1c2nc3ccccc3nc2c(c1N)C#N	357.123	A	1.14	2.03	3.1	4.07	5.2	6.06	7.2	8.03	9.08	NaN	5.7814		M+H	358.13	NaN	NaN	NaN	NNNNN----
85C03	COc1ccc2c(c1)c(C(=O)O)c(n2CCc1ccc(c(c1)OC)OC)C	369.158	A	1.08	2.07	3.1	4.18	5.1	6.1	7.07	8.16	9.1	2.38088	4.66959	Chemspace:CSSS00026700528,Vitas:STK744520	M+Na	392.147	14.03	127982	0	YYYYY----
85C04	CCOc1ccc(cc1)c1csc2c1c(=O)oc(n2)c1ccc(cc1)F	367.068	A	1.02	2.18	3.02	4.11	5.19	6.17	7.03	8.08	9.12	NaN	5.93942		M+Na	390.057	22.41	19515	0	YNYYY----
85C05	COc1ccc(cc1OC)CN1C(=O)CC(C1=O)Cc1ccccc1	339.147	A	1.08	2.15	3.04	4.05	5.11	6.18	7.07	8.11	9.01	NaN	4.66959		M+Na	362.136	11.01	1961	0	YNNNY----
85C06	COc1ccccc1C(=O)N1CC2(CC1CC(C2)(C)C)C	287.189	A	1.1	2.14	3.01	4.16	5.08	6.01	7.19	8.18	9.11	NaN	6.72284		M+H	288.196	17.8	1016	0	NNNYY----
85C07	Clc1ccc(cc1)C1=N/C(=C/c2cc3ccccc3nc2N2CCOCC2)/C(=O)O1	419.104	A	1.06	2.14	3.08	4.09	5.1	6.04	7.13	8.12	9.12	NaN	4.01394		M+H	420.111	NaN	NaN	NaN	NNNNN----
85C08	O=C(C(=O)NCc1ccc2c(c1)OCO2)NCc1ccccc1	312.111	A	1.06	2.02	3.09	4.08	5.02	6.07	7.01	8.18	9.1	NaN	4.01394		M+H	313.118	NaN	NaN	NaN	NNNNN----
85C09	OC(CN1CCN(CC1)C)COc1ccc(cc1)F	268.159	A	1.17	2.1	3.16	4.16	5.02	6.09	7.09	8.18	9.02	NaN	6.47543		M+H	269.166	9.15	1663	0	NNYYY----
85C10	CCc1nnc(s1)NC(=O)CSc1nc(N)cc(=O)[nH]1	312.046	A	1.13	2.1	3.17	4.06	5.15	6.09	7.2	8.1	9.19	NaN	5.7814		M+H	313.054	NaN	NaN	NaN	NNNNN----
85C11	CCOc1cc(ccc1O)/C=C/1C(=O)OC(OC1=O)(C)c1ccccc1	354.11	A	1.16	2.11	3.09	4.13	5.01	6.14	7.11	8.06	9.02	NaN	7.50827		M+H	355.118	NaN	NaN	NaN	NNNNN----
85D02	Fc1ccc(cc1)C(=O)Nc1cc(nn1c1nc2c([nH]1)cccc2)C	335.118	A	1.09	2.2	3.05	4.11	5.12	6.2	7.12	8.16	9.08	NaN	6.06854		M+H	336.126	20.79	899	0	YNNYY----
85D03	Cc1cccc(c1)c1oc(=O)c2c(n1)sc(c2)C	257.051	A	1.2	2.17	3.17	4.14	5.18	6.06	7.08	8.05	9.18	NaN	7.50086		M+H	258.058	NaN	NaN	NaN	NNNNN----
85D04	Brc1cccc(c1)c1oc(=O)c2c(n1)sc(c2)C	320.946	A	1.2	2.18	3.03	4.05	5.12	6.11	7.03	8.17	9.1	NaN	7.71751		M+H	321.953	20.99	1472	0	NNNYY----
85D05	O=C1N(c2ccc3c(n2)cccc3)C(=O)C2C1C1C=CC2C1	290.106	A	1.18	2.15	3.05	4.1	5.2	6.04	7.17	8.16	9.12	NaN	8.26065		M+H	291.113	10.76	584756	0	YYYYY----
85D06	O=C(N1CC2(CC1CC(C2)(C)C)C)COc1cccc(c1C)C	315.22	A	1.08	2.11	3.16	4.19	5.2	6.12	7.17	8.12	9.06	NaN	4.66959		M+H	316.227	23.42	1030	0	NNNYY----
85D07	COc1ccc(cc1)C1=N/C(=C/c2cc3ccccc3nc2N2CCOCC2)/C(=O)O1	415.153	A	1.09	2.14	3.15	4.06	5.13	6.08	7.12	8.08	9.06	NaN	5.675		M+H	416.16	NaN	NaN	NaN	NNNNN----
85D08	CCOc1cc(CC2SC(=O)N(C2=O)CC#C)c(cc1OCC)Br	411.014	A	1.12	2.16	3.18	4.17	5.19	6.12	7.14	8.01	9.01	NaN	6.11495		M+H	412.021	NaN	NaN	NaN	NNNNN----
85D09	CCC(c1ccccc1OCC(CN1C(=O)NC(C1=O)(C)C)O)C	334.189	A	1.1	2.05	3.03	4.06	5.17	6.01	7.07	8.18	9.04	NaN	4.66452		M+K	373.152	15.08	33940	0	YYYYY----
85D10	O=C1N=C(SC1C)NC(=O)c1ccccc1C	248.062	A	1.2	2.07	3.11	4.03	5.08	6.16	7.16	8.02	9.1	NaN	6.32714		M+H	249.069	20.26	1107	0	NNYYN----
85D11	Oc1ccc(cc1)/C=C/1C(=O)OC(OC1=O)(C)c1ccccc1	310.084	A	1.19	2.19	3.02	4.04	5.18	6.2	7.19	8.2	9.18	NaN	5.93942		M+H	311.091	NaN	NaN	NaN	NNNNN----
85E02	COC(=O)c1c(N)n(c2c1nc1ccccc1n2)c1ccc(cc1)CC	346.143	B	1.17	2.03	3.16	4.07	5.2	6.14	7.16	8.1	9.2	NaN	6.47543		M+H	347.15	11.48	264652	0	YYYYY----
85E03	Cc1ccc(cc1)c1csc2c1c(=O)oc(n2)c1cccs1	325.023	B	1.08	2.2	3.17	4.05	5.16	6.07	7.16	8.04	9.2	NaN	4.66036		M+H	326.03	NaN	NaN	NaN	NNNNN----
85E04	CC(Cc1oc(=O)c2c(n1)sc1c2CCCCC1)C	277.114	B	1.05	2.01	3.1	4.15	5.02	6.02	7.02	8.16	9.19	NaN	6.32738		M+NH4	295.147	14.62	1016	0	NNNYY----
85E05	O=C1N(Cc2ccco2)C(=O)C2C1C1C=CC2C1	243.09	B	1.2	2.02	3.05	4.02	5.16	6.11	7.14	8.13	9.08	NaN	6.05318		M+NH4	261.123	11.79	2421	1	NNNYY----
85E06	COc1ccc(cc1)/C=N/OCC(=O)N1CC2(CC1CC(C2)(C)C)C	344.21	B	1.17	2.03	3.15	4.13	5.15	6.15	7.16	8.07	9.16	NaN	4.76597		M+H	345.217	18.37	15295	0	YYYYY----
85E07	CC1=N/C(=C/c2cc3cccc(c3nc2Sc2ccccc2)C)/C(=O)O1	360.093	B	1.08	2.11	3.03	4.16	5.05	6.01	7.1	8.06	9.01	NaN	4.66959		M+H	361.101	20.29	4294	0	YYNYY----
85E08	OC(=O)C(Nc1ncnc2c1c1CCCc1s2)Cc1c[nH]c2c1cccc2	378.115	B	1.16	2.18	3.19	4.2	5.02	6.12	7.14	8.08	9.07	NaN	6.11495		M+H	379.122	13.34	525701	0	YYYYY----
85E09	OC(CN1C(=O)NC(C1=O)(C)C)COc1ccccc1c1ccccc1	354.158	B	1.15	2.08	3.01	4.17	5.02	6.02	7.15	8.13	9.15	NaN	6.05318		M+Na	377.147	13.75	112845	0	YYYYY----
85E10	COc1ccc(cc1OC)CCN1CNc2c(C1)c(=O)n(c(=O)n2C)C	360.18	B	1.17	2.08	3.04	4.15	5.13	6.18	7.13	8.11	9.18	NaN	5.675		M+H	361.187	3.98	4344	0	YNNNY----
85E11	COc1cc(/C=C/2C(=O)ON=C2C)cc(c1O)Br	310.979	B	1.2	2.12	3.13	4.11	5.03	6.16	7.11	8.06	9.05	NaN	6.06854		M+K	349.942	0.66	3844	1	YNYYY----
85F02	COC(=O)c1c(N)n(c2c1nc1ccccc1n2)c1cc(C)cc(c1)C	346.143	B	1.09	2.15	3.1	4.14	5.07	6.18	7.17	8.16	9.18	NaN	7.22064		M+H	347.15	10.21	1464	0	NNNYY----
85F03	CCOc1ccc2c(c1)c(C(=O)C)c(n2c1ccccc1)C	293.142	B	1.18	2.07	3.01	4.11	5.02	6.1	7.11	8.07	9.2	NaN	4.76597		M+H	294.149	NaN	NaN	NaN	NNNNN----
85F04	COc1ccc2c(c1)c(C(=O)C)c(n2c1cccc(c1)C(F)(F)F)C	347.113	B	1.18	2.1	3.09	4.03	5.19	6.09	7.12	8.2	9.03	NaN	6.50999		M+H	348.121	19.33	283040	0	YYYYY----
85F05	N#Cc1c(NC(=O)c2ccc(cc2)F)sc2c1CC(C)(C)NC2(C)C	357.131	B	1.18	2.03	3.11	4.13	5.08	6.01	7.11	8.16	9.14	NaN	7.38497		M+H	358.138	8.76	496644	1	YYYYY----
85F06	CCS(=O)(=O)c1c(C(=O)c2ccc(cc2)C)n2c(c1S(=O)(=O)CC)cc(cc2)C(C)(C)C	475.149	B	1.02	2.16	3.1	4.13	5.14	6.08	7.13	8.11	9.16	NaN	6.6576		M+H	476.156	20.78	52823	1	YYYYY----
85F07	N=C1NC(=O)/C(=Cc2cc3ccccc3nc2N2CCCCC2)/S1	338.12	B	1.05	2.19	3.19	4.12	5.04	6.16	7.2	8.01	9.19	NaN	5.7814		M+H	339.127	6.23	1634	0	NNYYY----
85F08	OC(=O)C(Nc1ncnc2c1c1CCCc1s2)Cc1ccccc1	339.104	B	1.13	2.01	3.08	4.03	5.14	6.18	7.05	8.14	9.1	NaN	6.6576		M+H	340.111	14.32	4085	0	YNYYY----
85F09	COc1ccccc1OCC(CN1C(=O)NC(C1=O)(C)C)O	308.137	B	1.13	2.09	3.1	4.19	5.14	6.18	7.07	8.06	9.03	NaN	6.6576		M+Na	331.126	8.1	1212825	0	YYYYY----
85F10	O=C1C2(C)CN(CC1(C)CN(C2)C(=O)c1ccccc1Cl)C(=O)c1ccccc1Cl	444.101	B	1.06	2.17	3.11	4.2	5.16	6.09	7.14	8.15	9.16	NaN	4.01394		M+H	445.108	14.98	930	0	NNNYY----
85F11	COc1cc(ccc1O)c1nc2n(c1/N=C/c1cc(OC)c(cc1Cl)O)cccc2	423.099	B	1.17	2.02	3.09	4.2	5.11	6.16	7.04	8.1	9.13	NaN	6.32714		M+H	424.106	NaN	NaN	NaN	NNNNN----
85G02	COC(=O)c1c2nc3ccccc3nc2n(c1N)c1cccc(c1C)C	346.143	B	1.03	2.2	3.05	4.06	5.15	6.15	7.15	8.14	9.17	NaN	5.53451		M+H	347.15	NaN	NaN	NaN	NNNNN----
85G03	CCOc1ccc2c(c1)c(C(=O)C)c(n2CCc1ccccc1)C	321.173	B	1.1	2.16	3.03	4.03	5.17	6.07	7.17	8.16	9.2	NaN	4.66036		M+Na	344.162	7.18	2162	1	YNNNY----
85G04	COc1ccc(cc1)CNC(=O)C1CC(=CCC1C(=O)O)C	303.147	B	1.17	2.14	3.14	4.2	5.1	6.16	7.07	8.03	9.12	NaN	6.32714		M+H	304.154	10.9	220994	0	YYNYY----
85G05	COc1cc(ccc1OC)CCn1cnc2c(c1=N)c1CCCCc1s2	369.151	B	1.12	2.03	3.2	4.17	5.08	6.08	7.13	8.2	9.12	NaN	7.38497		M+H	370.158	8.93	1706837	0	YYYYY----
85G06	CCCS(=O)(=O)c1c2cc(CC)ccn2c(c1S(=O)(=O)CCC)C(=O)OC	415.112	B	1.13	2.02	3.05	4.18	5.19	6.02	7.1	8.2	9.12	NaN	7.43307		M+H	416.12	NaN	NaN	NaN	NNNNN----
85G07	CC(=O)N1C(=N)S/C(=C/c2cc3ccccc3nc2Sc2ccccc2)/C1=O	405.061	B	1.06	2.06	3.1	4.07	5.01	6.11	7.01	8.17	9.1	NaN	4.01394		M+H	406.068	NaN	NaN	NaN	NNNNN----
85G08	CCC(C(C(=O)O)Nc1ncnc2c1c1CCCc1s2)C	305.12	B	1.05	2.04	3.07	4.11	5.1	6.08	7.12	8.08	9.05	NaN	6.06854		M+H	306.127	14.2	2840716	0	YYYYY----
85G09	COc1ccccc1OCC(CN1CCC(CC1)C)O	279.183	B	1.15	2.12	3.04	4.15	5.05	6.03	7.18	8.1	9.07	NaN	7.42345		M+H	280.191	5.84	2289667	0	YYYYY----
85G10	CCC12CN(CC(C2=O)(CN(C1)C(=O)c1ccc(cc1)OC)CC)C(=O)c1ccc(cc1)OC	464.231	B	1.04	2.16	3.17	4.05	5.07	6.2	7.13	8.05	9.06	NaN	7.83752		M+H	465.238	15.6	307225	0	YYYYY----
85G11	CCc1nc2nonc2c2n1c1ccccc1n2	239.081	B	1.12	2.19	3.02	4.05	5.03	6.01	7.18	8.19	9.02	NaN	5.93942		M+H	240.088	12.74	77732	0	YYYYY----
85H02	Clc1ccc(cc1)S(=O)(=O)Nc1nc2ccccc2nc1NCc1ccccc1	424.076	B	1.01	2.11	3.1	4.03	5.11	6.1	7.07	8.19	9.13	NaN	7.47277		M+H	425.083	21.27	64695	0	YYYYY----
85H03	COc1ccc(cc1)c1oc(=O)c2c(n1)sc(c2)c1ccccc1	335.062	B	1.01	2.02	3.12	4.02	5.12	6.1	7.14	8.02	9.15	NaN	6.11495		M+H	336.069	NaN	NaN	NaN	NNNNN----
85H04	COc1ccc(cc1)CN1C(=O)C2C(C1=O)CC(=CC2)C	285.136	B	1.18	2.2	3.14	4.06	5.18	6.05	7.03	8.04	9.11	NaN	7.79967		M+Na	308.126	14.61	4458	1	NYYYY----
85H05	N=c1n(CCCn2cncc2)cnc2c1c(c1ccccc1)c(n2Cc1ccco1)c1ccccc1	474.217	B	1.02	2.1	3.03	4.16	5.17	6.18	7.15	8.07	9.11	NaN	4.66452		M+H	475.224	13.82	1280	0	YNNYY----
85H06	COc1ccc(cc1)C(=O)n1nc2c(c1c1ccc(cc1)OC)COC(C2)(C)C	392.174	B	1.09	2.05	3.07	4.02	5.13	6.15	7.12	8.19	9.08	NaN	5.675		M+Na	415.163	21.36	20078	1	YYYYY----
85H07	CC(=O)N1C(=N)S/C(=C/c2cc3cccc(c3nc2N2CCCCC2)C)/C1=O	394.146	B	1.11	2.18	3.07	4.13	5.12	6.18	7.16	8.14	9.1	NaN	5.75108		M+H	395.154	19.01	2292	0	YYNYY----
85H08	NC(=O)CN1C(=C(NCc2ccccc2)c2c(S1(=O)=O)cccc2)C(=O)c1ccccc1	447.125	B	1.18	2.18	3.16	4.19	5.05	6.06	7.18	8.04	9.08	NaN	6.85712		M+H	448.133	15.04	338305	0	YYYYY----
85H09	COC(=O)c1ccc(cc1)OCC(CN1CCC(CC1)C)O	307.178	B	1.03	2.18	3.12	4.16	5.01	6.11	7.19	8.19	9.15	NaN	5.53451		M+H	308.186	6.34	1599899	0	YYYYY----
85H10	CCOC(=O)c1sc(nc1C)NCCOCc1ccccc1	320.119	B	1.01	2.16	3.16	4.18	5.03	6.18	7.15	8.07	9.02	NaN	4.91346		M+H	321.127	15.12	2050040	0	YYYYY----
85H11	C1CCc2c(C1)c1c(s2)ncn2c1nc(n2)COc1cccc2c1cccc2	386.12	B	1.05	2.02	3.15	4.11	5.13	6.07	7.17	8.18	9.18	NaN	4.66036		M+H	387.127	22.68	33426	0	NYYYY----
86A02	COc1cc(ccc1OC)/C(=N/OCC(=O)Nc1sc2c(c1C#N)CCCC2)/C	413.141	A	1.01	2.09	3.09	4.02	5.12	6.13	7.14	8.09	9.01	NaN	6.11495		M+K	452.104	19.7	36669	0	YYYYY----
86A03	COc1ccc(cc1OC)CCNC1=C(Cl)C(=O)N(C1=O)CCc1ccc(c(c1)OC)OC	474.156	A	1.05	2.16	3.05	4.06	5.01	6.14	7.03	8.13	9.16	NaN	6.05318		M+H	475.163	17.54	107296	0	YYYYY----
86A04	OCCCNc1c(cnc2c1cc(Cl)cc2C)C(=O)OCC	322.108	A	1.05	2.09	3.15	4.14	5.07	6.01	7.16	8.11	9.19	9.36715	6.32738	Chemspace:CSSS00160858362,Otava:7012740171	M+H	323.116	8.48	1202	0	NNYNY----
86A05	CCC(C(=O)Nc1noc(c1)C)Sc1nc2CCCCCc2cc1C#N	370.146	A	1.13	2.2	3.03	4.08	5.06	6.17	7.17	8.05	9.12	NaN	8.26065		M+Na	393.136	20.3	1794	0	NNYYY----
86A06	CC(c1cc(n2c(n1)c(cn2)c1ccccc1)C(F)(F)F)(C)C	319.13	A	1.2	2.14	3.1	4.1	5.17	6.18	7.02	8.06	9.12	NaN	4.66452		M+NH4	337.163	12.98	3155	1	YNYYN----
86A07	COc1ccc(cc1)c1n[nH]c2c1C(=O)CC(C2)(C)C	270.137	A	1.06	2.02	3.06	4.19	5.16	6.16	7.01	8.17	9.15	NaN	5.38922		M+H	271.144	14.05	1269	0	YNNNY----
86A08	OC(=O)CNC=C1C(=O)OC(OC1=O)(C)C	229.059	A	1.18	2.03	3.1	4.13	5.18	6.06	7.09	8.03	9.11	NaN	7.38497		M+K	268.022	0.44	1892	1	NNYNY----
86A09	COc1cc(CCNC(=O)CSc2nc(O)cc(=O)[nH]2)ccc1OC	365.105	A	1.14	2.19	3.11	4.03	5.16	6.1	7.17	8.09	9.15	NaN	7.6451		M+H	366.112	NaN	NaN	NaN	NNNNN----
86A10	COc1cc(ccc1OC)/C(=N/OC(=O)N1CCOCC1)/N	309.132	A	1.1	2.06	3.04	4.2	5.04	6.17	7.13	8.1	9.14	NaN	6.65438		M+Na	332.122	5.85	354037	0	YYYYY----
86A11	NC(=O)CSc1nc2c3ccccc3CC3(c2c(=O)n1Cc1ccco1)CCCCC3	435.162	A	1.08	2.13	3.07	4.15	5.09	6.2	7.06	8.12	9.04	NaN	4.66959		M+H	436.169	19.16	291813	0	YYYYY----
86B02	COc1ccc(cc1)/C=C/c1nc(=O)cc(o1)c1ccccc1	305.105	A	1.03	2.16	3.08	4.01	5.2	6.13	7.02	8.01	9.02	NaN	5.53451		M+K	344.068	10.6	1720	1	YNNNY----
86B03	CCOC(=O)Nc1nc2c(s1)cc(cc2)C	236.062	A	1.19	2.03	3.02	4.02	5.09	6.03	7.07	8.02	9.15	NaN	5.93942		M+H	237.069	14.2	2988	0	NYNYY----
86B04	CCOC(=O)c1cnc2c(c1NCCCN1CCOCC1)ccc(c2C)Cl	391.166	A	1.2	2.12	3.14	4.05	5.02	6.1	7.08	8.17	9.16	12.0784	9.99282	Chemspace:CSSS00160303829,Otava:7012740306	M+H	392.174	5.1	3370	0	YNYYY----
86B05	CCc1ccc(cc1)c1csc(n1)Nc1ccc(cn1)C	295.114	A	1.12	2.05	3.19	4.03	5.03	6.16	7.15	8.06	9.13	NaN	6.32714		M+H	296.122	15.44	156104	0	YYYYY----
86B06	CCOc1cc(ccc1O)C1C(=CN(C=C1C(=O)OC)C1CC1)C(=O)OC	373.153	A	1.17	2.14	3.16	4.01	5.18	6.17	7.18	8.03	9.06	NaN	6.47543		M+H	374.16	NaN	NaN	NaN	NNNNN----
86B07	COc1ccc(cc1)c1c2C(=O)CC(Cc2nn1c1ccccc1)(C)C	346.168	A	1.03	2.16	3.13	4.12	5.18	6.2	7.19	8.11	9.07	NaN	5.53451		M+Na	369.157	17.94	527533	0	YYYYY----
86B08	OC(=O)C1CCCN1C=C1C(=O)OC(OC1=O)(C)C	269.09	A	1.06	2.07	3.12	4.2	5.1	6.18	7.09	8.13	9.18	NaN	4.01394		M+H	270.097	NaN	NaN	NaN	NNNNN----
86B09	C=CCc1c(O)nc([nH]c1=O)SCc1ccccc1Cl	308.039	A	1.1	2.1	3.07	4.09	5.15	6.13	7.16	8.08	9.2	NaN	6.50999		M+H	309.046	12.01	32624	0	YYNYY----
86B10	O=C(N1CCOCC1)O/N=C(/c1cccnc1)N	250.107	A	1.19	2.02	3.08	4.1	5.07	6.17	7.2	8.1	9.15	3.36979	6.71175		M+Na	273.096	15.63	2550	1	YNNNY----
86B11	O=C1CC(C2(O1)CCOC(C2)(C)C)C(=O)NCc1ccccc1	317.163	A	1.14	2.12	3.2	4.03	5.05	6.02	7.14	8.07	9.14	NaN	4.76597		M+DMSO+H	396.184	19.67	1242	0	NNYNY----
86C02	COc1ccc(cc1)/C=C/c1nc(=O)c(c(o1)C)c1ccccc1	319.121	A	1.13	2.15	3.2	4.1	5.17	6.16	7.04	8.01	9.15	NaN	4.66452		M+H	320.128	NaN	NaN	NaN	NNNNN----
86C03	O=C(Nc1nc2c(s1)cc(cc2)S(=O)(=O)C)/C=C/c1ccc(cc1)C(C)C	400.092	A	1.1	2.17	3.18	4.18	5.07	6.16	7.13	8.06	9.2	NaN	5.43287		M+H	401.099	18.83	35093	0	NYYYY----
86C04	OCCNc1c(cnc2c1cc(OC)cc2)C(=O)OCC	290.127	A	1.07	2.15	3.04	4.06	5.2	6.02	7.09	8.1	9.07	NaN	7.42345		M+H	291.134	5.48	2165398	0	YYYYY----
86C05	COc1cc(OC)c(cc1/C=C/1SC(=NC1=O)N1CCCC1)OC	348.114	A	1.13	2.17	3.08	4.08	5.08	6.17	7.13	8.19	9.18	NaN	5.43287		M+H	349.122	12.59	1001	1	NNNYY----
86C06	COC(=O)C1=CN(Cc2cccs2)C=C(C1c1ccccc1OC(C)C)C(=O)OC	427.145	A	1.09	2.09	3.07	4.17	5.18	6.16	7.2	8.11	9.03	NaN	5.7814		M+Na	450.135	19.77	132044	0	YYYYY----
86C07	O=C1CC(C)(C)CC(=O)C1=CNCCc1c[nH]c2c1cccc2	310.168	A	1.09	2.13	3.11	4.17	5.18	6.03	7.18	8.18	9.12	NaN	7.22064		M+H	311.175	12.37	153290	0	YYYYY----
86C08	Cc1ccc(cc1Cl)C(=O)n1cnnc1N	236.046	A	1.19	2.1	3.12	4.11	5.1	6.08	7.12	8.11	9.09	NaN	6.06854		M+H	237.054	11.76	156983	0	YYYYY----
86C09	Cc1onc(c1)NS(=O)(=O)c1ccc(cc1)C(C)(C)C	294.104	A	1.06	2.05	3.07	4.08	5.03	6.12	7.13	8.01	9.17	NaN	4.01394		M+H	295.111	16.07	244363	0	YYYYY----
86C10	N/C(=NOC(=O)N1CCOCC1)/Cc1cccc2c1cccc2	313.143	A	1.05	2.11	3.12	4.14	5.07	6.13	7.05	8.09	9.19	NaN	6.32738		M+H	314.15	10	48142	0	YYYYY----
86C11	O=C1CC(C2(O1)CCOC(C2)(C)C)C(=O)NCCc1ccccc1	331.178	A	1.09	2.11	3.1	4.08	5.15	6.04	7.06	8.16	9.11	NaN	7.22064		M+H	332.186	10.36	225746	0	YYYYY----
86D02	CCOc1ccc(cc1)/C=C/c1nc(=O)c2c(o1)cccc2	293.105	A	1.07	2.05	3.19	4.12	5.05	6.18	7.18	8.09	9.1	NaN	7.70188		M+H	294.112	11.44	1528	1	YNNYY----
86D03	COc1ccc(cc1Br)/C=C/C(=O)Nc1nc2c(s1)cc(cc2)S(=O)(=O)C	465.966	A	1.08	2.07	3.01	4.02	5.13	6.12	7.05	8.05	9.1	3.76239	4.66959	Chemspace:CSSS00160858320,Otava:7012701535	M+H	466.973	16.3	35426	0	YYYYY----
86D04	N#Cc1nn(c(c1C#N)N)S(=O)(=O)c1ccc(cc1)C	287.048	A	1.12	2.03	3.17	4.07	5.03	6.02	7.07	8.11	9.18	NaN	6.72395		M+H	288.055	NaN	NaN	NaN	NNNNN----
86D05	CCOc1ccc(cc1)/C=C/1SC(=NC1=O)N1CC(C)OC(C1)C	346.135	A	1.12	2.01	3.02	4.09	5.11	6.16	7.11	8.2	9.01	2.07946	5.93942		M+H	347.142	16.08	287482	0	YYYYY----
86D06	COC(=O)C1=CN(CCc2ccc(cc2)OC)C=C(C1c1ccccc1C(F)(F)F)C(=O)OC	475.161	A	1.05	2.05	3.15	4.01	5.14	6.07	7.04	8.14	9.17	NaN	4.66036		M+Na	498.15	20.32	424935	0	YYYYY----
86D07	O=C(NC(C(=O)N1CCCC1C(=O)O)Cc1ccccc1)OCc1ccccc1	396.169	A	1.2	2.19	3.19	4.14	5.07	6.02	7.16	8.09	9.1	NaN	7.71751		M+H	397.176	13.58	59440	0	YYYYY----
86D08	Clc1ccc(cc1)OCC(=O)n1cnnc1N	252.041	A	1.12	2.06	3.06	4.2	5.06	6.19	7.05	8.14	9.11	NaN	6.65438		M+H	253.049	7.73	16863	0	YYYYY----
86D09	NC(=S)N/N=C/C1CC2=C(CC1C)CCCC2(C)C	279.177	A	1.13	2.09	3.08	4.18	5.01	6.05	7.04	8.06	9.13	NaN	7.73601		M+Na	302.166	22.38	1057	1	NNNYY----
86D10	O=C(N1CCOCC1)O/N=C(/c1ccccn1)N	250.107	A	1.16	2.11	3.03	4.05	5.03	6.1	7.06	8.07	9.18	2.10033	5.29279	Vitas:STK111593	M+Na	273.096	5.23	5881	0	YYYYY----
86D11	COc1cc(OC)cc(c1)C(=O)O/N=C(/c1cccc(c1)C)N	314.127	A	1.18	2.19	3.19	4.04	5.02	6.02	7.2	8.09	9.09	NaN	5.7814		M+H	315.134	15.51	1201	0	NNNYY----
86E02	O=C1/C(=C/c2ccco2)/CCc2c1cnc1c2c2ccccc2cc1	325.11	B	1.08	2.02	3.07	4.05	5.07	6.03	7.04	8.15	9.07	NaN	4.66959		M+H	326.118	NaN	NaN	NaN	NNNNN----
86E03	COc1cc(/C=C/C(=O)Nc2nc3c(s2)cc(cc3)S(=O)(=O)C)ccc1OCc1ccccc1	494.097	B	1.15	2.1	3.11	4.06	5.13	6.09	7.08	8.09	9.04	NaN	10.6164		M+DMSO+H	573.118	12.99	3428	0	NNYYY----
86E04	CNC(=O)C12NC=NN=C2N(C(=O)N1C)C	224.102	B	1.03	2.05	3.11	4.2	5.03	6.14	7.02	8.13	9.13	NaN	5.536		M+Na	247.091	15.21	949	0	YNNNY----
86E05	COc1cc(cc(c1OC)OC)c1nnc2n1c(=O)/c(=C/c1ccccc1Cl)/s2	429.055	B	1.01	2.08	3.06	4.05	5.11	6.01	7.04	8.12	9.17	NaN	8.40545		M+H	430.062	13.86	2492	0	NNNYY----
86E06	COC(=O)C1=CN(CC2CCCO2)C=C(C1c1ccccc1C(F)(F)F)C(=O)OC	425.145	B	1.06	2.16	3.05	4.04	5.04	6.13	7.13	8.2	9.18	NaN	4.01394		M+H	426.152	17.74	95006	0	YYYYY----
86E07	O=C(OC(C)(C)C)NC(C(=O)N1CCCC1C(=O)O)Cc1ccccc1	362.184	B	1.12	2.04	3.04	4.2	5.14	6.06	7.15	8.01	9.16	NaN	6.6576		M+Na	385.173	12.14	1822	0	YNNNY----
86E08	CCOC(=O)c1sc(c2c1nc([nH]c2=O)c1ccccc1)C	314.073	B	1.06	2.08	3.07	4.14	5.05	6.19	7.09	8.01	9.1	NaN	4.01394		M+H	315.08	16.49	2276	0	YNNYN----
86E09	COC(=O)c1cc(c(cc1Cl)Cl)S(=O)(=O)/C=C/c1ccccc1	369.983	B	1.06	2.02	3.19	4.09	5.15	6.13	7.03	8.18	9.12	NaN	4.01394		M+H	370.991	19.46	1856	0	NNNYY----
86E10	Cc1cc(C)nc(n1)Sc1ncnc2c1c1CCCCc1s2	328.082	B	1.09	2.05	3.06	4.16	5.18	6.11	7.15	8.05	9.2	NaN	6.52349		M+H	329.089	16.51	1959	0	NNNYY----
86E11	COc1cc(ccc1OC)CC(=O)O/N=C(/c1ccc(cc1)C)N	328.142	B	1.01	2.13	3.04	4.16	5.18	6.11	7.06	8.02	9.16	NaN	7.42345		M+DMSO+H	407.164	8.33	1554	0	YNNYN----
86F02	COc1cc(CCNC2=C(C(=O)CC(C2)(C)C)C(=O)Cc2ccccc2)ccc1OC	421.225	B	1.15	2.15	3.13	4.2	5.04	6.05	7.2	8.12	9.19	NaN	5.7814		M+Na	444.215	17.73	1458439	0	YYYYY----
86F03	CCOc1ccc(cc1OC)/C=C(/C(=O)Nc1nc2c(s1)cc(cc2)S(=O)(=O)C)C#N	457.077	B	1.08	2.08	3.15	4.02	5.05	6.03	7.08	8.01	9.07	NaN	4.66959		M+H	458.084	NaN	NaN	NaN	NNNNN----
86F04	CCNC(=O)C12NC=NN=C2N(C(=O)N1C)C	238.118	B	1.19	2.05	3.07	4.18	5.06	6.02	7.04	8.01	9.09	NaN	8.98437		M+H	239.125	11.94	1029	0	NNNYY----
86F05	CC(NC(=O)C(=O)NCCN1CCN(CC1)C(=O)c1ccc(cc1)C)C	360.216	B	1.16	2.18	3.16	4.06	5.03	6.11	7.07	8.16	9.01	NaN	6.85712		M+H	361.223	6.43	1163	0	NNYNY----
86F06	COC(=O)C1=CN(Cc2cccs2)C=C(C1c1cccc(c1)OC)C(=O)OC	399.114	B	1.14	2.06	3.06	4.14	5.19	6.12	7.13	8.09	9.18	NaN	6.65438		M+H	400.121	17.41	113975	0	YYYYY----
86F07	OC(=O)C(Cc1ccccc1)NC(=O)C1CCCN1C(=O)OC(C)(C)C	362.184	B	1.08	2.11	3.1	4.09	5.02	6.14	7.04	8.15	9.05	NaN	4.66959		M+H	363.191	12.21	23850	0	YYYYY----
86F08	CCn1c2C(=O)CCCc2c2c1ccc(c2)OCC(C)C	285.173	B	1.07	2.02	3.14	4.09	5.11	6.08	7.01	8.15	9.15	NaN	7.33338		M+H	286.18	21.98	153896	0	YYYYY----
86F09	COc1cc(ccc1O)c1nc2c([nH]1)c1ccccc1c1c2cccc1	340.121	B	1.1	2.16	3.06	4.01	5.11	6.12	7.01	8.05	9.06	NaN	6.72284		M+H	341.128	12.37	1591	1	NNNYY----
86F10	CNc1nc(c(s1)C(=O)OCc1ccccc1)C	262.078	B	1.07	2.12	3.03	4.1	5.19	6.01	7.18	8.17	9.05	NaN	8.44692		M+H	263.085	12.28	882331	0	YYYYY----
86F11	O=C(COc1ccccc1C)O/N=C(/c1cccc(c1)C)N	298.132	B	1.07	2.11	3.17	4.08	5.04	6.1	7.09	8.19	9.08	NaN	7.47277		M+H	299.139	16.42	2358	1	YNYYY----
86G02	OCCNC1=C(C(=O)CC(C1)(C)C)C(=O)c1ccccc1	287.152	B	1.03	2.07	3.01	4.04	5.16	6.11	7.11	8.05	9.19	NaN	5.53451		M+K	326.115	7.77	35333	0	YYYYY----
86G03	CCCCOC(=O)Nc1nc2c(s1)cc(cc2)S(=O)(=O)C	328.055	B	1.07	2.02	3.02	4.12	5.14	6.19	7.09	8.02	9.13	NaN	5.93942		M+H	329.062	13.15	14926	0	NYYYY----
86G04	OC1CC2C(C1)/C=C/CCCC(OC(=O)/C=C/C2O)C	280.167	B	1.19	2.19	3.06	4.01	5.01	6.18	7.16	8.08	9.02	NaN	8.40545		M+DMSO+H	359.189	10.7	4112	1	YNNYY----
86G05	O=C1Oc2ccccc2C2C1C(Sc1c2sc(=O)[nH]1)C(=O)O	334.992	B	1.15	2.16	3.01	4.04	5.04	6.02	7.13	8.06	9.1	NaN	7.39924		M+H	335.999	7.53	31222	0	YYYYY----
86G06	O=C1CSC(c2c(N1)n(nc2c1ccccc1)c1ccccc1)c1ccc2c(c1)OCO2	441.115	B	1.17	2.01	3.16	4.12	5.04	6.17	7.05	8.12	9.17	NaN	6.47543		M+H	442.122	17.75	425538	0	YYYYY----
86G07	CCC(C(C(=O)O)NC=C1C(=O)OC(OC1=O)(C)C)C	285.121	B	1.1	2.06	3.17	4.18	5.09	6.07	7.07	8.16	9.05	NaN	4.96872		M+H	286.129	15.64	1661	0	YNNNY----
86G08	OC(CN1CCn2c3C1CCCc3c1c2ccc(c1)C)CN1CCN(CC1)C(=O)c1ccco1	462.263	B	1.03	2.02	3.01	4.19	5.09	6.01	7.05	8.12	9.18	NaN	5.53451		M+Na	485.252	15.02	1462	0	YNNNY----
86G09	COc1cc(CCNC(=O)N2CCOCC2)ccc1OC	294.158	B	1.2	2.17	3.12	4.15	5.16	6.15	7.02	8.13	9.08	NaN	5.43287		M+Na	317.147	9.88	1543	0	NNNYY----
86G10	COc1ccc(cc1OC)CNCCC(c1ccco1)c1ccccc1	351.183	B	1.02	2.17	3.15	4.14	5.05	6.01	7.18	8.15	9.12	NaN	5.73484		M+H	352.191	10.19	484056	0	YYYYY----
86G11	COc1cc(ccc1OC)/C(=N/OC(=O)C12CC3CC(C2)CC(C1)C3)/N	358.189	B	1.12	2.14	3.09	4.16	5.15	6.01	7.19	8.11	9.03	NaN	7.82259		M+Na	381.178	16.3	348057	1	YYYYY----
86H02	C=CCNC(=C1C(=O)CC(CC1=O)(C)C)CCCCC(=C1C(=O)CC(CC1=O)(C)C)NCC=C	468.299	B	1.1	2.16	3.15	4.05	5.03	6.09	7.08	8.16	9.04	NaN	10.6164		M+H	469.306	18.21	42761	0	YYYYY----
86H03	O=C(c1cc2c(o1)cccc2)Nc1nc2c(s1)cc(cc2)S(=O)(=O)C	372.024	B	1.19	2.03	3.08	4.18	5.17	6.04	7.16	8.16	9.19	7.27972	4.66452	Chemspace:CSSS00027767147,Otava:7012701925	M+H	373.031	14.16	67946	0	YYYYY----
86H04	N#Cc1cc2CCCCCCc2nc1SCC(=O)Nc1cnc2c(c1)cccc2	402.151	B	1.04	2.16	3.12	4.1	5.02	6.17	7.08	8.05	9.1	NaN	6.99671		M+H	403.159	17.44	90996	0	YYYYY----
86H05	Clc1ccc(cc1)c1nn2c(c1)nc(cc2C)c1ccccc1	319.088	B	1.11	2.18	3.2	4.12	5.11	6.16	7.11	8.16	9.13	NaN	5.75108		M+H	320.095	NaN	NaN	NaN	NNNNN----
86H06	CC(=O)NCCN/C(=C1/Sc2c(C1=O)cccc2)/C	276.093	B	1.19	2.19	3.16	4.11	5.04	6.17	7.08	8.08	9.12	NaN	6.06854		M+Na	299.082	8.74	30124	0	YYYYY----
86H07	CSCCC(C(=O)O)NC=C1C(=O)OC(OC1=O)(C)C	303.078	B	1.12	2.07	3.02	4.09	5.19	6.09	7.1	8.16	9.18	NaN	5.93942		M+Na	326.067	22.23	2195	0	YYNNN----
86H08	Cc1nc(SCc2ccccc2)c2c(n1)c1c(C)cc(nc1s2)C	351.086	B	1.1	2.15	3.01	4.16	5.11	6.17	7.01	8.13	9.04	NaN	6.05318		M+Na	374.076	13.3	3297	0	NNNYY----
86H09	O=C(N1CCOCC1)O/N=C(/c1ccccc1)N	249.111	B	1.09	2.08	3.12	4.15	5.15	6.09	7.1	8.1	9.1	NaN	6.99671		M+Na	272.101	5.63	1141	0	NNNYY----
86H10	CC(Oc1ccc(cc1)CNCCC(c1ccco1)c1ccccc1)C	349.204	B	1.03	2.14	3.08	4.01	5.06	6.07	7.12	8.09	9.05	NaN	4.96872		M+H	350.211	14.54	1354	1	NNNYY----
86H11	Cc1ccc(c(c1)Cl)C(=O)O/N=C(/Cc1cccs1)N	308.039	B	1.15	2.03	3.19	4.11	5.09	6.06	7.18	8.05	9.07	NaN	6.06854		M+H	309.046	14.81	2826	0	NNYYY----
87A02	O=C(COc1cc(C)c(c(c1)C)Cl)O/N=C(/c1cccnc1)N	333.088	A	1.18	2.05	3.11	4.13	5.12	6.03	7.17	8.05	9.02	NaN	7.97551		M+H	334.095	NaN	NaN	NaN	NNNNN----
87A03	O=C(COc1ccc(c(c1)C)C)O/N=C(/Cc1cccs1)N	318.104	A	1.16	2.18	3.08	4.08	5.01	6.2	7.01	8.16	9.06	NaN	7.50827		M+Na	341.093	15.38	409760	0	YYYYY----
87A04	CCOc1ccc(cc1)C1C2=C(CCCC2=O)Nc2c1c(=O)n(c(=O)n2C)C	381.169	A	1.03	2.17	3.16	4.19	5.12	6.05	7.12	8.12	9.12	NaN	5.43287		M+H	382.176	NaN	NaN	NaN	NNNNN----
87A05	Clc1ccc(cc1)C1C(=C(C)Nc2n1nc(n2)c1cccnc1)C(=O)Nc1cccnc1	443.126	A	1.17	2.11	3.12	4.04	5.11	6.2	7.19	8.05	9.15	NaN	6.47543		M+H	444.133	7.06	4467	0	NNYYY----
87A06	CCOc1ccc(cc1)C1C(=C(C)Nc2n1nc(n2)c1cccc(c1)C)C(=O)N	389.185	A	1.08	2.05	3.02	4.05	5.08	6.19	7.18	8.12	9.11	NaN	4.66959		M+H	390.192	12.97	972985	0	YYYYY----
87A07	COc1cccc(c1OC)C1C(=C(C)Nc2n1nc(n2)c1cccc(c1)C)C(=O)Nc1cccnc1	482.207	A	1.18	2.05	3.09	4.06	5.05	6.16	7.13	8.19	9.01	NaN	6.32714		M+H	483.214	11.61	87226	0	YYYYY----
87A08	COc1ccc(cc1)C1C2=C(CCCC2=O)Nc2n1nc(n2)c1ccccc1C	386.174	A	1.16	2.06	3.15	4.03	5.11	6.13	7.11	8.05	9.05	NaN	6.65438		M+Na	409.163	13.96	79893	0	YYYYY----
87A09	COc1cc(cc(c1OC)OC)C1C2=C(CCCC2=O)Nc2n1nc(n2)c1ccc(cc1)O	448.175	A	1.18	2.18	3.04	4.12	5.14	6.11	7.17	8.03	9.09	NaN	6.6576		M+K	487.138	9.76	4099	0	NNYNY----
87A10	COc1cc(OC)cc(c1)c1nn2c(n1)NC1=C(C2c2ccncc2)C(=O)CC(C1)(C)C	431.196	A	1.06	2.01	3.07	4.16	5.02	6.2	7.09	8.06	9.02	NaN	4.01394		M+H	432.203	9.32	1544928	0	YYYYY----
87A11	Cn1c(=O)n(C)c(=O)c2c1nc(n2Cc1cccc2c1cccc2)NCCCn1cncc1	443.207	A	1.11	2.16	3.16	4.05	5.19	6.18	7.17	8.06	9.05	NaN	5.75108		M+K	482.17	8.54	1336	0	NNYYN----
87B02	COc1ccccc1C/C(=N/OC(=O)COc1ccc(cc1)C(C)(C)C)/N	370.189	A	1.04	2.03	3.08	4.2	5.05	6.01	7.07	8.15	9.12	NaN	7.33338		M+H	371.197	19.57	48224	0	YYYYY----
87B03	O=C(c1sc2c(c1)c(nn2c1ccccc1)C)NCCc1ccccc1	361.125	A	1.16	2.2	3.06	4.16	5.07	6.2	7.2	8.15	9.12	NaN	5.7814		M+Na	384.114	19.32	116956	0	YYYYY----
87B04	Cc1cccc(c1)C1C2=C(CCCC2=O)Nc2c1c(=O)n(c(=O)n2C)C	351.158	A	1.15	2.05	3.08	4.14	5.03	6.15	7.15	8.09	9.01	NaN	7.73601		M+K	390.121	9.21	22508	0	YYYYY----
87B05	Clc1ccc(cc1)C1C2=C(CCCC2=O)Nc2n1nc(n2)c1cccnc1	377.104	A	1.11	2.07	3.05	4.12	5.03	6.16	7.2	8.14	9.15	NaN	5.75108		M+H	378.112	9.89	1060	1	NNNYY----
87B06	COc1cc(ccc1OC)c1nn2c(n1)NC(=C(C2c1ccccc1F)C(=O)N)C	409.155	A	1.11	2.05	3.07	4.2	5.12	6.2	7.01	8.04	9.11	NaN	5.75108		M+H	410.162	9	508015	0	YYYYY----
87B07	COc1ccc(cc1)c1nc2n(n1)C(C(=C(N2)C)C(=O)Nc1cccnc1)c1ccccc1Cl	472.141	A	1.15	2.19	3.18	4.14	5.15	6.02	7.19	8.14	9.19	NaN	7.57548		M+H	473.149	12.75	2443	0	YNYYY----
87B08	COc1ccc(cc1)c1nn2c(n1)NC1=C(C2c2cccnc2)C(=O)CCC1	373.154	A	1.15	2.01	3.08	4.02	5.17	6.18	7.07	8.04	9.2	NaN	4.66452		M+H	374.161	4.83	2360	1	YNNYY----
87B09	Oc1cccc(c1)c1nc2n(n1)C(C1=C(N2)CCCC1=O)c1ccccc1Cl	392.104	A	1.04	2.11	3.14	4.18	5.18	6.16	7.16	8.09	9.13	NaN	6.32714		M+H	393.111	13.8	1956	1	NNYYN----
87B10	COc1cc(cc(c1OC)OC)c1nn2c(n1)NC1=C(C2c2ccccc2)C(=O)CC(C1)(C)C	460.211	A	1.1	2.03	3.05	4.13	5.11	6.04	7.1	8.12	9.1	NaN	6.72284		M+H	461.218	14.59	318237	0	YYYYN----
87B11	O=c1[nH]c(=O)n(c2c1n(c(n2)NCCCn1cncc1)C(c1ccccc1)C)C	393.191	A	1.1	2.08	3.04	4.15	5.07	6.03	7.12	8.01	9.13	NaN	6.72284		M+H	394.199	4.99	139478	0	NYYYY----
87C02	O=C(O/N=C(/c1cccc(c1)C)N)CCCc1ccccc1	296.152	A	1.16	2.03	3.1	4.15	5.02	6.11	7.06	8.19	9.17	NaN	7.38497		M+H	297.16	18.45	1055	0	NNYYY----
87C03	O=C(c1sc2c(c1)c(nn2c1ccccc1)C)NCC(=O)c1ccccc1	375.104	A	1.16	2.11	3.06	4.16	5.13	6.08	7.13	8.04	9.18	NaN	5.675		M+K	414.067	18.1	3955	0	YNNYY----
87C04	COc1cc(ccc1OCc1ccccc1)C1C2=C(CCCC2=O)Nc2c1c(=O)n(c(=O)n2C)C	473.195	A	1.1	2.15	3.06	4.17	5.1	6.09	7.13	8.18	9.02	NaN	6.72284		M+H	474.202	NaN	NaN	NaN	NNNNN----
87C05	CCOC(=O)C1=C(C)Nc2n(C1c1ccc(cc1)C#N)nc(n2)c1cccs1	391.11	A	1.2	2.05	3.08	4.03	5.06	6.13	7.07	8.03	9.18	1.84653	7.45374		M+H	392.118	15.65	434388	0	YYYYY----
87C06	COc1cc(OC)cc(c1)c1nn2c(n1)NC(=C(C2c1ccc(cc1)Cl)C(=O)N)C	425.125	A	1.2	2.15	3.1	4.13	5.09	6.14	7.04	8.18	9.09	NaN	7.87586		M+H	426.133	12.97	181828	0	NYYYY----
87C07	COc1ccc(cc1)c1nn2c(n1)NC(=C(C2c1cccs1)C(=O)Nc1cccnc1)C	444.137	A	1.06	2.11	3.1	4.01	5.17	6.13	7.12	8.16	9.18	NaN	4.01394		M+Na	467.126	13.44	2036	0	NNYNY----
87C08	COc1ccc(cc1)c1nn2c(n1)NC1=C(C2c2cc(OC)ccc2OC)C(=O)CCC1	432.18	A	1.06	2.1	3.19	4.08	5.04	6.03	7.06	8.1	9.09	NaN	4.01394		M+Na	455.169	12.7	295282	0	YYYYY----
87C09	CCOc1ccccc1C1C2=C(CCCC2=O)Nc2n1nc(n2)c1cccc(c1)Cl	420.135	A	1.12	2.1	3.18	4.06	5.05	6.17	7.19	8.19	9.07	NaN	6.50999		M+K	459.098	16.26	65721	0	YYYYY----
87C10	COc1ccc(cc1)C1C2=C(Nc3n1nc(n3)c1cccc(c1)O)CC(CC2=O)(C)C	416.185	A	1.2	2.19	3.07	4.08	5.16	6.17	7.01	8.12	9.19	NaN	7.57548		M+H	417.192	12.5	128375	0	NYYYY----
87C11	CC1=NNc2n(C1C)c1c(=O)n(C)c(=O)n(c1n2)C	262.118	A	1.2	2.03	3.15	4.04	5.19	6.15	7.1	8.06	9.07	NaN	7.38497		M+H	263.125	7.2	922	1	NNYYY----
87D02	O=C(O/N=C(/c1ccc(cc1)Cl)N)CCCc1ccccc1	316.098	A	1.06	2.1	3.05	4.1	5.02	6.18	7.03	8.12	9.17	NaN	4.01394		M+Na	339.087	17.33	141608	0	YYYYY----
87D03	OC(=O)CSC(=S)Nc1cccnc1	228.003	A	1.14	2.06	3.15	4.19	5.13	6.17	7.2	8.02	9.2	NaN	5.675		M+K	266.966	1.69	1204	0	NNYNY----
87D04	OCc1cn(nc1c1ccc(cc1)OCC(C)C)c1ccccc1	322.168	A	1.01	2.14	3.09	4.01	5.16	6.13	7.03	8.14	9.06	3.18526	7.82259		M+H	323.175	21.49	1074	1	NNYNY----
87D05	OCCCc1nc2n(n1)C(c1ccc(cc1)OCc1ccccc1)C(=C(N2)C)C(=O)N	419.196	A	1.06	2.09	3.15	4.13	5.08	6.06	7.18	8.05	9.06	NaN	4.01394		M+H	420.203	9.27	230848	0	YYYYY----
87D06	COc1cc(OC)cc(c1)c1nn2c(n1)NC(=C(C2c1cccnc1)C(=O)N)C	392.16	A	1.08	2.04	3.16	4.12	5.19	6.14	7.06	8.16	9.06	NaN	4.66959		M+H	393.167	6.13	888703	0	YYYYY----
87D07	CCOc1ccccc1C1C(=C(C)Nc2n1nc(n2)c1ccc(cc1)OC)C(=O)Nc1cccnc1	482.207	A	1.15	2.04	3.02	4.02	5.17	6.19	7.11	8.15	9.05	NaN	4.96872		M+H	483.214	14.11	3000	0	YYNYY----
87D08	CCOc1ccc(cc1OC)C1C2=C(CCCC2=O)Nc2n1nc(n2)c1ccc(cc1)OC	446.195	A	1.02	2.19	3.17	4.08	5.01	6.01	7.04	8.12	9.1	NaN	7.71751		M+H	447.203	12.96	138335	0	YYYYY----
87D09	Cc1cccc(c1)c1nc2n(n1)C(C1=C(N2)CC(CC1=O)(C)C)c1ccccc1Cl	418.156	A	1.07	2.14	3.16	4.18	5.06	6.2	7.05	8.03	9.08	1.82783	6.85712		M+H	419.163	16.84	712008	0	YYYYY----
87D10	COc1c(OC)cccc1C1C2=C(Nc3n1nc(n3)c1cccc(c1)Cl)CC(CC2=O)(C)C	464.162	A	1.12	2.08	3.07	4.17	5.14	6.2	7.09	8.11	9.01	NaN	7.02436		M+Na	487.151	18.6	2664	0	YNNYY----
87D11	CCCOc1nc2c(n1CCc1ccccc1)c(=O)n(c(=O)n2C)C	342.169	A	1.14	2.14	3.08	4.08	5.11	6.02	7.18	8.14	9.15	NaN	7.6451		M+H	343.176	17.03	75442	0	YYYYY----
87E02	COc1cc(ccc1OC)/C(=N/OC(=O)CCCc1ccccc1)/N	342.158	B	1.01	2.16	3.03	4.04	5.17	6.03	7.1	8.15	9.09	NaN	4.66452		M+H	343.165	14.44	181756	0	YYYYY----
87E03	COc1ccc(cc1)C(=O)c1nccc2c1cccc2	263.095	B	1.16	2.02	3.2	4.19	5.06	6.13	7.04	8.05	9.05	NaN	7.50827		M+H	264.102	NaN	NaN	NaN	NNNNN----
87E04	COc1ccc(cc1)c1nn2c(s1)nnc2c1ccc(cc1)C(C)(C)C	364.136	B	1.16	2.15	3.13	4.01	5.03	6.08	7.11	8.05	9.19	NaN	7.50827		M+H	365.143	20.97	235452	0	YYYYY----
87E05	Cc1nn(c(c1)C)c1nc2c(n1CCOc1ccccc1)c(=O)[nH]c(=O)n2C	380.16	B	1.15	2.06	3.08	4.18	5.18	6.14	7.16	8.13	9.07	NaN	6.05318		M+H	381.167	13.72	42189	0	YNYYY----
87E06	COc1cc(OC)cc(c1)c1nc2n(n1)C(C(=C(N2)C)C(=O)N)c1cc(OC)ccc1OC	451.186	B	1.05	2.07	3.12	4.2	5.12	6.03	7.03	8.18	9.12	NaN	6.32738		M+H	452.193	12.07	1518	0	YNNNY----
87E07	COc1ccc(cc1)c1nn2c(n1)NC(=C(C2c1ccc2c(c1)OCO2)C(=O)Nc1cccnc1)C	482.17	B	1.2	2.07	3.2	4.11	5.2	6.05	7.15	8.2	9.01	NaN	6.06854		M+Na	505.159	9.71	3460	0	NNYYY----
87E08	COc1cc(ccc1OC)c1nn2c(n1)NC1=C(C2c2ccc(cc2)Cl)C(=O)CCC1	436.13	B	1.13	2.06	3.03	4.19	5.11	6.18	7.02	8.06	9.09	NaN	6.65438		M+H	437.137	NaN	NaN	NaN	NNNNN----
87E09	COc1ccc(c(c1)C1C2=C(Nc3n1nc(n3)c1cccc(c1)C)CC(CC2=O)(C)C)OC	444.216	B	1.17	2.15	3.01	4.04	5.05	6.14	7.13	8.03	9.12	NaN	6.47543		M+H	445.223	12.54	3987	0	NNNYY----
87E10	CCOc1ccc(cc1)C(=O)N1CCc2c(C1c1ccccc1)cc(c(c2)OC)OC	417.194	B	1.09	2.14	3.13	4.06	5.07	6.19	7.05	8.19	9.04	NaN	7.22064		M+H	418.201	19.2	2093	0	YNYYN----
87E11	COCCOc1nc2c(n1C(c1ccccc1)C)c(=O)n(c(=O)n2C)C	358.164	B	1.15	2.09	3.2	4.19	5.11	6.07	7.05	8.09	9.11	NaN	4.66036		M+H	359.171	13.82	287630	0	YYYYN----
87F02	O=C(COc1ccc(cc1)C(C)C)O/N=C(/c1ccc(cc1)C)N	326.163	B	1.07	2.12	3.01	4.15	5.03	6.03	7.11	8.06	9.17	NaN	8.69727		M+H	327.17	19.06	55800	0	YYYYY----
87F03	COc1ccc(cc1)C(c1c(C)[nH]c2c1cccc2)C1=C(O)CC(CC1=O)(C)C	389.199	B	1.03	2.14	3.19	4.13	5.16	6.19	7.17	8.05	9.02	NaN	5.53451		M+NH4	407.233	27.62	905	1	NNNYY----
87F04	COc1ccc(cc1)c1nnc2n1nc(s2)C(N1C(=O)c2c(C1=O)cccc2)C	405.09	B	1.06	2.01	3.02	4.17	5.19	6.15	7.1	8.18	9.1	NaN	4.01394		M+H	406.097	15.28	1401	0	YNNYN----
87F05	CCN(CCNc1nc2c(n1C(c1ccccc1)C)c(=O)n(c(=O)n2C)C)CC	398.243	B	1.03	2.2	3.1	4.17	5.19	6.19	7.04	8.02	9.02	NaN	5.53451		M+H	399.25	7.33	1175	0	NNNYY----
87F06	COc1cc(cc(c1OC)OC)c1nn2c(n1)NC(=C(C2c1ccncc1)C(=O)N)C	422.17	B	1.13	2.2	3.16	4.06	5.08	6.13	7.13	8.19	9.16	2.34822	6.85712		M+H	423.178	5.94	995	0	NNYYN----
87F07	COc1ccc(cc1)c1nn2c(n1)NC(=C(C2c1cccc(c1)O)C(=O)Nc1cccnc1)C	454.175	B	1.04	2.05	3.18	4.12	5.15	6.11	7.04	8.18	9.2	NaN	6.52349		M+H	455.183	9.71	1308	0	NNNYY----
87F08	COc1cc(OC)cc(c1)c1nn2c(n1)NC1=C(C2c2cccc(c2OC)OC)C(=O)CCC1	462.19	B	1.1	2.17	3.2	4.14	5.04	6.07	7.07	8.09	9.01	NaN	4.66036		M+Na	485.18	14.96	1300	0	YNYYY----
87F09	Oc1ccc(cc1)C1C2=C(Nc3n1nc(n3)c1cccc(c1)C)CC(CC2=O)(C)C	400.19	B	1.04	2.01	3.1	4.04	5.1	6.15	7.08	8.01	9.14	NaN	7.50086		M+H	401.197	13.36	420597	0	YYYYY----
87F10	COc1cc2c(cc1OC)CCN(C2c1ccccc1)S(=O)(=O)c1ccc(cc1)C	423.15	B	1.17	2.11	3.18	4.18	5.15	6.1	7.13	8.18	9.1	NaN	6.47543		M+H	424.158	NaN	NaN	NaN	NNNNN----
87F11	OC(=O)CSc1cccc2c1nccc2	219.035	B	1.12	2.2	3.15	4.11	5.1	6.12	7.06	8.02	9.02	NaN	6.06854		M+H	220.043	4.75	192491	0	YYYYY----
87G02	O=C(O/N=C(/c1ccc(cc1)C)N)COc1ccc(c(c1)C)C	312.147	B	1.03	2.11	3.07	4.04	5.11	6.02	7.04	8.05	9.16	NaN	5.53451		M+H	313.155	17.25	31526	0	YYYYY----
87G03	CC1=C(C(=O)N)C(n2c(N1)nnn2)c1ccccc1Cl	290.068	B	1.12	2.2	3.1	4.14	5.17	6.1	7.15	8.16	9.08	NaN	4.66452		M+NH4	308.102	16.83	1876	0	NNNYY----
87G04	CCOC(=O)c1c(C)n(c2c1cc(OCC(CNCC1CCCO1)O)cc2)c1ccc(cc1)C	466.247	B	1.13	2.11	3.08	4.18	5.07	6.12	7.08	8.08	9.07	NaN	7.73601		M+Na	489.236	15.91	1475	0	NNNYY----
87G05	CCOc1ccc(cc1)C1CSc2n(C1=O)c1ccccc1n2	324.093	B	1.07	2.03	3.14	4.13	5.18	6.17	7.19	8.1	9.16	NaN	7.38497		M+H	325.101	18.22	379224	0	YYYYY----
87G06	CCOc1ccccc1C1C(=C(C)Nc2n1nc(n2)c1cc(OC)c(c(c1)OC)OC)C(=O)N	465.201	B	1.02	2.2	3.05	4.2	5.09	6.19	7.05	8.05	9.1	NaN	7.71751		M+H	466.208	11.09	2870	1	YNNYY----
87G07	COc1cc(cc(c1OC)OC)c1nn2c(n1)NC(=C(C2c1ccccc1)C(=O)Nc1cccnc1)C	498.202	B	1.08	2.17	3.16	4.14	5.07	6.15	7.09	8.09	9.19	NaN	4.66959		M+H	499.209	9.37	153194	0	YYYYY----
87G08	COc1cc(cc(c1OC)OC)c1nn2c(n1)NC1=C(C2c2ccncc2)C(=O)CCC1	433.175	B	1.13	2.19	3.15	4.19	5.15	6.18	7.09	8.16	9.2	NaN	6.52349		M+H	434.182	4.82	10139	0	YYYYY----
87G09	COc1ccc(cc1)c1nn2c(n1)NC1=C(C2c2ccc3c(c2)OCO3)C(=O)CC(C1)(C)C	444.18	B	1.06	2.1	3.1	4.08	5.13	6.03	7.1	8.17	9.09	NaN	4.01394		M+Na	467.169	14.76	102899	0	YYYYY----
87G10	COc1c(OC)ccc2c1C(=O)OC2Nc1nccc(c1)C	300.111	B	1.15	2.09	3.16	4.02	5.14	6.2	7.09	8.2	9.15	NaN	6.55398		M+Na	323.1	7.85	1159	0	NNYNY----
87G11	OC(Cn1c2ccc(cc2c2c1C(=O)CCC2)C)CNCc1ccccc1	362.199	B	1.02	2.18	3.01	4.15	5.06	6.1	7.13	8.11	9.08	NaN	8.15922		M+Na	385.189	11.3	458110	0	YYYYY----
87H02	COc1ccc(cc1)C/C(=N/OC(=O)COc1ccc(c(c1)C)C)/N	342.158	B	1.14	2.2	3.04	4.19	5.01	6.16	7.03	8.04	9.03	NaN	6.32714		M+H	343.165	15.95	31978	0	YYYYY----
87H03	COc1cc(ccc1OC)C1C(=C(C)Nc2n1nc(n2)c1ccccc1)C(=O)N	391.164	B	1.1	2.04	3.01	4.07	5.19	6.17	7.03	8.15	9.14	NaN	6.72284		M+H	392.172	9.14	48646	0	YYYYY----
87H04	OCCN1CCN(CC1)CC(COc1ccc2c(c1)c(C(=O)OCC)c(n2c1ccc(cc1)C)C)O	495.273	B	1.15	2.05	3.14	4.18	5.2	6.08	7.15	8.18	9.13	NaN	8.1031		M+Na	518.263	13.55	1437	1	NNNYY----
87H05	Oc1ccc(cc1)C1C(=C(C)Nc2n1nc(n2)c1cccc(c1)C)C(=O)N	361.154	B	1.05	2.19	3.1	4.01	5.16	6.19	7.02	8.12	9.1	NaN	6.32738		M+H	362.161	8.86	75384	1	YYYYY----
87H06	NC(=O)C1=C(C)Nc2n(C1c1ccccc1Cl)nc(n2)c1ccncc1	366.1	B	1.14	2.1	3.03	4.18	5.15	6.04	7.09	8.16	9.17	NaN	6.50999		M+H	367.107	4.5	50826	0	YYYYY----
87H07	Cc1cccc(c1)c1nc2n(n1)C(c1ccccc1)C1=C(N2)CCCC1=O	356.164	B	1.14	2.04	3.06	4.02	5.02	6.06	7.11	8.07	9.19	NaN	4.76597		M+H	357.171	14.96	1340	0	NNNYY----
87H08	COc1cc(cc(c1OC)OC)c1nn2c(n1)NC1=C(C2c2ccc3c(c2)OCO3)C(=O)CCC1	476.17	B	1.12	2.13	3.06	4.11	5.18	6.02	7.17	8.2	9.11	NaN	6.06854		M+Na	499.159	16.28	1759	1	YNNYN----
87H09	COc1cc(OC)cc(c1)c1nn2c(n1)NC1=C(C2c2ccc(cc2)F)C(=O)CC(C1)(C)C	448.191	B	1.02	2.15	3.2	4.09	5.13	6.06	7.02	8.02	9.2	NaN	5.675		M+H	449.198	17.36	1358	0	YNYNN----
87H10	COCCCNc1nc2c(n1CC(COc1ccc(cc1)OC)O)c(=O)[nH]c(=O)n2C	433.196	B	1.03	2.01	3.1	4.05	5.16	6.16	7.08	8.1	9.04	NaN	7.50086		M+DMSO+H	512.217	5.67	1241	1	NNNYY----
87H11	Cc1ccc(cc1)S(=O)(=O)NC1c2cccc3c2c(C1Sc1nnc(s1)N)ccc3	454.059	B	1.03	2.13	3.11	4.1	5.1	6.06	7.13	8.02	9.19	NaN	5.76626		M+K	493.022	14.94	4934	0	YNYYY----
88A02	CC(CSc1nc2c(n1CCCc1ccccc1)c(=O)n(c(=O)n2C)C)O	388.157	A	1.15	2.17	3.17	4.07	5.11	6.2	7.15	8.18	9.1	NaN	5.43287		M+K	427.12	14.05	13644	0	YYYYY----
88A03	CCOc1ccc(cc1)n1cc(c2c1ncnc2O)c1ccccc1	331.132	A	1.06	2.09	3.04	4.18	5.09	6.11	7.14	8.08	9.13	NaN	4.01394		M+H	332.139	16.19	283498	0	YYYYY----
88A04	Cc1cccc(c1)OCCn1cccc1/C=C/1C(=O)N=c2n(C1=N)ccs2	378.115	A	1.01	2.06	3.03	4.13	5.18	6.05	7.19	8.14	9.14	NaN	6.65438		M+H	379.122	17.4	251488	0	YYYYY----
88A05	OCCSc1c(=O)[nH]c2c(c1c1ccccc1)cc(cc2)Cl	331.043	A	1.05	2.02	3.1	4.09	5.13	6.12	7.13	8.09	9.03	NaN	5.675		M+H	332.051	13.87	37204	0	YYYYY----
88A06	COc1ccc2c(c1)sc(n2)N1C(=O)CC(C1=O)Cc1ccc(cc1)Cl	386.049	A	1.13	2.13	3.04	4.17	5.12	6.14	7.08	8.07	9.03	NaN	10.6164		M+Na	409.038	18.36	109478	0	YYYYY----
88A07	CCOC(=O)c1cc(c2nnc(o2)c2cccc(c2)C)c(nc1C)C	337.143	A	1.13	2.11	3.17	4.09	5.14	6.11	7.19	8.15	9.19	NaN	6.6576		M+H	338.15	NaN	NaN	NaN	NNNNN----
88A08	CCSc1nc2c(n1C)c(=O)n(c(=O)n2C)Cc1ccccc1Cl	364.076	A	1.04	2.14	3.11	4.14	5.04	6.17	7.01	8.14	9.05	NaN	7.82259		M+H	365.083	18.13	82145	0	YYYNY----
88A09	COc1ccc(cc1)OCCOc1ccc(cc1Cl)/C=C1/C(=O)N=c2n(C1=N)c(C)cs2	469.086	A	1.14	2.16	3.05	4.18	5.11	6.13	7.1	8.04	9.2	NaN	6.52349		M+H	470.094	NaN	NaN	NaN	NNNNN----
88A10	COc1cc(OC)ccc1/C=C/1C(=O)OC(OC1=O)(C)C(C)(C)C	334.142	A	1.02	2.1	3.11	4.07	5.2	6.2	7.2	8.13	9.15	NaN	5.7814		M+NH4	352.175	11.06	2458	0	YNYNY----
88A11	CCOc1ccc(cc1)C1C2=C(OC3=C1C(=O)CC(C3)(C)C)CC(CC2=O)(C)C	394.214	A	1.09	2.15	3.01	4.12	5.1	6.09	7.09	8.17	9.03	NaN	7.22064		M+Na	417.204	20.19	232832	0	YYYYY----
88B02	O=c1[nH]c(=O)n(c2c1n(CCCc1ccccc1)c(n2)NCCCn1cncc1)C	407.207	A	1.13	2.04	3.01	4.19	5.05	6.16	7.05	8.02	9.17	1.96457	6.32714		M+H	408.214	NaN	NaN	NaN	NNNNN----
88B03	Clc1ccccc1C(c1c(C)[nH]c2c1cccc2)Nc1ccccn1	347.119	A	1.05	2.03	3.17	4.11	5.14	6.09	7.2	8.11	9.06	NaN	5.7814		M+H	348.126	NaN	NaN	NaN	NNNNN----
88B04	O=C1N=c2scc(n2C(=N)/C/1=C/c1cccn1Cc1ccccc1)c1ccccc1	410.12	A	1.11	2.01	3.01	4.06	5.09	6.17	7.11	8.18	9.2	NaN	5.75108		M+H	411.127	NaN	NaN	NaN	NNNNN----
88B05	S=c1[nH]nc(n1Cc1ccc2c(c1)OCO2)c1cccs1	317.029	A	1.16	2.08	3.07	4.2	5.2	6.18	7.2	8.14	9.02	NaN	5.7814		M+H	318.037	12.55	6607	0	NYYYY----
88B06	O=C(N1CCc2c(C1)cccc2)Cn1cc(c2c1cccc2)C(=O)C(F)(F)F	386.124	A	1.2	2.03	3.01	4.16	5.16	6.07	7.18	8.17	9.12	NaN	4.66036		M+H	387.131	18.94	170960	0	YYYYY----
88B07	CCOC(=O)c1cc(c2nnc(o2)c2ccccc2OC)c(nc1C)C	353.138	A	1.03	2.06	3.14	4.19	5.13	6.2	7.08	8.03	9.16	NaN	5.53451		M+H	354.145	16.32	970546	0	YYYYY----
88B08	COC(=O)c1ccc(cc1)Cn1cnc2c1c(=O)n(C)c(=O)n2C	328.117	A	1.05	2.17	3.1	4.18	5.12	6.05	7.14	8.18	9.11	NaN	5.43287		M+H	329.124	9.59	1149	0	YNNYY----
88B09	C=CCc1cc(cc(c1OCCOc1ccccc1)OC)/C=C1/C(=O)N=c2n(C1=N)c(C)cs2	475.157	A	1.11	2.19	3.04	4.02	5.15	6.15	7.03	8.13	9.05	NaN	5.75108		M+H	476.164	21.47	47723	1	YYYYY----
88B10	COc1cc(ccc1O)/C=C/1C(=O)OC(OC1=O)(C)C(C)(C)C	320.126	A	1.04	2.17	3.06	4.06	5.2	6.04	7.14	8.06	9.17	NaN	5.43287		M+NH4	338.16	6.67	1492	1	YNNYN----
88B11	COc1ccc(c(c1)C1C2=C(OC3=C1C(=O)CC(C3)(C)C)CC(CC2=O)(C)C)OC	410.209	A	1.12	2.15	3.08	4.17	5.06	6.17	7.16	8.03	9.16	2.36413	7.45374		M+H	411.217	22.38	2357	0	YNNYN----
88C02	COCCNc1[nH]c2c(n1)n(C)c(=O)[nH]c2=O	239.102	A	1.06	2.19	3.19	4.18	5.19	6.01	7.08	8.06	9.03	NaN	7.50086		M+NH4	257.136	26.78	2135	1	YYYNN----
88C03	OCCN1CCN(CC1)C(c1c(sc(c1C)C)NC(=O)c1ccco1)c1cccnc1	440.188	A	1.04	2.08	3.02	4.09	5.18	6.11	7.18	8.02	9.01	NaN	5.93942		M+Na	463.177	6.28	23059	0	YYYYN----
88C04	CCC(c1ccc(cc1)OCCn1cccc1/C=C/1C(=O)N=c2n(C1=N)ccs2)C	420.162	A	1.11	2.19	3.06	4.07	5.14	6.07	7.14	8.03	9.19	NaN	4.66036		M+NH4	438.196	24.47	4356	0	YNYYY----
88C05	C=CCn1c(SCC(=O)Nc2ncc3c(n2)CC(CC3=O)c2ccccc2)nnc1c1ccccc1	496.168	A	1.16	2.02	3.19	4.02	5.14	6.02	7.2	8.08	9.01	NaN	5.7814		M+DMSO+H	575.189	14.74	1385	0	YNNYY----
88C06	O=C(Cn1cc(c2c1cccc2)C(=O)C(F)(F)F)NCc1ccccc1	360.109	A	1.12	2.01	3.11	4.11	5.08	6.06	7.09	8.18	9.05	NaN	6.06854		M+Na	383.098	17.11	2156	0	YNYYY----
88C07	CCOC(=O)Nc1cc(C(=O)OCC)c(nc1C)C	266.127	A	1.13	2.12	3.01	4.01	5.15	6.15	7.04	8.14	9.07	NaN	7.8727		M+H	267.134	7.15	1477998	0	YYYYY----
88C08	O=C(c1ccccc1C)NCCNC1=NS(=O)(=O)c2c1cccc2	343.099	A	1.02	2.01	3.1	4.14	5.09	6.08	7.03	8.18	9.12	NaN	7.87586		M+Na	366.088	8.81	209591	0	YYYYY----
88C09	COc1ccc(c2c1cccc2)C=C1C(=O)c2c(C1=O)cccc2	314.094	A	1.09	2.2	3.1	4.1	5.07	6.03	7.06	8.06	9.1	NaN	7.22064		M+H	315.102	20.52	2124	0	NNNYY----
88C10	Oc1cccc(c1)/C=C/1C(=O)OC(OC1=O)(C)C(C)(C)C	290.115	A	1.11	2.04	3.01	4.06	5.13	6.13	7.06	8.14	9.14	NaN	5.675		M+NH4	308.149	10.93	1634	1	YNNYN----
88C11	Cc1cc(cc(c1)C)OP(=O)(Nc1ccccn1)C	276.103	A	1.09	2.04	3.18	4.06	5.19	6.13	7.1	8.18	9.14	NaN	6.91641		M+H	277.11	13.51	1632	0	NNNYY----
88D02	Cc1cccc(c1)Cn1c(NCCCn2cncc2)nc2c1c(=O)[nH]c(=O)n2C	393.191	A	1.13	2.18	3.19	4.14	5.08	6.13	7.13	8.14	9.14	NaN	8.15922		M+H	394.199	NaN	NaN	NaN	NNNNN----
88D03	OCC(NS(=O)(=O)c1cc(ccc1C)c1nnc(c2c1cccc2)N1CCOCC1)(C)C	456.183	A	1.18	2.19	3.16	4.09	5.03	6.15	7.14	8.09	9.03	NaN	6.11495		M+H	457.19	9.18	118614	0	YYNYY----
88D04	O=C1N=c2scc(n2C(=N)/C/1=C/c1cccn1CCCOc1ccccc1)c1ccccc1	454.146	A	1.15	2.02	3.2	4.14	5.03	6.13	7.11	8.15	9.06	NaN	7.33338		M+H	455.154	22.3	1184	0	NNNYY----
88D05	COc1ccc(cc1)c1nn(cc1C(=O)N(C)C)c1ccccc1	321.148	A	1.05	2.17	3.04	4.19	5.18	6.09	7.2	8.11	9.18	NaN	5.43287		M+K	360.111	14.72	129968	0	YYYYY----
88D06	O=C(C(F)(F)F)c1cn(c2c1cccc2)C(=O)c1cccs1	323.023	A	1.08	2.08	3.17	4.19	5.09	6.18	7.18	8.13	9.18	NaN	4.66959		M+K	361.986	0.35	2095	1	YNYYN----
88D07	O=C1OC(C(=C1Cl)N1CCOCC1)OC(=O)c1ccccc1Br	400.967	A	1.15	2.18	3.2	4.03	5.18	6.14	7.03	8.05	9.05	NaN	8.1031		M+H	401.974	14.79	31838	0	YYYYY----
88D08	Cc1nc2ccccc2c(c1)C(=O)OCCN1CCN(CC1)C1=NS(=O)(=O)c2c1cccc2	464.152	A	1.13	2.17	3.02	4.04	5.2	6.17	7.15	8.09	9.16	NaN	5.43287		M+H	465.159	11.93	1601	1	NNNYY----
88D09	COc1cc(C=C2C(=O)c3c(C2=O)cccc3)c(cc1OC)Cl	328.05	A	1.2	2.1	3.17	4.06	5.07	6.01	7.19	8.06	9.2	NaN	6.50999		M+H	329.058	NaN	NaN	NaN	NNNNN----
88D10	C#CCOc1ccc(cc1)/C=C/1C(=O)OC(OC1=O)(C)C(C)(C)C	328.131	A	1.19	2.17	3.04	4.02	5.07	6.17	7.06	8.07	9.18	NaN	4.76597		M+H	329.138	NaN	NaN	NaN	NNNNN----
88D11	Cc1ccc(c(c1)OP(=O)(Nc1cccnc1)C)Cl	296.048	A	1.17	2.14	3.08	4.07	5.08	6.05	7.11	8.06	9.15	NaN	6.47543		M+H	297.055	7.12	559758	0	YYYYY----
88E02	O=c1[nH]c(=O)c2c(n1C)nc(n2CCCc1ccccc1)NCCCN1CCOCC1	426.238	B	1.13	2.1	3.11	4.14	5.04	6.18	7.15	8.18	9.09	NaN	6.50999		M+K	465.201	16.32	1114	0	NNNYY----
88E03	CCN(C(=O)COc1ccc(cc1)c1nnc(c2c1cccc2)N1CCCCC1)CC	418.237	B	1.13	2.01	3.06	4.12	5.08	6.1	7.1	8.15	9.05	NaN	8.00954		M+H	419.244	10.66	190273	0	YYYYY----
88E04	O=C(COc1ccc(cc1C)C)O/N=C(/c1cccnc1)N	299.127	B	1.08	2.16	3.19	4.17	5.16	6.19	7.09	8.11	9.17	NaN	4.66959		M+H	300.134	11.27	11291	1	YYYYY----
88E05	COC(=O)c1cn(nc1c1cccnc1)c1ccccc1	279.101	B	1.13	2.09	3.02	4.09	5.17	6.17	7.08	8.2	9.15	NaN	4.66452		M+H	280.108	9.44	2697	0	YYYYY----
88E06	Nc1ncnc2c1nc(n2Cc1ccccc1)S	257.074	B	1.2	2.15	3.19	4.09	5.14	6.18	7.08	8.17	9.02	NaN	7.50086		M+H	258.081	NaN	NaN	NaN	NNNNN----
88E07	O=C1OC(C(=C1Cl)N1CCOCC1)OC(=O)c1ccccc1C	337.072	B	1.14	2.16	3.14	4.18	5.16	6.15	7.06	8.02	9.16	NaN	7.6451		M+Na	360.061	14.94	76277	0	YYYYY----
88E08	O=C1N=c2scc(n2C(=N)/C/1=Cc1ccc(c(c1)Cl)OCc1ccccc1)C	409.065	B	1.08	2.06	3.09	4.16	5.11	6.01	7.08	8.18	9.16	NaN	4.66959		M+Na	432.054	20.13	4353	0	YNYYY----
88E09	CCOc1cc(cc(c1O)Br)C=C1C(=O)c2c(C1=O)cccc2	372	B	1.18	2.06	3.04	4.09	5.15	6.1	7.03	8.12	9.04	NaN	6.65438		M+H	373.007	NaN	NaN	NaN	NNNNN----
88E10	COc1ccc(cc1)C(=O)NC(C(F)(F)F)(C(F)(F)F)C(C(=O)C)C(=O)C	399.091	B	1.15	2.19	3.16	4.13	5.12	6.14	7.19	8.04	9.13	NaN	6.85712		M+H	400.098	16.94	786	0	YNNYN----
88E11	COc1ccc(cc1)/C=C/c1nc2c(n1CC)cccc2	278.142	B	1.11	2.02	3.09	4.15	5.11	6.02	7.05	8.1	9.03	NaN	5.75108		M+H	279.149	8.19	1652425	0	YYYYY----
88F02	CC(=C)Cn1c(NCCCN2CCOCC2)nc2c1c(=O)[nH]c(=O)n2C	362.207	B	1.03	2.11	3.01	4.17	5.18	6.17	7.19	8.09	9.09	2.30018	5.53451		M+H	363.214	16.82	1189	0	YYNYN----
88F03	CCN(C(=O)COc1ccc(cc1)c1nnc(c2c1cccc2)NCc1ccccc1)CC	440.221	B	1.01	2.02	3.05	4.1	5.16	6.12	7.08	8.05	9.03	NaN	7.86091		M+H	441.228	11.85	1947	1	NNNYY----
88F04	COc1cc(ccc1OC)/C(=N/OC(=O)COc1ccc(cc1C)Cl)/N	378.098	B	1.2	2.11	3.18	4.04	5.07	6.12	7.1	8.09	9.18	NaN	7.39924		M+H	379.106	NaN	NaN	NaN	NNNNN----
88F05	O=C(Nc1scc(n1)CC12CC3CC(C2)CC(C1)C3)CNC(=O)C1CCCCC1	415.229	B	1.12	2.08	3.03	4.1	5.15	6.01	7.06	8.12	9.17	NaN	8.09677		M+H	416.237	21.27	519504	0	YYYYY----
88F06	O=C(c1nc(C)c2c(c1)c1ccccc1[nH]2)Nc1nnc(s1)c1ccccc1	385.1	B	1.19	2.19	3.14	4.16	5.12	6.17	7.15	8.19	9.07	NaN	7.47277		M+H	386.107	20.12	776	0	NNNYY----
88F07	Nc1nnc(s1)CSc1nc2c(n1Cc1ccccc1Cl)c(=O)n(c(=O)n2C)C	449.05	B	1.18	2.15	3.16	4.07	5.07	6.17	7.13	8.15	9.04	NaN	6.72395		M+H	450.057	11.14	184230	0	YYYYY----
88F08	O=C1N=c2sccn2C(=N)/C/1=C/c1ccc(c(c1)Cl)OCc1ccccc1C	409.065	B	1.19	2.1	3.17	4.11	5.04	6.09	7.16	8.17	9.18	NaN	6.06854		M+K	448.028	12.97	2634	0	NNNYY----
88F09	CCC(Oc1ccc(cc1OC)C=C1C(=O)c2c(C1=O)cccc2)C	336.136	B	1.11	2.16	3.06	4.2	5.05	6.13	7.2	8.19	9.03	NaN	5.75108		M+Na	359.125	23.44	3233	0	YNNYY----
88F10	FC(C1(N=C(OC(=N1)N1CCOCC1)c1ccc(cc1)Cl)C(F)(F)F)(F)F	415.052	B	1.03	2.16	3.06	4.16	5.09	6.2	7.03	8.12	9.01	NaN	5.53451		M+H	416.06	21.99	36699	1	YYYYY----
88F11	COc1ccccc1OCc1nc2c(n1Cc1ccccc1)cccc2	344.152	B	1.15	2.17	3.14	4.17	5.12	6.11	7.07	8.09	9.14	NaN	5.43287		M+H	345.16	15.09	1249	0	YNNYY----
88G02	Cn1c(=O)[nH]c(=O)c2c1nc(n2CCSc1nc2c([nH]1)cccc2)N1CCOCC1	427.143	B	1.1	2.04	3.18	4.1	5.15	6.03	7.06	8.08	9.01	NaN	6.72284		M+H	428.15	5.43	204485	0	YNYYY----
88G03	O=C1N=c2sccn2C(=N)/C/1=C/c1cccn1Cc1ccccc1C	348.104	B	1.09	2.16	3.14	4.01	5.09	6.09	7.14	8.01	9.16	NaN	6.11495		M+H	349.112	NaN	NaN	NaN	NNNNN----
88G04	O=C(Nc1ncc2c(n1)CC(CC2=O)c1ccco1)CSc1nc2c(s1)cccc2	436.066	B	1.16	2.08	3.16	4.13	5.02	6.2	7.11	8.2	9.1	NaN	6.85712		M+H	437.074	16.59	30682	0	YYYYY----
88G05	CCN(S(=O)(=O)c1cccc(c1)C(=O)Nc1scc(n1)COc1ccccc1)CC	445.113	B	1.01	2.16	3.15	4.18	5.1	6.19	7.04	8.04	9.16	NaN	7.83752		M+H	446.12	19.92	2771	0	NYYNY----
88G06	O=C(Nc1nccs1)CSc1nnc(o1)COc1cccc(c1)C	362.051	B	1.19	2.2	3.01	4.09	5.14	6.14	7.12	8.19	9.05	NaN	6.6576		M+H	363.058	14.05	168964	0	YYYYY----
88G07	CCCCn1c2c(n(c1=O)Cc1ccccc1Cl)n(C)c(=O)n(c2=O)C	376.13	B	1.16	2.01	3.13	4.02	5.11	6.12	7.16	8.03	9.08	NaN	6.55398		M+Na	399.119	19.49	14925	0	YYYYY----
88G08	Cc1ccc(cc1)OCCOc1ccc(cc1Cl)/C=C/1C(=O)N=c2n(C1=N)ccs2	439.076	B	1.11	2.07	3.19	4.01	5.14	6.05	7.1	8.15	9.08	NaN	5.75108		M+H	440.083	20.45	18239	0	YYNYY----
88G09	OC(=O)COc1ccccc1C=C1C(=O)c2c(C1=O)cccc2	308.068	B	1.03	2.17	3.17	4.05	5.12	6.16	7.02	8.02	9.08	NaN	5.43287		M+H	309.076	NaN	NaN	NaN	NNNNN----
88G10	Fc1ccc(cc1)C(=O)Nc1ccccn1	216.07	B	1.06	2.18	3.07	4.02	5.18	6.15	7.07	8.16	9.07	NaN	4.01394		M+H	217.077	6.47	372656	0	YYYYY----
88G11	CCOc1ccc2c(c1)nc([nH]2)SCCc1ccccc1	298.114	B	1.1	2.08	3.19	4.2	5.05	6.18	7.17	8.18	9.17	NaN	6.72284		M+H	299.121	10.48	4893518	0	YYYYY----
88H02	CCN(CCNc1[nH]c2c(n1)n(C)c(=O)[nH]c2=O)CC	280.165	B	1.08	2.12	3.13	4.11	5.07	6.02	7.18	8.18	9.12	NaN	4.66959		M+H	281.172	10.37	1028	0	NNYYY----
88H03	Fc1ccc(cc1)Cn1cccc1/C=C/1C(=O)N=c2n(C1=N)ccs2	352.079	B	1.07	2.18	3.14	4.18	5.06	6.01	7.09	8.13	9.13	NaN	6.05318		M+H	353.087	15.78	41366	0	YYYYY----
88H04	COc1ccc(cc1)C/N=C/C1C(=NN(C1=O)c1nc2c(s1)cccc2)c1ccccc1	440.131	B	1.03	2.2	3.2	4.17	5.14	6.15	7.09	8.12	9.12	NaN	5.53451		M+Na	463.12	20.61	1243	0	NNYNY----
88H05	CC1C(=O)N(C(=O)C1Cc1ccc(cc1)C)CC(=O)O	275.116	B	1.18	2.16	3.12	4.14	5.14	6.05	7.04	8.08	9.06	NaN	6.6576		M+Na	298.105	12.06	1478	1	NNNYY----
88H06	CC(CCNCC1OCc2c(CO1)cccc2)C	249.173	B	1.09	2.1	3.02	4.15	5.18	6.02	7.17	8.16	9.08	NaN	5.93942		M+H	250.18	7.46	167750	0	YYYYY----
88H07	CC(=O)N/C(=NOCc1ccc(cc1)Br)/c1nonc1NC(=O)C	395.023	B	1.08	2.1	3.09	4.09	5.14	6.18	7.03	8.03	9.2	NaN	4.66959		M+H	396.03	13.05	5866	0	YYYYY----
88H08	C=CCc1cc(cc(c1OCc1ccc(cc1)C)OC)/C=C/1C(=O)N=c2n(C1=N)ccs2	445.146	B	1.02	2.11	3.04	4.1	5.19	6.16	7.2	8.13	9.04	NaN	5.7814		M+H	446.153	21.78	126581	0	YYYYY----
88H09	CCCn1c(S)nc2c1c(=O)n(C)c(=O)n2C	254.084	B	1.13	2.19	3.1	4.04	5.14	6.2	7.08	8.01	9.12	NaN	7.50086		M+H	255.091	NaN	NaN	NaN	NNNNN----
88H10	OC1CC[C@]2(C(=CCC3C2CC[C@]2(C3CC3C2(CC=CC3)C(=O)C)C)C1)C	368.272	B	1.02	2.11	3.04	4.19	5.03	6.05	7.05	8.1	9.03	NaN	7.42345		M+DMSO+H	447.293	25.79	1294	1	NNNYY----
88H11	CC(Cc1cc([nH]n1)C(=O)O)C	168.09	B	1.05	2.17	3.15	4.14	5.12	6.08	7.17	8.04	9.16	NaN	5.43287		M+H	169.097	6.95	45991	0	NYYYY----
125A02	CCC(c1ccccc1)C(=O)O/N=C(/c1cccnc1)N	283.132	A	1.04	2.11	3.09	4.18	5.13	6.17	7.19	8.15	9.09	NaN	5.675		M+Na	306.121	9.95	70308	0	YYYYY----
125A03	Clc1ccc(c(c1)Cl)C1Nc2ncnn2C(C1)c1ccco1	334.039	A	1.14	2.15	3.11	4.11	5.14	6.12	7.16	8.09	9.18	NaN	6.06854		M+H	335.046	14.02	1541	0	NNYNY----
125A04	Clc1ccc(cc1)Cc1onc(n1)c1ccc(cc1)n1cccc1	335.083	A	1.18	2.1	3.01	4.01	5.17	6.16	7.06	8.1	9.2	NaN	4.66452		M+H	336.09	NaN	NaN	NaN	NNNNN----
125A05	Clc1ccccc1OCc1onc(n1)c1ccc(cc1)n1cccc1	351.077	A	1.13	2.03	3.02	4.1	5.13	6.07	7.02	8.19	9.17	NaN	4.66036		M+NH4	369.111	16.84	1463	1	NNNYY----
125A06	NC(=O)COc1ccc(cc1)c1noc(n1)COc1cccc(c1)Cl	359.067	A	1.02	2.08	3.06	4.05	5.19	6.06	7.01	8.08	9.09	NaN	8.40545		M+H	360.075	NaN	NaN	NaN	NNNNN----
125A07	CCOc1cc(ccc1OCc1ccccc1Cl)C1SCC(N1)C(=O)O	393.08	A	1.15	2.06	3.13	4.18	5.08	6.1	7.18	8.16	9.2	NaN	6.52349		M+H	394.087	NaN	NaN	NaN	NNNNN----
125A08	O=C(Nc1nc2c(s1)cccc2)CO/N=C/c1ccccc1	311.073	A	1.06	2.17	3.06	4.16	5.16	6.02	7.11	8.2	9.2	NaN	4.01394		M+Na	334.062	17.06	21450	0	YYYYY----
125A09	c1ccc(nc1)c1[nH]c2c(n1)cc(cc2)Oc1ccc2c(c1)nc([nH]2)c1ccccn1	404.139	A	1.02	2.18	3.1	4.19	5.06	6.05	7.09	8.09	9.12	2.6599	7.79967		M+H	405.146	7.43	3048	0	YNYYY----
125A10	O=C(Nc1c(=O)[nH]c2c(c1c1ccccc1)cc(cc2)Br)CCN1CCOCC1	455.084	A	1.2	2.02	3.14	4.15	5.02	6.06	7.17	8.06	9.06	NaN	8.59561		M+H	456.092	28.04	2740	0	NYNNY----
125A11	COc1ccc(cc1)C(=O)CCN1CCCC(C1)C	261.173	A	1.07	2.1	3.07	4.19	5.04	6.15	7.12	8.05	9.12	NaN	6.50999		M+H	262.18	6.12	1281277	0	YYYYY----
125B02	CCC(c1ccccc1)c1onc(n1)c1ccc(cc1)OC	294.137	A	1.14	2.17	3.06	4.1	5.14	6.16	7.07	8.08	9.13	NaN	5.43287		M+H	295.144	10.71	1247	0	NNNYY----
125B03	Clc1ccc(cc1Cl)C1Nc2ncnn2C(C1)c1cccs1	350.016	A	1.1	2.13	3.07	4.17	5.2	6.06	7.16	8.06	9.19	NaN	6.72284		M+H	351.023	14.26	240040	0	YYYYY----
125B04	COc1cc(ccc1OC)Cc1onc(n1)c1ccc(cc1)n1cccc1	361.143	A	1.11	2.01	3.12	4.05	5.17	6.08	7.08	8.05	9.14	NaN	7.50086		M+H	362.15	25.74	1246	0	YNYNN----
125B05	c1csc(c1)Cc1onc(n1)c1ccc(cc1)n1cccc1	307.078	A	1.12	2.12	3.18	4.04	5.1	6.08	7.08	8.18	9.19	NaN	7.50086		M+H	308.085	NaN	NaN	NaN	NNNNN----
125B06	NC(=O)COc1ccc(cc1)c1noc(n1)c1cccs1	301.052	A	1.2	2.01	3.14	4.08	5.03	6.11	7.13	8.09	9.15	NaN	8.16799		M+H	302.059	12.2	38191	0	YYYYY----
125B07	CCOc1cc(cc(c1OCc1ccccc1C)Br)C1SCC(N1)C(=O)O	451.045	A	1.06	2.14	3.04	4.18	5.1	6.1	7.09	8.05	9.16	NaN	4.01394		M+H	452.053	NaN	NaN	NaN	NNNNN----
125B08	COc1ccc(cc1)C(=O)Cn1c2nc(nn2c2c1cccc2)c1ccco1	372.122	A	1.11	2.15	3.2	4.03	5.11	6.09	7.2	8.15	9.13	NaN	5.75108		M+H	373.13	15.55	395311	0	YYYYY----
125B09	c1ccc(cn1)c1[nH]c2c(n1)cc(cc2)Oc1ccc2c(c1)nc([nH]2)c1cccnc1	404.139	A	1.07	2.14	3.2	4.11	5.15	6.01	7.04	8.03	9.05	12.4681	13.4147		M+H	405.146	NaN	NaN	NaN	NNNNN----
125B10	OC(=O)Cc1c(=O)[nH]c2c(c1c1ccccc1)cc(cc2)Br	357	A	1.03	2.19	3.06	4.12	5.06	6.16	7.06	8.13	9.02	NaN	5.53451		M+H	358.007	13.48	151733	0	YYYYY----
125B11	CCOC(=O)N1CCN(CC1)CCC(=O)c1ccc(cc1)Cl	324.124	A	1.15	2.1	3.02	4.1	5.03	6.1	7.12	8.02	9.15	NaN	5.93942		M+H	325.131	6.98	240614	0	YYYYY----
125C02	O=C(C(C)(C)C)O/N=C(/c1ccccn1)N	221.116	A	1.12	2.05	3.08	4.08	5.14	6.16	7.04	8.14	9.14	NaN	6.32714		M+H	222.124	9.55	1181	0	NNNYY----
125C03	COc1ccc(cc1)C1CC(Nc2n1nc(n2)N)c1ccc(cc1Cl)Cl	389.081	A	1.16	2.14	3.02	4.18	5.05	6.04	7.05	8.1	9.09	NaN	5.93942		M+H	390.088	12.94	1345	0	YNNYY----
125C04	c1ccc(cc1)CCc1onc(n1)c1ccc(cc1)n1cccc1	315.137	A	1.16	2.12	3.16	4.11	5.13	6.12	7.13	8.08	9.06	NaN	5.675		M+H	316.144	21.73	16087	0	YYYYY----
125C05	c1ccc(cc1)/C=C/c1onc(n1)c1ccc(cc1)n1cccc1	313.122	A	1.17	2.1	3.2	4.03	5.08	6.18	7.08	8.02	9.2	NaN	6.47543		M+Na	336.111	15.42	1345	0	NNYNY----
125C06	NC(=O)COc1ccc(cc1)c1noc(n1)/C=C/c1ccccc1	321.111	A	1.12	2.14	3.04	4.1	5.03	6.07	7.11	8.05	9.14	NaN	4.66036		M+Na	344.101	14.4	1863	0	NNNYY----
125C07	COc1ccc(cc1COc1cc(C)c(c(c1)C)Cl)C1SCC(N1)C(=O)O	407.096	A	1.11	2.03	3.2	4.02	5.17	6.1	7.04	8.01	9.12	NaN	4.66452		M+DMSO+H	486.117	24.06	1190	1	YNYNN----
125C08	c1ccc(cc1)Cn1c2ccccc2n2c1nc(n2)c1ccccc1	324.137	A	1.1	2.1	3.09	4.15	5.04	6.15	7.05	8.13	9.11	NaN	6.05318		M+H	325.145	19.85	944320	0	YYYYY----
125C09	n1ccc(cc1)c1[nH]c2c(n1)cc(cc2)Oc1ccc2c(c1)nc([nH]2)c1ccncc1	404.139	A	1.1	2.19	3.06	4.18	5.17	6.09	7.15	8.06	9.1	14.3434	8.89002		M+K	443.102	13.47	2691	0	YNNYN----
125C10	Cc1cccc(c1)C(=O)O/N=C(/c1ccccn1)N	255.101	A	1.11	2.02	3.15	4.06	5.07	6.16	7.17	8.08	9.05	NaN	5.75108		M+Na	278.09	13.34	1184	0	NNYYN----
125C11	CC1CCCN(C1)CCC(=O)c1ccc(cc1)Br	309.073	A	1.19	2.11	3.14	4.2	5.03	6.05	7.13	8.18	9.15	NaN	7.79967		M+H	310.08	7.77	200948	0	YYYYY----
125D02	CCC(C(=O)O/N=C(/c1cccnc1)N)Oc1ccccc1	299.127	A	1.04	2.09	3.2	4.07	5.06	6.12	7.1	8.09	9.13	NaN	6.72395		M+H	300.134	9.88	579853	0	YYYYY----
125D03	CCc1ccc(cc1)C1Nc2nc(nn2C(C1)c1cccc(c1)OC)N	349.19	A	1.18	2.07	3.19	4.16	5.12	6.19	7.06	8.12	9.2	NaN	6.52349		M+Na	372.179	12.65	106201	0	YYYYY----
125D04	COc1ccc(cc1)CCc1onc(n1)c1ccc(cc1)n1cccc1	345.148	A	1.11	2.13	3.19	4.01	5.15	6.09	7.12	8.12	9.07	NaN	5.75108		M+H	346.155	NaN	NaN	NaN	NNNNN----
125D05	NC(=O)COc1ccc(cc1)c1noc(n1)COc1ccccc1	325.106	A	1.07	2.19	3.13	4.06	5.1	6.1	7.08	8.06	9.02	NaN	8.60655		M+H	326.114	13.17	38025	0	YYYYN----
125D06	COc1ccccc1/C=C/c1onc(n1)c1ccc(cc1)OCC(=O)N	351.122	A	1.08	2.01	3.1	4.01	5.18	6.14	7.06	8.14	9.07	NaN	4.66959		M+H	352.129	15.74	27041	0	YYYYY----
125D07	CC1(C)Cc2c3c(sc2C(N1)(C)C)ncn1c3nc(n1)c1ccccn1	364.147	A	1.16	2.15	3.04	4.2	5.03	6.08	7.01	8.01	9.18	NaN	7.42345		M+H	365.154	6.56	351522	0	YYYYY----
125D08	Cc1ccc(cc1)C(=O)Cn1c2nc(nn2c2c1cccc2)c1ccccc1	366.148	A	1.02	2.11	3.15	4.11	5.07	6.12	7.17	8.02	9.06	NaN	6.06854		M+H	367.155	19.65	289683	0	YYYYY----
125D09	COc1ccc(cc1)n1cccc1/C=C(/c1nc2c([nH]1)cccc2)C#N	340.132	A	1.1	2.1	3.06	4.16	5.15	6.09	7.14	8.17	9.06	NaN	6.11495		M+H	341.14	13.95	968836	0	YYYYY----
125D10	O=C(C(Oc1cccc(c1)Cl)C)NCc1ccc2c(c1)OCO2	333.077	A	1.19	2.16	3.16	4.13	5.19	6.06	7.16	8.19	9.12	NaN	6.85712		M+H	334.084	15.73	84945	0	YYYYY----
125D11	CCCOc1ccc(cc1)C(=O)CCN1CCN(CC1)C(=O)OCC	348.205	A	1.17	2.12	3.17	4.13	5.02	6.13	7.16	8.2	9.09	NaN	6.47543		M+Na	371.194	19.22	994	1	NNYYY----
125E02	CCc1ccc(cc1)C1Nc2ncnn2C(C1)c1ccccc1OC	334.179	B	1.03	2.09	3.19	4.14	5.1	6.16	7.18	8.11	9.05	NaN	5.53451		M+H	335.187	16.25	916	0	NYNYY----
125E03	COc1ccccc1C1CC(Nc2n1nc(n2)N)c1ccc(c(c1)Cl)Cl	389.081	B	1.19	2.04	3.08	4.06	5.17	6.09	7.19	8.16	9.04	NaN	4.66452		M+H	390.088	17.2	3930	1	NNYYN----
125E04	Brc1ccc(cc1)OCc1onc(n1)c1ccc(cc1)n1cccc1	395.027	B	1.01	2.2	3.18	4.17	5.03	6.1	7.19	8.04	9.07	NaN	8.79907		M+H	396.034	NaN	NaN	NaN	NNNNN----
125E05	NC(=O)COc1ccc(cc1)c1noc(n1)COc1ccc(cc1C)Cl	373.083	B	1.07	2.06	3.03	4.11	5.08	6.16	7.04	8.08	9.06	NaN	6.06854		M+H	374.09	16.94	5292	1	YNNYY----
125E06	NC(=O)COc1ccc(cc1)c1noc(n1)COc1cc(C)c(c(c1)C)Cl	387.099	B	1.08	2.2	3.05	4.18	5.02	6.02	7.02	8.11	9.13	NaN	4.66959		M+H	388.106	NaN	NaN	NaN	NNNNN----
125E07	COc1ccc(cc1)/C=N/OCC(=O)Nc1nc2c(s1)cccc2	341.083	B	1.01	2.05	3.2	4.15	5.03	6.05	7.11	8.11	9.02	NaN	7.79967		M+H	342.091	16.54	51848	0	YYYYY----
125E08	COc1cc(ccc1OC)C(=O)Cn1c2nc(nn2c2c1cccc2)c1ccccc1	412.154	B	1.12	2.02	3.06	4.03	5.02	6.06	7.05	8.16	9.13	4.22321	8.40545	Chemspace:CSSS00132921093,Vitas:STL444096	M+H	413.161	18.87	1561	1	NNNYY----
125E09	Cc1ccc(cc1c1ccc(o1)C=C1C(=O)c2c(C1=O)cccc2)C(=O)O	358.084	B	1.13	2.12	3.1	4.2	5.05	6.16	7.01	8.13	9.2	NaN	6.05318		M+NH4	376.118	15.88	1478	0	YNNNY----
125E10	COc1cc(ccc1OC)/C(=N/OC(=O)/C=C/c1ccccc1Cl)/N	360.088	B	1.19	2.13	3.13	4.07	5.09	6.14	7.06	8.12	9.08	NaN	6.72395		M+Na	383.077	14.98	83013	0	YYYYY----
125E11	CCCCOc1ccc(cc1)C(c1ccccc1)(CCN1CCOCC1)O	369.23	B	1.19	2.08	3.13	4.19	5.05	6.09	7.03	8.12	9.19	NaN	7.57548		M+NH4	387.264	17.73	1237	0	NNYNY----
125F02	CCc1ccc(cc1)C1CC(Nc2n1ncn2)c1cccc(c1)OC	334.179	B	1.07	2.18	3.1	4.12	5.16	6.17	7.08	8.08	9.06	NaN	7.70188		M+H	335.187	14.96	1745	0	YYNYY----
125F03	CCOc1ccc(cc1)C1CC(Nc2n1nc(n2)N)c1cccc(c1)OC	365.185	B	1.14	2.19	3.03	4.16	5.11	6.04	7.15	8.01	9.17	NaN	7.6451		M+H	366.192	12.62	1388	0	YNYYY----
125F04	Cc1ccccc1OCc1onc(n1)c1ccc(cc1)n1cccc1	331.132	B	1.2	2.02	3.03	4.05	5.04	6.07	7.05	8.09	9.04	NaN	4.66036		M+NH4	349.166	12.85	1763	1	NNNYY----
125F05	NC(=O)COc1ccc(cc1)c1noc(n1)C(Oc1ccc(cc1C)Cl)C	387.099	B	1.09	2.12	3.13	4.17	5.14	6.06	7.03	8.12	9.14	NaN	6.6576		M+Na	410.088	15.85	2041	0	NNYYN----
125F06	COc1cc(ccc1OCc1ccccc1C)C1SCC(N1)C(=O)O	359.119	B	1.2	2.06	3.02	4.08	5.1	6.14	7.18	8.01	9.17	NaN	5.93942		M+H	360.126	NaN	NaN	NaN	NNNNN----
125F07	COc1cc(ccc1OC)/C(=N/OCC(=O)Nc1nc2c(s1)cccc2)/C	385.11	B	1.15	2.1	3.14	4.09	5.03	6.17	7.07	8.07	9.18	NaN	4.76597		M+H	386.117	16.24	279883	0	YYYYY----
125F08	COc1cc(ccc1OC)c1cn2c(n1)n(c1c2cccc1)N	308.127	B	1.05	2.08	3.12	4.15	5.18	6.07	7.11	8.03	9.13	3.72798	4.66036		M+H	309.135	30.58	1627	0	YNYNN----
125F09	COc1ccc(c(c1)C)C=C1C(=O)c2c(C1=O)cccc2	278.094	B	1.01	2.04	3.09	4.17	5.18	6.17	7.11	8.16	9.05	2.52603	6.91641	Chemspace:CSSS00103989352,Vitas:STK160385	M+H	279.102	25.2	1699	0	YNYNN----
125F10	O=C(/C=C/c1ccccc1Cl)O/N=C(/c1ccncc1)N	301.062	B	1.05	2.1	3.2	4.17	5.18	6.18	7.04	8.19	9.17	NaN	6.32738		M+NH4	319.096	12.91	1393	1	NNYYN----
125F11	N=C(Nc1nc(C)c2c(n1)cccc2)NC(=O)CCN1C(=O)c2c(C1=O)cccc2	402.144	B	1.13	2.15	3.11	4.11	5.08	6.09	7.18	8.18	9.14	8.19513	6.06854	Chemspace:CSSS00132501474,Vitas:STK130209	M+Na	425.133	20.67	3231	1	YNYYY----
125G02	CCc1ccc(cc1)C1Nc2ncnn2C(C1)c1cccc(c1)Br	382.079	B	1.13	2.15	3.14	4.13	5.13	6.15	7.07	8.13	9.12	NaN	5.675		M+H	383.087	16.75	2016	0	YNNYY----
125G03	CCOc1ccc(cc1)C1CC(Nc2n1nc(n2)N)c1ccc(cc1Cl)Cl	403.097	B	1.06	2.18	3.03	4.16	5.07	6.16	7.2	8.07	9.14	NaN	4.01394		M+Na	426.086	14.58	17895	0	YYYNY----
125G04	Cc1ccc(cc1C)OCc1onc(n1)c1ccc(cc1)n1cccc1	345.148	B	1.2	2.08	3.05	4.16	5.16	6.06	7.19	8.2	9.02	NaN	7.86091		M+H	346.155	NaN	NaN	NaN	NNNNN----
125G05	NC(=O)COc1ccc(cc1)c1noc(n1)COc1ccc(c(c1)C)C	353.138	B	1.16	2.19	3.18	4.01	5.08	6.1	7.12	8.07	9.2	NaN	4.76597		M+K	392.101	16.21	1305	0	NNYYY----
125G06	COc1cc(ccc1OCc1ccc(cc1)C)C1SCC(N1)C(=O)O	359.119	B	1.11	2.11	3.18	4.14	5.03	6.17	7.13	8.19	9.07	NaN	5.75108		M+H	360.126	NaN	NaN	NaN	NNNNN----
125G07	O=C(Nc1nc2c(s1)cccc2)CO/N=C(/c1ccccc1)C	325.088	B	1.01	2.02	3.2	4.17	5.16	6.1	7.1	8.05	9.12	NaN	7.43307		M+H	326.096	18.89	1622	0	NNNYY----
125G08	Cc1cn2c(n1)n(c1c2cccc1)N	186.091	B	1.11	2.08	3.17	4.09	5.17	6.08	7.13	8.19	9.06	NaN	4.66452		M+H	187.098	15.59	1259	0	YNYNN----
125G09	COc1ccc(cc1O)C=C1C(=O)c2c(C1=O)cccc2	280.074	B	1.09	2.11	3.01	4.1	5.19	6.08	7.17	8.09	9.18	4.64589	7.22064	Chemspace:CSSS00028030882	M+Na	303.063	13.77	2537	0	YNNYN----
125G10	OC(c1ccc(cc1)Br)CCNC(C(=O)O)C(C)C	329.063	B	1.17	2.16	3.08	4.13	5.18	6.11	7.06	8.16	9.07	NaN	6.47543		M+H	330.07	6.01	112460	0	YYYYY----
125G11	CCOC(=O)c1cnc(nc1N)SCc1cccc(c1)Cl	323.05	B	1.2	2.05	3.07	4.16	5.17	6.03	7.06	8.1	9.19	NaN	4.66452		M+H	324.057	18.85	813802	0	YYYYY----
125H02	Fc1ccc(cc1)C1Nc2ncnn2C(C1)c1cccc2c1cccc2	344.144	B	1.04	2.19	3.04	4.19	5.07	6.12	7.11	8.06	9.01	NaN	7.42345		M+H	345.151	14.27	170255	0	YYYYY----
125H03	CCOc1ccccc1C1CC(Nc2n1nc(n2)N)c1ccc(c(c1)Cl)Cl	403.097	B	1.12	2.01	3.07	4.2	5.17	6.02	7.17	8.14	9.06	NaN	4.66452		M+K	442.06	14.35	6576	0	NYYYY----
125H04	Cc1cc(OCc2onc(n2)c2ccc(cc2)n2cccc2)cc(c1)C	345.148	B	1.19	2.07	3.08	4.13	5.2	6.16	7.03	8.17	9.04	NaN	6.32714		M+Na	368.137	13.56	1288	0	NNNYY----
125H05	NC(=O)COc1ccc(cc1)c1noc(n1)C(Oc1ccc(c(c1)C)C)C	367.153	B	1.01	2.13	3.17	4.15	5.01	6.05	7.03	8.04	9.16	NaN	7.79967		M+H	368.16	16.99	131075	0	NYYYY----
125H06	CCOc1cc(ccc1OCc1cccc(c1)F)C1SCC(N1)C(=O)O	377.11	B	1.12	2.03	3.08	4.01	5.1	6.17	7.08	8.01	9.12	NaN	7.38497		M+H	378.117	NaN	NaN	NaN	NNNNN----
125H07	O=C(Nc1nc2c(s1)cccc2)CO/N=C(/c1cccs1)C	331.045	B	1.07	2.07	3.16	4.13	5.01	6.16	7.15	8.11	9.08	NaN	6.32714		M+H	332.052	17.13	1139232	0	YYYYY----
125H08	CCc1[nH]c2c(n1)cc(cc2)Oc1ccc2c(c1)nc([nH]2)CC	306.148	B	1.16	2.15	3.16	4.08	5.19	6.09	7.19	8.08	9.04	NaN	6.85712		M+Na	329.137	2.77	3201	0	YNYYY----
125H09	Cc1ccc(nc1)n1c(C)cc(c1C)C=C1C(=O)c2c(C1=O)cccc2	342.137	B	1.16	2.01	3.16	4.15	5.13	6.07	7.17	8.2	9.19	NaN	4.66036		M+H	343.144	17.68	94974	0	YYYYY----
125H10	CC(CC(C(=O)O)NCCC(c1ccccc1)O)C	265.168	B	1.04	2.19	3.05	4.07	5.12	6.09	7.03	8.13	9.17	NaN	6.05318		M+H	266.175	4.8	120240	0	YYYYY----
125H11	CCOC(=O)c1cnc(nc1N)SCc1cccc(c1)C	303.104	B	1.02	2.07	3.07	4.03	5.11	6.03	7.08	8.14	9.03	7.72434	7.04065	Chemspace:CSSS00048045707,Vitas:STK789217	M+H	304.111	18.38	1702125	0	YYYYY----
126A02	Clc1ccc(cc1)c1c(C)nn(c1N)c1nc2c(s1)cccc2	340.055	A	1.18	2.16	3.06	4.15	5.16	6.03	7.12	8.12	9.19	NaN	7.57548		M+H	341.062	22.59	1116	0	NNNYY----
126A03	CCOC(=O)C1=C(C)NC2=C(C1c1ccc(cc1)C(F)(F)F)C(=O)c1c2cccc1	413.124	A	1.01	2.18	3.14	4.04	5.08	6.14	7.15	8.11	9.14	2.2932	8.00954		M+H	414.131	NaN	NaN	NaN	NNNNN----
126A04	OC(=O)/C=C/C(=O)N1CCN(CC1)c1nc2ccccc2c(n1)c1ccccc1	388.154	A	1.13	2.06	3.19	4.02	5.19	6.11	7.13	8.05	9.1	NaN	6.55398		M+H	389.161	NaN	NaN	NaN	NNNNN----
126A05	COc1cc(ccc1OC)Cc1nnc(s1)NC(=O)COc1ccc(cc1)Cl	419.071	A	1.09	2.08	3.11	4.05	5.15	6.02	7.15	8.11	9.17	NaN	7.22064		M+H	420.078	15.58	180513	0	YYYYY----
126A06	Cc1nn(c(c1/N=N/c1nnc([nH]1)C(=O)O)O)c1ccccc1	313.092	A	1.12	2.16	3.12	4.18	5.08	6.09	7.19	8.01	9.11	NaN	6.99671		M+H	314.1	NaN	NaN	NaN	NNNNN----
126A07	COc1ccc(cc1)CNc1nc2c(n1C)cccc2	267.137	A	1.02	2.06	3.04	4.2	5.11	6.16	7.18	8.15	9.11	NaN	6.32714		M+H	268.144	13.08	2220	1	YNNYN----
126A08	Oc1cccc(c1)C1N(c2nccs2)C(=O)c2c1c(=O)c1c(o2)cccc1	376.052	A	1.12	2.16	3.04	4.09	5.16	6.04	7.12	8.1	9.12	NaN	7.42345		M+H	377.059	13.29	124294	0	YYYYY----
126A09	O=C1N(c2sc(c(n2)C)C)C(c2c1oc1ccccc1c2=O)c1ccc(cc1)C(C)(C)C	444.151	A	1.02	2.02	3.07	4.08	5.11	6.04	7.09	8.09	9.13	NaN	8.42461		M+H	445.158	NaN	NaN	NaN	NNNNN----
126A10	CCCOc1ccc(cc1OCC)C1N(c2sc(c(n2)C)C)C(=O)c2c1c(=O)c1c(o2)cccc1	490.156	A	1.03	2.17	3.04	4.02	5.1	6.08	7.05	8.1	9.11	NaN	5.43287		M+H	491.164	NaN	NaN	NaN	NNNNN----
126A11	C=CCOc1cccc(c1)C1N(c2nc(c(s2)C(=O)C)C)C(=O)c2c1c(=O)c1c(o2)cccc1	472.109	A	1.18	2.16	3.18	4.09	5.08	6.1	7.12	8.05	9.15	NaN	7.83752		M+Na	495.099	19.94	12615	0	YYNYY----
126B02	N=C(NC(=O)c1ccccc1)NCCc1c[nH]c2c1cccc2	306.148	A	1.13	2.06	3.08	4.15	5.09	6.01	7.03	8.12	9.11	NaN	6.65438		M+H	307.155	6.83	1772	0	YNNYY----
126B03	Cc1ccc(cc1)C1C2=C(Nc3n1ncn3)CC(CC2=O)(C)C	308.164	A	1.06	2.08	3.1	4.08	5.08	6.1	7.15	8.03	9.14	NaN	4.01394		M+H	309.171	10.6	824433	0	YYNYY----
126B04	COc1cc(CCNc2cc(=O)oc3c2cccc3)ccc1OC	325.131	A	1.03	2.08	3.17	4.01	5.13	6.2	7.16	8.19	9.01	NaN	5.53451		M+H	326.139	11.58	363297	0	YYYYY----
126B05	COc1cc(ccc1OC)Cc1nnc(s1)NC(=O)c1c(C)onc1c1ccccc1	436.121	A	1.17	2.07	3.03	4.16	5.18	6.09	7.19	8.05	9.19	NaN	6.47543		M+H	437.128	15.09	349983	0	YYYYY----
126B06	CC1=NOC(=O)/C/1=Cc1ccc(o1)c1ccccc1Br	330.984	A	1.12	2.16	3.19	4.19	5.1	6.18	7.12	8.09	9.16	NaN	7.83752		M+H	331.992	NaN	NaN	NaN	NNNNN----
126B07	CCOC(=O)c1cnc2c(c1O)c(Cl)ccc2C	265.051	A	1.15	2.18	3.12	4.18	5.08	6.02	7.16	8.14	9.12	NaN	6.99671		M+Na	288.04	8.31	762765	0	YYYYY----
126B08	Cc1ccc(o1)C1N(c2nccs2)C(=O)c2c1c(=O)c1c(o2)cccc1	364.052	A	1.13	2.02	3.08	4.2	5.14	6.2	7.12	8.1	9.12	NaN	6.6576		M+H	365.059	16.03	35252	0	YYYYY----
126B09	O=C1N(c2sc(c(n2)C)C)C(c2c1oc1ccccc1c2=O)c1cccc(c1)Oc1ccccc1	480.114	A	1.08	2.06	3.08	4.19	5.04	6.16	7.17	8.19	9.09	NaN	4.66959		M+H	481.122	22.24	64372	0	YYYYY----
126B10	C=CCOc1ccc(cc1OCC)C1N(c2sc(c(n2)C)C)C(=O)c2c1c(=O)c1c(o2)cccc1	488.141	A	1.18	2.13	3.09	4.12	5.06	6.06	7.13	8.04	9.11	NaN	7.70188		M+H	489.148	NaN	NaN	NaN	NNNNN----
126B11	CCOc1ccc(cc1)C1N(c2nc(c(s2)C(=O)OC)C)C(=O)c2c1c(=O)c1c(o2)cccc1	476.104	A	1.03	2.2	3.16	4.09	5.2	6.19	7.03	8.1	9.04	NaN	5.53451		M+H	477.111	20.78	24262	0	YYYYY----
126C02	CCNC(=S)N1CCN=C1Nc1nc(C)cc(n1)C	278.131	A	1.01	2.14	3.18	4.11	5.07	6.17	7.18	8.16	9.08	2.16495	6.06854		M+Na	301.121	6.61	147285	0	YYYYY----
126C03	CCOc1ccc(cc1)C1C2=C(Nc3n1ncn3)CC(CC2=O)(C)C	338.174	A	1.06	2.11	3.17	4.03	5.17	6.02	7.09	8.2	9.05	NaN	4.04246		M+H	339.182	10.93	62695	0	YYYYY----
126C04	COc1cc(CCNC2=CC(=O)CC(C2)(C)C)ccc1OC	303.183	A	1.16	2.02	3.01	4.07	5.02	6.17	7.02	8.2	9.15	NaN	6.72395		M+H	304.191	8.65	1113731	0	YYYYY----
126C05	COc1cc(ccc1OC)Cc1nnc(s1)NC(=O)Cc1ccc(cc1)F	387.105	A	1.01	2.07	3.02	4.08	5.09	6.08	7.2	8.09	9.15	NaN	5.7814		M+H	388.113	14.54	797	0	NNNYY----
126C06	O=C(c1cccc2c1c1ccccc1C2=O)Nc1nccs1	306.046	A	1.05	2.07	3.06	4.14	5.11	6.03	7.14	8.14	9.12	NaN	6.11495		M+H	307.054	9.69	2022	0	YNNYN----
126C07	CCCCCOc1ccc(cc1OC)C1N(c2nccs2)C(=O)c2c1c(=O)c1c(o2)cccc1	476.141	A	1.2	2.01	3.2	4.17	5.06	6.01	7.07	8.15	9.03	NaN	7.33338		M+H	477.148	20.97	26568	0	YYYYY----
126C08	CCOc1cc(ccc1OCCC(C)C)C1N(c2nccs2)C(=O)c2c1c(=O)c1c(o2)cccc1	490.156	A	1.07	2.12	3.2	4.2	5.14	6.09	7.11	8.07	9.12	NaN	4.76597		M+H	491.164	22.89	1780	0	YNYYY----
126C09	CCc1ccc(cc1)C1N(c2sc(c(n2)C)C)C(=O)c2c1c(=O)c1c(o2)cccc1	416.119	A	1.2	2.1	3.1	4.02	5.14	6.1	7.07	8.09	9.09	NaN	6.50999		M+H	417.127	22.13	1320	0	NNYYN----
126C10	COc1cc(ccc1O)C1N(c2nc(c(s2)C(=O)C)C)C(=O)c2c1c(=O)c1c(o2)cccc1	462.089	A	1.17	2.17	3.03	4.08	5.1	6.14	7.16	8.11	9.02	NaN	5.43287		M+H	463.096	NaN	NaN	NaN	NNNNN----
126C11	COC(=O)c1sc(nc1C)N1C(=O)c2c(C1c1ccc(cc1)C(C)(C)C)c(=O)c1c(o2)cccc1	488.141	A	1.08	2.19	3.16	4.19	5.14	6.13	7.17	8.16	9.12	NaN	4.66959		M+H	489.148	NaN	NaN	NaN	NNNNN----
126D02	Cc1ccc(cc1)CSc1nc(C)c2c(n1)CCCC2	284.135	A	1.08	2.13	3.2	4.03	5.05	6.06	7.1	8.06	9.17	NaN	4.66959		M+H	285.142	21.53	1614900	0	YYYYY----
126D03	CCOc1cc(ccc1O)C1C2=C(Nc3n1ncn3)CC(CC2=O)(C)C	354.169	A	1.11	2.06	3.05	4.1	5.16	6.1	7.15	8.16	9.13	NaN	5.75108		M+K	393.132	7.98	3068	0	YNNYY----
126D04	CCOC(=O)N1CCN(CC1)C(=O)C(Oc1ccc(cc1)Cl)(C)C	354.135	A	1.1	2.08	3.06	4.15	5.19	6.1	7.05	8.13	9.08	NaN	6.05318		M+H	355.142	17.26	85945	0	YYYYY----
126D05	COc1cc(ccc1OC)/C=c/1s/c(=C/C(=O)c2ccc(cc2)C)/[nH]c1=O	381.103	A	1.17	2.1	3.19	4.1	5.06	6.08	7.09	8.16	9.1	2.47212	6.47543		M+H	382.111	17.43	66618	0	YYYYY----
126D06	OCCN(S(=O)(=O)c1ccc2c(c1)oc(=O)c1c2ccc(c1)S(=O)(=O)N(CCO)C)C	470.082	A	1.11	2.07	3.11	4.18	5.04	6.03	7.02	8.06	9.2	NaN	5.75108		M+H	471.089	9.12	46253	0	YYYYY----
126D07	CCOc1cc(ccc1O)C1N(c2nccs2)C(=O)c2c1c(=O)c1c(o2)cccc1	420.078	A	1.03	2.09	3.12	4.19	5.11	6.03	7.02	8.09	9.06	NaN	5.53451		M+H	421.085	14.55	61806	0	YYYYY----
126D08	Clc1ccc(cc1)C1N(c2sc(c(n2)C)C)C(=O)c2c1c(=O)c1c(o2)cccc1	422.049	A	1.19	2.12	3.07	4.18	5.18	6.11	7.07	8.05	9.05	2.06963	8.32352		M+Na	445.038	20.97	8954	0	YYYYY----
126D09	COc1c(OC)cc(cc1OC)C1N(c2sc(c(n2)C)C)C(=O)c2c1c(=O)c1c(o2)cccc1	478.12	A	1.17	2.08	3.02	4.14	5.12	6.1	7.07	8.02	9.05	NaN	5.93942		M+DMSO+H	557.141	16.8	2729	1	NYNNY----
126D10	CCOc1cc(ccc1O)C1N(c2nc(c(s2)C(=O)C)C)C(=O)c2c1c(=O)c1c(o2)cccc1	476.104	A	1.2	2.03	3.12	4.02	5.06	6.2	7.05	8.17	9.07	NaN	6.55398		M+Na	499.093	16.38	2764	0	NNYNY----
126D11	CCOc1cc(ccc1O)C1N(c2nc(c(s2)C(=O)OC)C)C(=O)c2c1c(=O)c1c(o2)cccc1	492.099	A	1.19	2.01	3.03	4.08	5.2	6.03	7.14	8.09	9.13	NaN	6.11495		M+H	493.106	NaN	NaN	NaN	NNNNN----
126E02	O=C(c1c(C)[nH]c2c1cccc2)CSc1nc2c(o1)cccc2	322.078	B	1.05	2.12	3.05	4.04	5.12	6.04	7.12	8.08	9.14	NaN	6.32738		M+K	361.041	17.16	4898	0	YYYYY----
126E03	O=C1CC(C)(C)CC2=C1C(c1ccccc1Cl)c1c(N2)nn(c1O)c1ccccc1	419.14	B	1.15	2.05	3.04	4.05	5.1	6.19	7.18	8.09	9.2	NaN	6.52349		M+H	420.147	NaN	NaN	NaN	NNNNN----
126E04	CCOCC(=O)Nc1noc(c1)C	184.085	B	1.16	2.04	3.1	4.08	5.2	6.19	7.04	8.06	9.04	NaN	6.91641		M+H	185.092	5.56	1138	0	YNNYY----
126E05	COc1cc(OC)ccc1/C=c/1s/c(=C/C(=O)c2ccc(cc2)C)/[nH]c1=O	381.103	B	1.12	2.13	3.16	4.16	5.09	6.12	7.02	8.02	9.12	NaN	6.85712		M+H	382.111	21.23	895	0	NNYYN----
126E06	Clc1ccc(cc1)CNc1cccc(n1)C	232.077	B	1.06	2.16	3.11	4.07	5.06	6.06	7.18	8.11	9.01	NaN	4.01394		M+H	233.084	7.08	266199	0	YYYYY----
126E07	CCCOc1ccc(cc1)C1N(c2nccs2)C(=O)c2c1c(=O)c1c(o2)cccc1	418.099	B	1.09	2.18	3.19	4.07	5.14	6.16	7.06	8.03	9.17	8.73065	6.32714		M+H	419.106	17.26	1820	0	NNNYY----
126E08	Cc1ccc(cc1)C1N(c2sc(c(n2)C)C)C(=O)c2c1c(=O)c1c(o2)cccc1	402.104	B	1.05	2.18	3.06	4.16	5.19	6.07	7.02	8.11	9.06	NaN	4.66036		M+H	403.111	NaN	NaN	NaN	NNNNN----
126E09	Cc1nc(sc1C)N1C(=O)c2c(C1c1ccco1)c(=O)c1c(o2)cccc1	378.067	B	1.12	2.15	3.16	4.16	5.18	6.08	7.02	8.15	9.17	NaN	6.85712		M+H	379.075	18.19	1829	0	NNNYY----
126E10	O=C1N(c2nc(c(s2)C(=O)C)C)C(c2c1oc1ccccc1c2=O)c1ccc(cc1)C(C)C	458.13	B	1.01	2.15	3.07	4.06	5.05	6.04	7.18	8.06	9.18	NaN	8.05396		M+Na	481.119	21.27	7140	0	YYYYY----
126E11	CCc1ccc(cc1)C1N(c2nc(c(s2)C(=O)OC)C)C(=O)c2c1c(=O)c1c(o2)cccc1	460.109	B	1.19	2.15	3.14	4.07	5.16	6.14	7.09	8.19	9.08	NaN	6.72395		M+K	499.072	21.66	14037	0	NYYYY----
126F02	O=C(c1c(C)[nH]c2c1cccc2)CSc1nnc[nH]1	272.073	B	1.11	2.13	3.1	4.16	5.1	6.19	7.08	8.02	9.1	NaN	7.50086		M+H	273.08	7.52	145446	0	YYYYY----
126F03	CCOc1ccc(cc1)C1C2=C(Nc3c1c(O)n(n3)c1ccccc1)CC(CC2=O)(C)C	429.205	B	1.13	2.19	3.07	4.18	5.14	6.18	7.04	8.11	9.13	NaN	6.6576		M+K	468.168	5.06	1848	1	NNNYY----
126F04	Clc1ccc(cc1)OCc1nnc(s1)NC(=O)Cn1cnc2c1c(=O)n(C)c(=O)n2C	461.067	B	1.05	2.13	3.07	4.2	5.12	6.01	7.09	8.14	9.03	NaN	6.32738		M+Na	484.057	12.67	4503	0	NNNYY----
126F05	Clc1ccc(cc1)C(=O)/C=c1/s/c(=Cc2cccnc2)/c(=O)[nH]1	342.023	B	1.17	2.07	3.17	4.15	5.16	6.02	7.19	8.05	9.14	NaN	6.47543		M+H	343.03	15.54	1683	0	NNNYY----
126F06	COc1ccc(cc1)CNc1nccc(c1)C	228.126	B	1.09	2.18	3.15	4.16	5.08	6.06	7.15	8.06	9.19	NaN	7.22064		M+H	229.134	12.17	954	0	NNNYY----
126F07	O=C1N(c2nccs2)C(c2c1oc1ccccc1c2=O)c1ccc(cc1)OCc1ccccc1	466.099	B	1.2	2.02	3.12	4.08	5.09	6.07	7.13	8.15	9.18	NaN	4.66036		M+Na	489.088	20.43	9209	0	NYYYY----
126F08	Oc1ccc(cc1)C1N(c2sc(c(n2)C)C)C(=O)c2c1c(=O)c1c(o2)cccc1	404.083	B	1.16	2.17	3.1	4.16	5.12	6.16	7.07	8.03	9.08	NaN	5.43287		M+H	405.09	16.14	1023	1	NNNYY----
126F09	O=C1N(c2sc(c(n2)C)C)C(c2c1oc1ccccc1c2=O)c1ccc(cc1)OCc1ccccc1	494.13	B	1.11	2.15	3.12	4.13	5.1	6.11	7.08	8.06	9.02	NaN	10.6164		M+H	495.137	NaN	NaN	NaN	NNNNN----
126F10	Fc1ccccc1C1N(c2nc(c(s2)C(=O)C)C)C(=O)c2c1c(=O)c1c(o2)cccc1	434.074	B	1.16	2.16	3.19	4.12	5.08	6.04	7.1	8.1	9.07	NaN	7.43307		M+H	435.081	18.61	6168	0	YNYYY----
126F11	COC(=O)c1sc(nc1C)N1C(=O)c2c(C1c1cccnc1)c(=O)c1c(o2)cccc1	433.073	B	1.18	2.06	3.16	4.18	5.02	6.14	7.05	8.16	9.07	NaN	6.65438		M+H	434.081	13.4	20105	0	YYYNY----
126G02	N=C(N1N=CCC1c1ccccc1)NC(=N)N	230.128	B	1.12	2.12	3.14	4.2	5.09	6.15	7.09	8.01	9.16	NaN	7.8727		M+NH4	248.162	11.15	3277	0	YNYNY----
126G03	O=C1CC(C)(C)CC2=C1C(c1ccco1)c1c(N2)nn(c1O)c1ccccc1	375.158	B	1.2	2.09	3.05	4.1	5.07	6.11	7.03	8.19	9.01	NaN	7.47277		M+H	376.166	NaN	NaN	NaN	NNNNN----
126G04	COc1cc(ccc1OC)Cc1nnc(s1)NC(=O)Cn1cnc2c1c(=O)n(C)c(=O)n2C	471.132	B	1.08	2.17	3.01	4.16	5.03	6.2	7.2	8.18	9.05	NaN	4.66959		M+H	472.14	NaN	NaN	NaN	NNNNN----
126G05	Cc1ccc(cc1)C(=O)/C=c1/s/c(=Cc2cccnc2)/c(=O)[nH]1	322.078	B	1.11	2.05	3.14	4.08	5.2	6.12	7.19	8.02	9.07	NaN	5.75108		M+H	323.085	10.05	150645	0	YYYYY----
126G06	COc1ccccc1CNc1ccc(cn1)Br	292.021	B	1.19	2.1	3.08	4.19	5.19	6.17	7.07	8.2	9.03	NaN	6.50999		M+H	293.028	11.05	450541	0	YYYYN----
126G07	COc1cc(cc(c1O)Br)C1N(c2nccs2)C(=O)c2c1c(=O)c1c(o2)cccc1	483.973	B	1.11	2.08	3.16	4.01	5.16	6.19	7.14	8.1	9.13	NaN	5.75108		M+Na	506.962	15.57	2038	0	YNYYY----
126G08	CCOc1ccc(cc1)C1N(c2sc(c(n2)C)C)C(=O)c2c1c(=O)c1c(o2)cccc1	432.114	B	1.01	2.05	3.16	4.19	5.05	6.18	7.03	8.09	9.05	NaN	6.85712		M+Na	455.104	20.87	1134	0	YNYNY----
126G09	COC(=O)c1ccc(cc1)C1N(c2sc(c(n2)C)C)C(=O)c2c1c(=O)c1c(o2)cccc1	446.094	B	1.02	2.2	3.12	4.15	5.1	6.17	7.08	8.08	9.2	NaN	6.52349		M+H	447.101	NaN	NaN	NaN	NNNNN----
126G10	Cc1ccc(o1)C1N(c2nc(c(s2)C(=O)C)C)C(=O)c2c1c(=O)c1c(o2)cccc1	420.078	B	1.17	2.01	3.15	4.18	5.2	6.15	7.18	8.16	9.2	NaN	6.47543		M+H	421.085	NaN	NaN	NaN	NNNNN----
126G11	COc1cccc(c1)C1N(c2nc(c(s2)C(=O)OC)C)C(=O)c2c1c(=O)c1c(o2)cccc1	462.089	B	1.06	2.04	3.02	4.12	5.17	6.16	7.15	8.2	9.01	NaN	4.01394		M+H	463.096	19.8	7082	1	YNYYY----
126H02	CCOC(=O)c1c(C)nc2c(c1c1ccc(c(c1)OC)OC)C(=O)c1c2cccc1	403.142	B	1.19	2.12	3.05	4.01	5.06	6.13	7.01	8.05	9.13	NaN	8.32352		M+H	404.149	19.07	73436	0	YYYYY----
126H03	COc1cccc(c1)C1C2=C(Nc3c1c(O)n(n3)c1ccccc1)CC(CC2=O)(C)C	415.19	B	1.04	2.09	3.13	4.06	5.01	6.06	7.15	8.19	9.2	NaN	6.52349		M+DMSO+H	494.211	22.31	3638	0	YNYYY----
126H04	COc1cc(ccc1OC)Cc1nnc(s1)NC(=O)Cc1cccs1	375.071	B	1.01	2.17	3.16	4.1	5.03	6.13	7.1	8.16	9.19	NaN	5.43287		M+Na	398.06	12.66	14787	0	YYYYY----
126H05	COc1cc(ccc1O)/C=c/1s/c(=C/C(=O)c2ccc(cc2)C)/[nH]c1=O	367.088	B	1.15	2.11	3.11	4.16	5.08	6.09	7.05	8.2	9.09	NaN	7.77929		M+H	368.095	NaN	NaN	NaN	NNNNN----
126H06	CCCn1c(NCc2ccc(cc2)Cl)nc2c1cccc2	299.119	B	1.13	2.03	3.04	4.11	5.09	6.13	7.11	8.13	9.1	NaN	6.05318		M+H	300.126	10.86	378889	0	YYYYY----
126H07	O=C1N(c2nccs2)C(c2c1oc1ccccc1c2=O)c1ccccc1F	378.047	B	1.11	2.18	3.17	4.11	5.1	6.01	7.13	8.15	9.13	NaN	5.75108		M+H	379.055	16.84	7178	0	YYYNY----
126H08	CCOc1ccc(cc1OC)C1N(c2sc(c(n2)C)C)C(=O)c2c1c(=O)c1c(o2)cccc1	462.125	B	1.18	2.1	3.12	4.05	5.03	6.16	7.02	8.07	9.05	NaN	4.96872		M+H	463.132	19.09	351484	0	YYYYY----
126H09	CCCCOc1cccc(c1)C1N(c2sc(c(n2)C)C)C(=O)c2c1c(=O)c1c(o2)cccc1	460.146	B	1.07	2.1	3.04	4.08	5.1	6.03	7.03	8.02	9.06	NaN	6.50999		M+H	461.153	NaN	NaN	NaN	NNNNN----
126H10	CCCOc1cccc(c1)C1N(c2nc(c(s2)C(=O)C)C)C(=O)c2c1c(=O)c1c(o2)cccc1	474.125	B	1.06	2.14	3.17	4.11	5.19	6.11	7.06	8.2	9.05	NaN	4.96872		M+K	513.088	20.77	22986	0	YYYYY----
126H11	COC(=O)c1sc(nc1C)N1C(=O)c2c(C1c1ccco1)c(=O)c1c(o2)cccc1	422.057	B	1.15	2.18	3.17	4.16	5.19	6.06	7.11	8.17	9.03	NaN	8.1031		M+H	423.065	NaN	NaN	NaN	NNNNN----
127A02	C=CCOc1ccc(cc1)C1N(c2nc(c(s2)C(=O)OC)C)C(=O)c2c1c(=O)c1c(o2)cccc1	488.104	A	1.1	2.05	3.08	4.16	5.19	6.16	7.14	8.18	9.04	NaN	6.11495		M+H	489.111	NaN	NaN	NaN	NNNNN----
127A03	CCOC(=O)c1sc(nc1C)N1C(=O)c2c(C1c1cccs1)c(=O)c1c(o2)cccc1	452.05	A	1.16	2.11	3.19	4.05	5.04	6.1	7.03	8.2	9.02	NaN	7.50827		M+Na	475.039	20.74	3371	0	NNYYY----
127A04	C=CCOC(=O)c1sc(nc1C)N1C(=O)c2c(C1c1ccc(cc1)C)c(=O)c1c(o2)cccc1	472.109	A	1.14	2.04	3.15	4.04	5.03	6.01	7.09	8.18	9.12	NaN	6.91641		M+H	473.117	NaN	NaN	NaN	NNNNN----
127A05	Cc1nnc(s1)N1C(=O)c2c(C1c1cccs1)c(=O)c1c(o2)cccc1	381.024	A	1.02	2.06	3.02	4.03	5.15	6.18	7.05	8.15	9.1	NaN	5.93942		M+Na	404.013	14.29	21152	0	YYYYY----
127A06	Cc1ccc(o1)C1N(c2nnc(s2)C)C(=O)c2c1c(=O)c1c(o2)cccc1	379.063	A	1.04	2.02	3.17	4.01	5.02	6.19	7.1	8.17	9.1	NaN	7.43307		M+Na	402.052	14.57	7945	0	NYYYY----
127A07	CCOc1ccc(cc1OC)C1N(c2nnc(s2)C(C)C)C(=O)c2c1c(=O)c1c(o2)cccc1	477.136	A	1.02	2.03	3.17	4.02	5.14	6.15	7.06	8.15	9.05	NaN	6.55398		M+H	478.143	NaN	NaN	NaN	NNNNN----
127A08	CCCOc1cccc(c1)C1N(c2nnc(s2)C(C)C)C(=O)c2c1c(=O)c1c(o2)cccc1	461.141	A	1.09	2.06	3.11	4.01	5.16	6.16	7.07	8.13	9.08	NaN	6.05318		M+H	462.148	20.84	16997	0	NYYYY----
127A09	N#C/C(=Cc1c(Oc2ccccc2)nc2n(c1=O)cccc2)/C(=O)NCc1ccco1	412.117	A	1.11	2.18	3.02	4.16	5.15	6.08	7.11	8.03	9.12	NaN	5.75108		M+H	413.124	13.36	82225	0	NYYYY----
127A10	CCOC(=O)/C(=C/c1c(Oc2ccc(cc2)C(C)(C)C)nc2n(c1=O)cccc2)/C#N	417.169	A	1.12	2.13	3.2	4.03	5.09	6.03	7.04	8.19	9.17	NaN	7.47277		M+H	418.176	20.95	35964	0	YYYYY----
127A11	N#C/C(=Cc1c(Oc2ccc(cc2)C(C)(C)C)nc2n(c1=O)cccc2)/C(=O)N1CCCCC1	456.216	A	1.07	2.01	3.12	4.13	5.09	6.17	7.12	8.11	9.13	NaN	6.99671		M+H	457.223	20.59	212380	0	YYYYY----
127B02	COC(=O)c1sc(nc1C)N1C(=O)c2c(C1c1ccc(cc1)C(C)C)c(=O)c1c(o2)cccc1	474.125	A	1.13	2.12	3.15	4.09	5.01	6.09	7.14	8.01	9.14	NaN	6.11495		M+K	513.088	22.3	2000	0	NNNYY----
127B03	CCOC(=O)c1sc(nc1C)N1C(=O)c2c(C1c1ccc(c(c1)OC)O)c(=O)c1c(o2)cccc1	492.099	A	1.2	2.12	3.11	4.05	5.12	6.11	7.1	8.08	9.03	NaN	7.43307		M+H	493.106	NaN	NaN	NaN	NNNNN----
127B04	C=CCOC(=O)c1sc(nc1C)N1C(=O)c2c(C1c1cccs1)c(=O)c1c(o2)cccc1	464.05	A	1.07	2.15	3.07	4.15	5.13	6.18	7.19	8.02	9.09	NaN	5.675		M+H	465.057	21.15	11283	0	YYYYY----
127B05	Oc1ccc(cc1)C1N(c2nnc(s2)C)C(=O)c2c1c(=O)c1c(o2)cccc1	391.063	A	1.05	2.06	3.13	4.17	5.03	6.11	7.18	8.01	9.11	NaN	6.32738		M+H	392.07	NaN	NaN	NaN	NNNNN----
127B06	C=CCOc1cccc(c1)C1N(c2nnc(s2)C)C(=O)c2c1c(=O)c1c(o2)cccc1	431.094	A	1.18	2.06	3.02	4.05	5.03	6.14	7.18	8.02	9.18	NaN	5.93942		M+K	470.057	17.13	4795	0	NYNYY----
127B07	CCOc1cc(ccc1O)C1N(c2nnc(s2)C(C)C)C(=O)c2c1c(=O)c1c(o2)cccc1	463.12	A	1.08	2.07	3.06	4.18	5.04	6.01	7.16	8.04	9.12	NaN	4.66959		M+K	502.083	16.46	2770	0	YNNNY----
127B08	COC(=O)/C(=C/c1c(Oc2ccccc2)nc2n(c1=O)cccc2)/C#N	347.091	A	1.06	2.1	3.14	4.02	5.13	6.2	7.03	8.05	9.15	NaN	4.01394		M+Na	370.08	15.44	2414	0	NNYNY----
127B09	N#C/C(=Cc1c(Oc2ccccc2)nc2n(c1=O)cccc2)/C(=O)NCc1ccccc1	422.138	A	1.09	2.12	3.11	4.05	5.04	6.01	7.15	8.18	9.05	NaN	7.22064		M+H	423.145	14.88	91832	0	YYYYY----
127B10	N#C/C(=Cc1c(Oc2ccc(cc2)C(C)(C)C)nc2n(c1=O)cccc2)/C(=O)NC	402.169	A	1.04	2.14	3.09	4.12	5.01	6.2	7.16	8.02	9.05	NaN	7.70188		M+Na	425.158	18.41	2156	1	YNYYY----
127B11	N#C/C(=Cc1c(Oc2ccc(cc2)C(C)(C)C)nc2n(c1=O)cccc2)/S(=O)(=O)c1ccccc1	485.141	A	1.13	2.2	3.06	4.18	5.06	6.14	7.02	8.04	9.03	NaN	8.40545		M+H	486.148	21.33	29455	0	NYYYY----
127C02	COC(=O)c1sc(nc1C)N1C(=O)c2c(C1c1ccccc1F)c(=O)c1c(o2)cccc1	450.069	A	1.13	2.1	3.13	4.11	5.16	6.13	7.17	8.02	9.01	NaN	6.06854		M+H	451.076	NaN	NaN	NaN	NNNNN----
127C03	CCOC(=O)c1sc(nc1C)N1C(=O)c2c(C1c1cccnc1)c(=O)c1c(o2)cccc1	447.089	A	1.08	2.09	3.02	4.12	5.07	6.11	7.18	8.12	9.17	NaN	4.66959		M+H	448.096	15.15	6020	0	YYYYY----
127C04	C=CCOC(=O)c1sc(nc1C)N1C(=O)c2c(C1c1ccc(cc1)O)c(=O)c1c(o2)cccc1	474.089	A	1.2	2.14	3.01	4.06	5.05	6.11	7.19	8.09	9.07	NaN	7.82259		M+H	475.096	NaN	NaN	NaN	NNNNN----
127C05	CCCCCOc1ccc(cc1OC)C1N(c2nnc(s2)C)C(=O)c2c1c(=O)c1c(o2)cccc1	491.151	A	1.14	2.18	3.12	4.14	5.09	6.05	7.19	8.12	9.1	NaN	6.99671		M+H	492.159	NaN	NaN	NaN	NNNNN----
127C06	Cc1nnc(s1)N1C(=O)c2c(C1c1cccc(c1)OCc1ccccc1)c(=O)c1c(o2)cccc1	481.11	A	1.19	2.03	3.12	4.17	5.02	6.08	7.01	8.06	9.01	NaN	6.99671		M+H	482.117	19.23	2459	0	NNYYN----
127C07	CCc1ccc(cc1)C1N(c2nnc(s2)C(C)C)C(=O)c2c1c(=O)c1c(o2)cccc1	431.13	A	1.08	2.03	3.16	4.02	5.2	6.16	7.09	8.19	9.15	NaN	4.66959		M+H	432.138	NaN	NaN	NaN	NNNNN----
127C08	CCOC(=O)/C(=C/c1c(Oc2ccccc2)nc2n(c1=O)cccc2)/C#N	361.106	A	1.04	2.12	3.08	4.05	5.06	6.14	7.18	8.1	9.14	NaN	7.73601		M+H	362.114	15.88	53730	0	YYYYY----
127C09	N#C/C(=Cc1c(Oc2ccccc2)nc2n(c1=O)cccc2)/C(=O)NC1CCS(=O)(=O)C1	450.1	A	1.05	2.17	3.19	4.12	5.13	6.07	7.01	8.08	9.12	NaN	4.66036		M+H	451.107	10.63	86896	0	YYYYY----
127C10	CCNC(=O)/C(=C/c1c(Oc2ccc(cc2)C(C)(C)C)nc2n(c1=O)cccc2)/C#N	416.185	A	1.04	2.04	3.08	4.2	5.05	6.14	7.2	8.01	9.09	NaN	5.7814		M+H	417.192	18.67	19194	0	YNYYY----
127C11	CCOCCCNC(=O)/C(=C/c1c(Oc2ccc(cc2)C(C)(C)C)nc2n(c1=O)cccc2)/C#N	474.227	A	1.16	2.18	3.13	4.18	5.04	6.17	7.1	8.2	9.1	NaN	7.43307		M+H	475.234	18.78	211864	0	YYYYY----
127D02	COC(=O)c1sc(nc1C)N1C(=O)c2c(C1c1cccc(c1)Cl)c(=O)c1c(o2)cccc1	466.039	A	1.07	2.06	3.06	4.05	5.1	6.19	7.02	8.2	9.08	NaN	6.65438		M+H	467.046	21.05	4264	0	YNNYY----
127D03	CCOC(=O)c1sc(nc1C)N1C(=O)c2c(C1c1ccccc1F)c(=O)c1c(o2)cccc1	464.084	A	1.04	2.07	3.01	4.14	5.13	6.04	7.1	8.2	9.12	NaN	5.675		M+H	465.091	NaN	NaN	NaN	NNNNN----
127D04	C=CCOC(=O)c1sc(nc1C)N1C(=O)c2c(C1c1ccc(cc1)CC)c(=O)c1c(o2)cccc1	486.125	A	1.03	2.09	3.06	4.06	5.08	6.03	7.01	8.17	9.1	NaN	8.00954		M+H	487.132	NaN	NaN	NaN	NNNNN----
127D05	COc1cc(ccc1O)C1N(c2nnc(s2)C)C(=O)c2c1c(=O)c1c(o2)cccc1	421.073	A	1.01	2.01	3.14	4.07	5.07	6.18	7.16	8.06	9.1	NaN	6.72395		M+H	422.081	11.74	52807	0	YYYYY----
127D06	CCOc1cc(ccc1OCC)C1N(c2nnc(s2)C)C(=O)c2c1c(=O)c1c(o2)cccc1	463.12	A	1.11	2.14	3.07	4.2	5.09	6.08	7.02	8.01	9.13	NaN	5.75108		M+K	502.083	16.25	11776	1	YYYYY----
127D07	CC(c1nnc(s1)N1C(=O)c2c(C1c1cccnc1)c(=O)c1c(o2)cccc1)C	404.094	A	1.15	2.15	3.1	4.09	5.05	6.04	7.07	8.19	9.17	NaN	7.47277		M+NH4	422.128	11.81	1061	0	YNNYN----
127D08	CNC(=O)/C(=C/c1c(Oc2ccccc2)nc2n(c1=O)cccc2)/C#N	346.107	A	1.07	2.04	3.09	4.16	5.12	6.14	7.18	8.17	9.03	NaN	6.91641		M+H	347.114	10.95	42085	0	YYYYY----
127D09	N#C/C(=Cc1c(Oc2ccccc2)nc2n(c1=O)cccc2)/C(=O)N1CCCCC1	400.154	A	1.17	2.16	3.14	4.11	5.19	6.08	7.14	8.05	9.17	NaN	6.06854		M+H	401.161	15.33	53170	0	YYYYY----
127D10	COCCNC(=O)/C(=C/c1c(Oc2ccc(cc2)C(C)(C)C)nc2n(c1=O)cccc2)/C#N	446.195	A	1.18	2.03	3.06	4.17	5.17	6.19	7.01	8.04	9.2	NaN	4.66452		M+H	447.203	18.03	33229	0	YYYYY----
127D11	N#C/C(=Cc1c(Oc2ccc(cc2)Br)nc2n(c1=O)cccc2)/C(=O)OC	425.001	A	1.12	2.1	3.14	4.09	5.17	6.03	7.18	8.12	9.08	NaN	4.66452		M+H	426.008	17.44	33433	0	YYYYY----
127E02	COC(=O)c1sc(nc1C)N1C(=O)c2c(C1c1cccc(c1)O)c(=O)c1c(o2)cccc1	448.073	B	1.09	2.05	3.1	4.12	5.17	6.1	7.19	8.06	9.13	NaN	4.66452		M+Na	471.062	16.75	4215	0	YYYYN----
127E03	CCOC(=O)c1sc(nc1C)N1C(=O)c2c(C1c1cccc(c1)Cl)c(=O)c1c(o2)cccc1	480.055	B	1.14	2.07	3.13	4.02	5.18	6.17	7.02	8.18	9.14	NaN	6.55398		M+H	481.062	NaN	NaN	NaN	NNNNN----
127E04	C=CCOC(=O)c1sc(nc1C)N1C(=O)c2c(C1c1cccnc1)c(=O)c1c(o2)cccc1	459.089	B	1.11	2.14	3.18	4.11	5.2	6.08	7.05	8.02	9.02	NaN	5.75108		M+H	460.096	NaN	NaN	NaN	NNNNN----
127E05	CCOc1cc(ccc1O)C1N(c2nnc(s2)C)C(=O)c2c1c(=O)c1c(o2)cccc1	435.089	B	1.09	2.07	3.2	4.15	5.03	6.01	7.19	8.17	9.09	NaN	7.04065		M+Na	458.078	13.14	3871	0	YNYYY----
127E06	Clc1ccc(cc1)C1N(c2nnc(s2)C(C)C)C(=O)c2c1c(=O)c1c(o2)cccc1	437.06	B	1.18	2.11	3.2	4.08	5.01	6.18	7.11	8.05	9.13	NaN	7.93342		M+K	476.023	19.88	1404	0	NNNYY----
127E07	C=CCOc1ccc(cc1)C1N(c2nnc(s2)C(C)C)C(=O)c2c1c(=O)c1c(o2)cccc1	459.125	B	1.18	2.19	3.02	4.18	5.18	6.13	7.07	8.2	9.16	NaN	5.93942		M+Na	482.115	20.06	141433	0	YYYNY----
127E08	C=CCNC(=O)/C(=C/c1c(Oc2ccccc2)nc2n(c1=O)cccc2)/C#N	372.122	B	1.2	2.13	3.14	4.06	5.02	6.06	7.02	8.08	9.07	9.02886	11.2479		M+H	373.13	12.01	82083	0	YYYYY----
127E09	N#C/C(=Cc1c(Oc2ccccc2)nc2n(c1=O)cccc2)/c1nc2c(s1)cccc2	422.084	B	1.19	2.05	3.09	4.06	5.2	6.08	7.04	8.06	9.11	21.0242	11.1641	Chemspace:CSSS00132766519,Vitas:STK705821	M+H	423.091	NaN	NaN	NaN	NNNNN----
127E10	N#C/C(=Cc1c(Oc2ccc(cc2)C(C)(C)C)nc2n(c1=O)cccc2)/C(=O)NCC1CCCO1	472.211	B	1.08	2.11	3.07	4.02	5.09	6.15	7.11	8.12	9.09	NaN	4.66959		M+K	511.174	17.9	11600	0	YYYNY----
127E11	CCOC(=O)/C(=C/c1c(Oc2ccc(cc2)Br)nc2n(c1=O)cccc2)/C#N	439.017	B	1.15	2.12	3.09	4.12	5.15	6.15	7.1	8.11	9.11	NaN	7.43307		M+H	440.024	18.68	39365	0	YNYYY----
127F02	COC(=O)c1sc(nc1C)N1C(=O)c2c(C1c1ccc(o1)C)c(=O)c1c(o2)cccc1	436.073	B	1.06	2.06	3.18	4.12	5.17	6.1	7.08	8.07	9.16	NaN	7.50086		M+H	437.08	19.69	1993	1	NNNYY----
127F03	CCOC(=O)c1sc(nc1C)N1C(=O)c2c(C1c1cccc(c1)O)c(=O)c1c(o2)cccc1	462.089	B	1.15	2.07	3.01	4.13	5.2	6.15	7.2	8.12	9.2	NaN	5.7814		M+Na	485.078	18.26	14853	0	YYYYY----
127F04	C=CCOC(=O)c1sc(nc1C)N1C(=O)c2c(C1c1cccc(c1)OC)c(=O)c1c(o2)cccc1	488.104	B	1.08	2.04	3.02	4.09	5.16	6.03	7.06	8.11	9.06	NaN	4.66959		M+K	527.067	21.3	3395	1	NYNYY----
127F05	CCCOc1ccc(cc1)C1N(c2nnc(s2)C)C(=O)c2c1c(=O)c1c(o2)cccc1	433.11	B	1.01	2.08	3.04	4.08	5.08	6.08	7.08	8.14	9.08	NaN	7.50086		M+Na	456.099	18.32	2212	0	YNNYY----
127F06	Cc1ccc(cc1)C1N(c2nnc(s2)C(C)C)C(=O)c2c1c(=O)c1c(o2)cccc1	417.115	B	1.05	2.2	3.07	4.04	5.13	6.11	7.03	8.05	9.16	NaN	5.675		M+DMSO+H	496.136	16.56	2552	0	NNNYY----
127F07	COc1ccc(cc1)C1N(c2nnc(s2)C(C)C)C(=O)c2c1c(=O)c1c(o2)cccc1	433.11	B	1.15	2.17	3.08	4.1	5.11	6.01	7.09	8.16	9.17	NaN	5.43287		M+Na	456.099	18.19	28738	1	YYYYY----
127F08	COCCCNC(=O)/C(=C/c1c(Oc2ccccc2)nc2n(c1=O)cccc2)/C#N	404.148	B	1.1	2.16	3.18	4.01	5.06	6.04	7.19	8.04	9.15	NaN	6.72284		M+H	405.156	11.52	94029	0	YYYYY----
127F09	N#C/C(=Cc1c(Oc2ccccc2)nc2n(c1=O)cccc2)/S(=O)(=O)c1ccc(cc1)C	443.094	B	1.04	2.11	3.17	4.06	5.19	6.05	7.17	8.13	9.18	NaN	6.05318		M+H	444.101	18.67	30121	1	YYYYY----
127F10	N#C/C(=Cc1c(Oc2ccc(cc2)C(C)(C)C)nc2n(c1=O)cccc2)/C(=O)NCc1ccco1	468.18	B	1.08	2.01	3.13	4.2	5.07	6.15	7.09	8.14	9.07	NaN	4.66959		M+H	469.187	19	80466	0	YYYYY----
127F11	N#C/C(=Cc1c(Oc2ccc(cc2)Br)nc2n(c1=O)cccc2)/C(=O)NC	424.017	B	1.16	2.1	3.12	4.02	5.12	6.13	7.05	8.03	9.14	NaN	6.50999		M+H	425.024	12.93	19699	0	YYYYY----
127G02	CCCOc1cccc(c1)C1N(c2nc(c(s2)C(=O)OC)C)C(=O)c2c1c(=O)c1c(o2)cccc1	490.12	B	1.02	2.07	3.17	4.04	5.06	6.06	7.14	8.17	9.12	NaN	6.11495		M+H	491.127	25.03	1293	0	YNNYN----
127G03	CCOC(=O)c1sc(nc1C)N1C(=O)c2c(C1c1ccc(o1)C)c(=O)c1c(o2)cccc1	450.089	B	1.02	2.12	3.18	4.13	5.08	6.11	7.06	8.13	9.01	NaN	6.05318		M+NH4	468.122	14.43	1807	0	YNNYN----
127G04	C=CCOC(=O)c1sc(nc1C)N1C(=O)c2c(C1c1ccc(o1)C)c(=O)c1c(o2)cccc1	462.089	B	1.1	2.02	3.12	4.18	5.13	6.12	7.1	8.02	9.11	NaN	5.675		M+H	463.096	NaN	NaN	NaN	NNNNN----
127G05	Cc1nnc(s1)N1C(=O)c2c(C1c1ccccc1F)c(=O)c1c(o2)cccc1	393.058	B	1.13	2.14	3.13	4.14	5.07	6.08	7.07	8.14	9.2	NaN	6.52349		M+H	394.066	15.22	29647	0	YYYNY----
127G06	CC(c1nnc(s1)N1C(=O)c2c(C1c1cccs1)c(=O)c1c(o2)cccc1)C	409.055	B	1.15	2.13	3.06	4.06	5.16	6.1	7.17	8.19	9.12	NaN	7.47277		M+H	410.063	17.44	1687	0	NNNYY----
127G07	COC(=O)c1ccc(cc1)C1N(c2nnc(s2)C(C)C)C(=O)c2c1c(=O)c1c(o2)cccc1	461.105	B	1.07	2.19	3.11	4.03	5.13	6.19	7.12	8.06	9.07	NaN	5.675		M+H	462.112	NaN	NaN	NaN	NNNNN----
127G08	N#C/C(=Cc1c(Oc2ccccc2)nc2n(c1=O)cccc2)/C(=O)NCCc1ccccc1	436.154	B	1.04	2.17	3.11	4.1	5.13	6.01	7.14	8.04	9.14	NaN	5.43287		M+K	475.117	15.81	22705	0	YYYYY----
127G09	N#C/C(=Cc1c(Oc2ccccc2)nc2n(c1=O)cccc2)/S(=O)(=O)c1ccc(cc1)Cl	463.039	B	1.15	2.13	3.19	4.07	5.07	6.05	7.04	8.07	9.2	NaN	4.76597		M+Na	486.029	19.47	143029	0	YYYYY----
127G10	N#C/C(=Cc1c(Oc2ccc(cc2)C(C)(C)C)nc2n(c1=O)cccc2)/C(=O)NC1CCCCC1	470.232	B	1.18	2.11	3.09	4.2	5.12	6.06	7.18	8.14	9.18	NaN	7.93342		M+H	471.239	20.45	181189	0	YYYYY----
127G11	CCNC(=O)/C(=C/c1c(Oc2ccc(cc2)Br)nc2n(c1=O)cccc2)/C#N	438.033	B	1.17	2.08	3.05	4.03	5.09	6.01	7.19	8.04	9.1	NaN	6.47543		M+H	439.04	14.22	23478	0	YYYYY----
127H02	CCOC(=O)c1sc(nc1C)N1C(=O)c2c(C1c1ccccc1)c(=O)c1c(o2)cccc1	446.094	B	1.1	2.05	3.2	4.12	5.18	6.09	7.15	8.1	9.18	NaN	6.72284		M+NH4	464.127	17.73	1606	1	YNNNY----
127H03	C=CCOC(=O)c1sc(nc1C)N1C(=O)c2c(C1c1ccc(cc1)Cl)c(=O)c1c(o2)cccc1	492.055	B	1.16	2.13	3.12	4.07	5.03	6.2	7.2	8.17	9.19	NaN	5.7814		M+H	493.062	NaN	NaN	NaN	NNNNN----
127H04	Cc1nnc(s1)N1C(=O)c2c(C1c1ccccc1)c(=O)c1c(o2)cccc1	375.068	B	1.1	2.05	3.04	4.13	5.08	6.02	7.2	8.05	9.08	NaN	5.7814		M+Na	398.057	14.7	8321	0	NYYYY----
127H05	Clc1cccc(c1)C1N(c2nnc(s2)C)C(=O)c2c1c(=O)c1c(o2)cccc1	409.029	B	1.03	2.1	3.13	4.04	5.17	6.15	7.15	8.16	9.07	NaN	4.66452		M+Na	432.018	16.59	2629	0	YNYYN----
127H06	Oc1ccc(cc1)C1N(c2nnc(s2)C(C)C)C(=O)c2c1c(=O)c1c(o2)cccc1	419.094	B	1.19	2.12	3.11	4.08	5.04	6.02	7.06	8.01	9.06	NaN	8.03287		M+H	420.101	14.92	67012	0	YYYYY----
127H07	Cc1ccc(o1)C1N(c2nnc(s2)C(C)C)C(=O)c2c1c(=O)c1c(o2)cccc1	407.094	B	1.04	2.2	3.18	4.04	5.13	6.08	7.18	8.2	9.04	NaN	5.675		M+H	408.101	NaN	NaN	NaN	NNNNN----
127H08	N#C/C(=Cc1c(Oc2ccccc2)nc2n(c1=O)cccc2)/C(=O)NCC1CCCO1	416.148	B	1.15	2.12	3.17	4.08	5.1	6.03	7.18	8.08	9.1	NaN	7.71751		M+H	417.156	12.09	117098	0	YYYYY----
127H09	N#C/C(=Cc1c(Oc2ccc(cc2)C(C)(C)C)nc2n(c1=O)cccc2)/C(=O)OC	403.153	B	1.01	2.19	3.14	4.03	5.11	6.01	7.09	8.15	9.04	NaN	7.33338		M+H	404.16	6.76	2534	1	NNNYY----
127H10	N#C/C(=Cc1c(Oc2ccc(cc2)C(C)(C)C)nc2n(c1=O)cccc2)/C(=O)N1CCOCC1	458.195	B	1.11	2.02	3.12	4.2	5.08	6.05	7.13	8.11	9.13	NaN	5.75108		M+H	459.203	18.4	957	0	NNYYN----
127H11	COCCNC(=O)/C(=C/c1c(Oc2ccc(cc2)Br)nc2n(c1=O)cccc2)/C#N	468.043	B	1.09	2.07	3.14	4.17	5.19	6.09	7.11	8.18	9.04	NaN	7.04065		M+H	469.051	13.92	8327	0	YYYYY----
128A02	N#C/C(=Cc1c(Oc2ccc(cc2)Br)nc2n(c1=O)cccc2)/C(=O)NC1CCCCC1	492.08	A	1.01	2.12	3.09	4.03	5.03	6.03	7.01	8.13	9.05	2.9873	6.05318		M+H	493.087	NaN	NaN	NaN	NNNNN----
128A03	COCCNC(=O)/C(=C/c1c(Oc2ccc(cc2)C)nc2n(c1=O)cccc2)/C#N	404.148	A	1.06	2.02	3.02	4.04	5.09	6.12	7.08	8.03	9.08	NaN	7.50086		M+H	405.156	12.72	154828	0	YYYYY----
128A04	N#C/C(=Cc1c(Oc2ccc(cc2)OC)nc2n(c1=O)cccc2)/C(=O)NC1CCCCC1	444.18	A	1.05	2.14	3.2	4.2	5.16	6.18	7.14	8.11	9.18	NaN	6.11495		M+H	445.187	18.08	33901	0	YYYYY----
128A05	N#C/C(=Cc1c(Oc2cccc(c2)C)nc2n(c1=O)cccc2)/c1nc2c([nH]1)cccc2	419.138	A	1.04	2.15	3.01	4.06	5.06	6.13	7.07	8.17	9.12	7.82994	8.26065	Chemspace:CSSS00132769158,Vitas:STK819042	M+NH4	437.172	8.16	1610	0	YNNYN----
128A06	N#C/C(=Cc1c(Oc2ccc(cc2)CC)nc2n(c1=O)cccc2)/C(=O)NCC1CCCO1	444.18	A	1.2	2.04	3.12	4.05	5.05	6.1	7.06	8.14	9.08	NaN	6.91641		M+K	483.143	15.37	48909	0	YYYYY----
128A07	N#C/C(=Cc1c(Oc2ccc(cc2)CC)nc2n(c1=O)cccc2)/C(=O)NCCCOC(C)C	460.211	A	1.2	2.04	3.11	4.07	5.1	6.01	7.2	8.08	9.04	NaN	5.7814		M+H	461.218	17.56	57648	0	YNYYY----
128A08	N#C/C(=Cc1c(Oc2ccccc2Cl)nc2n(c1=O)cccc2)/C(=O)NCC1CCCO1	450.109	A	1.06	2.13	3.1	4.13	5.1	6.01	7.17	8.14	9.05	NaN	4.96872		M+Na	473.099	14.61	60463	1	YYYYY----
128A09	N#C/C(=Cc1c(Oc2ccccc2Cl)nc2n(c1=O)cccc2)/C(=O)NC1CCCC1	434.115	A	1.16	2.17	3.07	4.17	5.16	6.2	7.05	8.15	9.03	NaN	5.43287		M+H	435.122	17.7	1110	0	YNNYN----
128A10	COCCNC(=O)/C(=C/c1c(Oc2ccc(c(c2)C)Cl)nc2n(c1=O)cccc2)/C#N	438.109	A	1.13	2.1	3.08	4.19	5.17	6.09	7.18	8.13	9.02	NaN	5.38922		M+Na	461.099	17.74	1859	0	NNNYY----
128A11	N#C/C(=Cc1c(Oc2ccc(c(c2)C)Cl)nc2n(c1=O)cccc2)/c1nc2c([nH]1)cccc2	453.099	A	1.18	2.02	3.1	4.16	5.01	6.01	7.09	8.17	9.03	NaN	7.87586		M+DMSO+H	532.12	16.71	2105	0	YNNNY----
128B02	N#C/C(=Cc1c(Oc2ccc(cc2)Br)nc2n(c1=O)cccc2)/C(=O)N1CCOCC1	480.043	A	1.01	2.11	3.16	4.1	5.04	6.13	7.05	8.01	9.13	4.22738	6.85712		M+K	519.006	14.92	8158	0	YYYYY----
128B03	N#C/C(=Cc1c(Oc2ccc(cc2)C)nc2n(c1=O)cccc2)/C(=O)NC1CCS(=O)(=O)C1	464.115	A	1.12	2.07	3.06	4.11	5.12	6.12	7.06	8.09	9.18	NaN	6.06854		M+H	465.123	12.47	25138	0	NYYYY----
128B04	COc1ccc(cc1)Oc1nc2ccccn2c(=O)c1/C=C(/C(=O)N1CCOCC1)C#N	432.143	A	1.11	2.07	3.02	4.01	5.03	6.11	7.2	8.06	9.05	NaN	5.75108		M+Na	455.133	12.05	24491	0	YYYYY----
128B05	CCOCCCNC(=O)/C(=C/c1c(Oc2cccc(c2)C)nc2n(c1=O)cccc2)/C#N	432.18	A	1.16	2.09	3.07	4.13	5.12	6.17	7.16	8.17	9.19	NaN	7.50827		M+H	433.187	14.55	299080	0	YYYYY----
128B06	N#C/C(=Cc1c(Oc2ccc(cc2)CC)nc2n(c1=O)cccc2)/C(=O)NCc1ccco1	440.148	A	1.05	2.16	3.08	4.01	5.09	6.19	7.11	8.18	9.06	NaN	6.32738		M+K	479.112	18.05	18525	0	NYYYY----
128B07	COC(=O)/C(=C/c1c(Oc2ccccc2Cl)nc2n(c1=O)cccc2)/C#N	381.052	A	1.07	2.14	3.14	4.08	5.06	6.07	7.12	8.04	9.19	3.58178	4.66036		M+Na	404.041	16.36	759	0	YNNYN----
128B08	N#C/C(=Cc1c(Oc2ccccc2Cl)nc2n(c1=O)cccc2)/C(=O)NCc1ccco1	446.078	A	1.05	2.09	3.18	4.04	5.07	6.02	7.18	8.04	9.19	NaN	6.32738		M+H	447.085	14.7	57972	0	YYYYY----
128B09	N#C/C(=Cc1c(Oc2ccccc2Cl)nc2n(c1=O)cccc2)/C(=O)NCCCOC(C)C	466.141	A	1.1	2.11	3.19	4.09	5.1	6.02	7.19	8.11	9.07	NaN	6.72284		M+H	467.148	17.09	4669	0	YYYYY----
128B10	N#C/C(=Cc1c(Oc2ccc(c(c2)C)Cl)nc2n(c1=O)cccc2)/C(=O)NCCc1ccccc1	484.13	A	1.2	2.12	3.02	4.16	5.18	6.15	7.13	8.09	9.02	NaN	5.93942		M+H	485.137	NaN	NaN	NaN	NNNNN----
128B11	N#C/C(=Cc1c(Oc2ccc(c(c2)C)Cl)nc2n(c1=O)cccc2)/S(=O)(=O)c1ccc(cc1)C	491.071	A	1.16	2.1	3.01	4.02	5.14	6.06	7.18	8.15	9.09	NaN	6.50999		M+H	492.078	21.12	11014	1	YYYYN----
128C02	N#C/C(=Cc1c(Oc2ccc(cc2)Br)nc2n(c1=O)cccc2)/C(=O)N1CCCCC1	478.064	A	1.12	2.05	3.18	4.03	5.16	6.13	7.11	8.1	9.16	NaN	7.86091		M+K	517.027	18.36	853	0	YNNYY----
128C03	N#C/C(=Cc1c(Oc2ccc(cc2)C)nc2n(c1=O)cccc2)/C(=O)N1CCOCC1	416.148	A	1.2	2.16	3.2	4.16	5.05	6.04	7.15	8.13	9.01	NaN	6.05318		M+Na	439.138	13.7	50822	0	YYYYY----
128C04	CCOCCCNC(=O)/C(=C/c1c(Oc2ccc(cc2)OC)nc2n(c1=O)cccc2)/C#N	448.175	A	1.07	2.03	3.02	4.07	5.07	6.07	7.08	8.16	9.04	NaN	7.50086		M+H	449.182	14.7	50103	0	NYYYY----
128C05	N#C/C(=Cc1c(Oc2ccc(cc2)CC)nc2n(c1=O)cccc2)/C(=O)OC	375.122	A	1.18	2.13	3.16	4.07	5.19	6.12	7.09	8.15	9.19	NaN	6.72395		M+H	376.129	16.19	3269	1	NNNYY----
128C06	N#C/C(=Cc1c(Oc2ccc(cc2)CC)nc2n(c1=O)cccc2)/C(=O)NC1CCCCC1	442.2	A	1.11	2.15	3.16	4.11	5.08	6.15	7.12	8.18	9.18	NaN	8.00954		M+K	481.164	20.64	7384	0	YYYYY----
128C07	CCOC(=O)/C(=C/c1c(Oc2ccccc2Cl)nc2n(c1=O)cccc2)/C#N	395.067	A	1.04	2.04	3.14	4.19	5.15	6.02	7.02	8.01	9.19	NaN	6.91641		M+H	396.075	17.22	65049	0	YYYYY----
128C08	N#C/C(=Cc1c(Oc2ccccc2Cl)nc2n(c1=O)cccc2)/C(=O)NCc1ccccc1	456.099	A	1.15	2.14	3.09	4.07	5.07	6.11	7.19	8.04	9.2	NaN	6.52349		M+H	457.106	17.76	67640	0	YYYYY----
128C09	N#C/C(=Cc1c(Oc2ccc(cc2)F)nc2n(c1=O)cccc2)/C(=O)NC1CCS(=O)(=O)C1	468.09	A	1.07	2.16	3.15	4.09	5.05	6.06	7.17	8.01	9.03	NaN	7.83752		M+H	469.098	12.38	1019	0	YNNYY----
128C10	N#C/C(=Cc1c(Oc2ccc(c(c2)C)Cl)nc2n(c1=O)cccc2)/C(=O)NCC1CCCO1	464.125	A	1.07	2.18	3.03	4.03	5.08	6.02	7.12	8.01	9.11	NaN	8.15922		M+H	465.132	15.82	139441	0	YYYYY----
128C11	N#C/C(=Cc1c(Oc2ccc(c(c2)C)Cl)nc2n(c1=O)cccc2)/C(=O)NC1CCCC1	448.13	A	1.15	2.09	3.04	4.03	5.01	6.13	7.12	8.15	9.07	NaN	7.33338		M+Na	471.119	18.21	2362	0	NNNYY----
128D02	CCOCCCNC(=O)/C(=C/c1c(Oc2ccc(cc2)Br)nc2n(c1=O)cccc2)/C#N	496.075	A	1.12	2.12	3.19	4.09	5.11	6.19	7.08	8.1	9.16	3.30964	8.84733	Chemspace:CSSS00132766391,Vitas:STK705626	M+Na	519.064	16.26	1218	0	YNNYN----
128D03	N#C/C(=Cc1c(Oc2ccc(cc2)C)nc2n(c1=O)cccc2)/C(=O)N1CCCCC1	414.169	A	1.09	2.02	3.19	4.11	5.16	6.18	7.13	8.02	9.08	NaN	6.06854		M+H	415.176	17.39	1428	0	NNNYY----
128D04	COCCCNC(=O)/C(=C/c1c(Oc2ccc(cc2)Cl)nc2n(c1=O)cccc2)/C#N	438.109	A	1.09	2.2	3.09	4.08	5.04	6.03	7.11	8.1	9.19	NaN	7.22064		M+Na	461.099	15.31	124323	0	YYYYY----
128D05	CCOC(=O)/C(=C/c1c(Oc2ccc(cc2)CC)nc2n(c1=O)cccc2)/C#N	389.138	A	1.05	2.09	3.16	4.03	5.06	6.14	7.19	8.1	9.06	NaN	6.32738		M+H	390.145	19.17	71725	0	YYYYY----
128D06	N#C/C(=Cc1c(Oc2ccc(cc2)CC)nc2n(c1=O)cccc2)/C(=O)NC1CCS(=O)(=O)C1	478.131	A	1.16	2.12	3.07	4.17	5.12	6.07	7.01	8.08	9.06	NaN	4.66036		M+H	479.138	14.11	141191	0	YYYYY----
128D07	CNC(=O)/C(=C/c1c(Oc2ccccc2Cl)nc2n(c1=O)cccc2)/C#N	380.068	A	1.12	2.19	3.17	4.08	5.16	6.13	7.15	8.06	9.11	NaN	7.86091		M+H	381.075	11.49	12806	0	YYYYY----
128D08	N#C/C(=Cc1c(Oc2ccccc2Cl)nc2n(c1=O)cccc2)/C(=O)NC1CCS(=O)(=O)C1	484.061	A	1.12	2.2	3.14	4.01	5.12	6.09	7.06	8.1	9.09	NaN	7.77929		M+H	485.068	12.23	89146	0	YYYYY----
128D09	CCOCCCNC(=O)/C(=C/c1c(Oc2ccccc2F)nc2n(c1=O)cccc2)/C#N	436.155	A	1.18	2.12	3.05	4.01	5.03	6.05	7.12	8.07	9.11	NaN	4.82294		M+Na	459.144	14.85	163869	0	YYYYY----
128D10	N#C/C(=Cc1c(Oc2ccc(c(c2)C)Cl)nc2n(c1=O)cccc2)/C(=O)NCc1ccco1	460.094	A	1.2	2.14	3.05	4.09	5.16	6.08	7.2	8.02	9.06	NaN	5.7814		M+H	461.101	17.09	59907	0	YYYYY----
128D11	N#C/C(=Cc1c(Oc2ccc(c(c2)C)Cl)nc2n(c1=O)cccc2)/C(=O)NCCCOC(C)C	480.156	A	1.1	2.08	3.2	4.05	5.19	6.12	7.17	8.1	9.19	NaN	6.72284		M+H	481.164	19.51	18422	0	YYYYY----
128E02	N#C/C(=Cc1c(Oc2ccc(cc2)C)nc2n(c1=O)cccc2)/C(=O)OC	361.106	B	1.18	2.07	3.16	4.14	5.2	6.08	7.16	8.08	9.08	5.19206	6.85712		M+Na	384.095	14.9	2405	0	NNYYN----
128E03	N#C/C(=Cc1c(Oc2ccc(cc2)C)nc2n(c1=O)cccc2)/C(=O)NC1CCCC1	414.169	B	1.11	2.08	3.14	4.07	5.12	6.09	7.02	8.14	9.03	NaN	5.75108		M+H	415.176	18.13	20754	0	NYYYY----
128E04	N#C/C(=Cc1c(Oc2ccc(cc2)Cl)nc2n(c1=O)cccc2)/C(=O)NCC1CCCO1	450.109	B	1.19	2.09	3.03	4.07	5.04	6.19	7.15	8.17	9.04	NaN	6.72395		M+Na	473.099	14.36	63345	0	YYYYY----
128E05	N#C/C(=Cc1c(Oc2ccc(cc2)CC)nc2n(c1=O)cccc2)/C(=O)NC	374.138	B	1.18	2.17	3.2	4.12	5.13	6.12	7.14	8.1	9.05	NaN	5.43287		M+H	375.145	13.98	2108	0	NNNYY----
128E06	CCc1ccc(cc1)Oc1nc2ccccn2c(=O)c1/C=C(/C(=O)N1CCOCC1)C#N	430.164	B	1.02	2.11	3.01	4.13	5.15	6.19	7.17	8.14	9.15	NaN	7.93342		M+Na	453.153	15.36	322556	0	YNYYY----
128E07	C=CCNC(=O)/C(=C/c1c(Oc2ccccc2Cl)nc2n(c1=O)cccc2)/C#N	406.083	B	1.15	2.05	3.06	4.2	5.13	6.16	7.03	8.02	9.14	NaN	5.675		M+H	407.091	13.68	55522	0	YYYYY----
128E08	N#C/C(=Cc1c(Oc2ccccc2Cl)nc2n(c1=O)cccc2)/C(=O)N1CCOCC1	436.094	B	1.03	2.2	3.17	4.1	5.1	6.15	7.03	8.12	9.02	NaN	5.53451		M+H	437.101	13.1	33810	0	YYYYY----
128E09	N#C/C(=Cc1c(Oc2ccc(c(c2)C)Cl)nc2n(c1=O)cccc2)/C(=O)OC	395.067	B	1.12	2.15	3.07	4.04	5.07	6.04	7.18	8.05	9.1	NaN	7.39924		M+H	396.075	18.46	16362	1	NYYYY----
128E10	N#C/C(=Cc1c(Oc2ccc(c(c2)C)Cl)nc2n(c1=O)cccc2)/C(=O)NCc1ccccc1	470.115	B	1.09	2.07	3.08	4.02	5.16	6.01	7.2	8.1	9.17	NaN	5.7814		M+H	471.122	18.47	96594	0	YYYYY----
128E11	COC(=O)/C(=C/c1c(Oc2cc(C)ccc2C(C)C)nc2n(c1=O)cccc2)/C#N	403.153	B	1.11	2.11	3.13	4.13	5.06	6.19	7.15	8.1	9.11	NaN	5.75108		M+H	404.16	19.68	168040	0	YYYYY----
128F02	CCOC(=O)/C(=C/c1c(Oc2ccc(cc2)C)nc2n(c1=O)cccc2)/C#N	375.122	B	1.11	2.11	3.01	4.17	5.15	6.14	7.1	8.19	9.15	NaN	5.75108		M+H	376.129	17.61	162518	0	YYYYY----
128F03	N#C/C(=Cc1c(Oc2ccc(cc2)C)nc2n(c1=O)cccc2)/C(=O)NCCCOC(C)C	446.195	B	1.05	2.16	3.08	4.04	5.13	6.13	7.18	8.11	9.17	NaN	5.675		M+Na	469.185	15.98	332354	0	YYYYY----
128F04	N#C/C(=Cc1c(Oc2ccc(cc2)Cl)nc2n(c1=O)cccc2)/C(=O)NCc1ccco1	446.078	B	1.04	2.01	3.15	4.19	5.19	6.19	7.11	8.11	9.15	NaN	8.44569		M+Na	469.067	15.71	293990	0	YYYYY----
128F05	C=CCNC(=O)/C(=C/c1c(Oc2ccc(cc2)CC)nc2n(c1=O)cccc2)/C#N	400.154	B	1.12	2.07	3.15	4.2	5.16	6.06	7.12	8.03	9.03	NaN	7.04065		M+Na	423.143	17.35	698	0	NNYNY----
128F06	CCc1ccc(cc1)Oc1nc2ccccn2c(=O)c1/C=C(/C(=O)N1CCCCC1)C#N	428.185	B	1.15	2.15	3.04	4.12	5.18	6.15	7.02	8.06	9.15	NaN	7.42345		M+K	467.148	17.86	1571	0	YNNYY----
128F07	COCCCNC(=O)/C(=C/c1c(Oc2ccccc2Cl)nc2n(c1=O)cccc2)/C#N	438.109	B	1.19	2.09	3.12	4.01	5.02	6.19	7.08	8.18	9.07	NaN	7.50086		M+H	439.117	13.18	88791	0	YYYYY----
128F08	N#C/C(=Cc1c(Oc2ccccc2Cl)nc2n(c1=O)cccc2)/C(=O)N1CCCCC1	434.115	B	1.19	2.12	3.17	4.16	5.18	6.16	7.08	8.06	9.18	NaN	7.50086		M+H	435.122	16.82	164422	0	YYYYY----
128F09	CCOC(=O)/C(=C/c1c(Oc2ccc(c(c2)C)Cl)nc2n(c1=O)cccc2)/C#N	409.083	B	1.16	2.11	3.09	4.05	5.17	6.1	7.09	8.05	9.19	NaN	4.66452		M+H	410.09	19.57	61248	0	YYYYY----
128F10	N#C/C(=Cc1c(Oc2ccc(c(c2)C)Cl)nc2n(c1=O)cccc2)/C(=O)NC1CCS(=O)(=O)C1	498.076	B	1.14	2.11	3.11	4.07	5.14	6.16	7.04	8.03	9.13	NaN	6.32714		M+K	537.04	15.19	6930	0	NYYYY----
128F11	CCOC(=O)/C(=C/c1c(Oc2cc(C)ccc2C(C)C)nc2n(c1=O)cccc2)/C#N	417.169	B	1.18	2.07	3.1	4.04	5.15	6.14	7.08	8.01	9.05	NaN	7.04065		M+Na	440.158	20.89	1670	1	NNYYN----
128G02	N#C/C(=Cc1c(Oc2ccc(cc2)C)nc2n(c1=O)cccc2)/C(=O)NC	360.122	B	1.12	2.19	3.08	4.03	5.07	6.17	7.04	8.15	9.1	NaN	7.33338		M+K	399.085	11.82	44042	1	YYYYN----
128G03	CCNC(=O)/C(=C/c1c(Oc2ccc(cc2)OC)nc2n(c1=O)cccc2)/C#N	390.133	B	1.13	2.19	3.1	4.14	5.14	6.06	7.03	8.19	9.06	NaN	6.6576		M+K	429.096	11.41	32625	0	YYYYY----
128G04	N#C/C(=Cc1c(Oc2ccc(cc2)Cl)nc2n(c1=O)cccc2)/C(=O)NCCCOC(C)C	466.141	B	1.2	2.08	3.11	4.1	5.02	6.11	7.18	8.08	9.04	NaN	8.03287		M+K	505.104	16.52	2068	0	NNYYY----
128G05	COCCCNC(=O)/C(=C/c1c(Oc2ccc(cc2)CC)nc2n(c1=O)cccc2)/C#N	432.18	B	1.13	2.04	3.08	4.14	5.14	6.13	7.13	8.09	9.08	NaN	6.6576		M+H	433.187	15.11	190605	0	NYYYY----
128G06	CCc1ccc(cc1)Oc1nc2ccccn2c(=O)c1/C=C(/S(=O)(=O)c1ccccc1)C#N	457.11	B	1.19	2.14	3.03	4.1	5.03	6.06	7.05	8.18	9.11	NaN	7.82259		M+K	496.073	19.88	42724	0	NYYYY----
128G07	COCCNC(=O)/C(=C/c1c(Oc2ccccc2Cl)nc2n(c1=O)cccc2)/C#N	424.094	B	1.15	2.1	3.07	4.09	5.13	6.2	7.01	8.2	9.08	2.74418	5.675		M+H	425.101	12.47	44990	0	YYYYY----
128G08	N#C/C(=Cc1c(Oc2ccccc2Cl)nc2n(c1=O)cccc2)/c1nc2c([nH]1)cccc2	439.084	B	1.07	2.05	3.14	4.14	5.01	6.14	7.06	8.16	9.11	7.39974	10.0063	Chemspace:CSSS00132766038,Vitas:STK705173	M+H	440.091	NaN	NaN	NaN	NNNNN----
128G09	C=CCNC(=O)/C(=C/c1c(Oc2ccc(c(c2)C)Cl)nc2n(c1=O)cccc2)/C#N	420.099	B	1.02	2.1	3.05	4.2	5.09	6.09	7.02	8.2	9.18	NaN	6.50999		M+H	421.106	NaN	NaN	NaN	NNNNN----
128G10	N#C/C(=Cc1c(Oc2ccc(c(c2)C)Cl)nc2n(c1=O)cccc2)/C(=O)N1CCOCC1	450.109	B	1.17	2.05	3.01	4.1	5.18	6.03	7.1	8.02	9.1	NaN	6.47543		M+Na	473.099	16.28	3882	0	NNNYY----
128G11	CNC(=O)/C(=C/c1c(Oc2cc(C)ccc2C(C)C)nc2n(c1=O)cccc2)/C#N	402.169	B	1.08	2.04	3.04	4.14	5.07	6.13	7.2	8.2	9.16	NaN	4.66959		M+H	403.176	15.67	163492	0	YYYYY----
128H02	C=CCNC(=O)/C(=C/c1c(Oc2ccc(cc2)C)nc2n(c1=O)cccc2)/C#N	386.138	B	1.07	2.13	3.04	4.01	5.15	6.15	7.12	8.02	9.07	NaN	7.42345		M+H	387.145	11.88	996	1	YNNYN----
128H03	COCCNC(=O)/C(=C/c1c(Oc2ccc(cc2)OC)nc2n(c1=O)cccc2)/C#N	420.143	B	1.05	2.19	3.14	4.19	5.02	6.06	7.18	8.13	9.16	NaN	6.05318		M+Na	443.133	11.67	2385	0	NNNYY----
128H04	CCNC(=O)/C(=C/c1c(Oc2cccc(c2)C)nc2n(c1=O)cccc2)/C#N	374.138	B	1.07	2.11	3.1	4.03	5.01	6.14	7.1	8.18	9.04	NaN	7.43307		M+Na	397.127	18.86	1132	0	YNNYN----
128H05	COCCNC(=O)/C(=C/c1c(Oc2ccc(cc2)CC)nc2n(c1=O)cccc2)/C#N	418.164	B	1.2	2.06	3.07	4.19	5.19	6.17	7.13	8.19	9.04	NaN	6.65438		M+Na	441.153	15.56	28988	0	YYYYY----
128H06	N#C/C(=Cc1c(Oc2ccc(cc2)CC)nc2n(c1=O)cccc2)/S(=O)(=O)c1ccc(cc1)Cl	491.071	B	1.08	2.13	3.02	4.03	5.19	6.15	7.08	8.18	9.01	NaN	4.66959		M+K	530.034	21.39	2645	0	NNNYY----
128H07	N#C/C(=Cc1c(Oc2ccccc2Cl)nc2n(c1=O)cccc2)/C(=O)NCCc1ccccc1	470.115	B	1.08	2.14	3.01	4.04	5.13	6.02	7.05	8.18	9.19	NaN	4.66959		M+Na	493.104	17.02	29474	0	YYYYY----
128H08	N#C/C(=Cc1c(Oc2ccccc2Cl)nc2n(c1=O)cccc2)/S(=O)(=O)c1ccc(cc1)C	477.055	B	1.05	2.18	3.17	4.16	5.1	6.04	7.17	8.14	9.07	NaN	6.32738		M+H	478.062	19.5	16709	0	YYYYY----
128H09	COCCCNC(=O)/C(=C/c1c(Oc2ccc(c(c2)C)Cl)nc2n(c1=O)cccc2)/C#N	452.125	B	1.04	2.06	3.15	4.18	5.13	6.16	7.2	8.03	9.06	NaN	5.675		M+DMSO+H	531.146	16.97	1210	0	NNYYY----
128H10	N#C/C(=Cc1c(Oc2ccc(c(c2)C)Cl)nc2n(c1=O)cccc2)/C(=O)N1CCCCC1	448.13	B	1.03	2.1	3.09	4.14	5.15	6.05	7.11	8.16	9.09	2.59888	5.53451	Chemspace:CSSS00132768076,Vitas:STK801182	M+H	449.137	19.02	117373	0	YYYYY----
128H11	CCNC(=O)/C(=C/c1c(Oc2cc(C)ccc2C(C)C)nc2n(c1=O)cccc2)/C#N	416.185	B	1.08	2.05	3.15	4.12	5.11	6.19	7.05	8.16	9.2	NaN	4.66959		M+H	417.192	17.89	17798	0	NYYYY----
165A02	OC(=O)CC1C(=O)NCCN1Cc1ccc(cc1Cl)F	300.068	A	1.16	2.08	3.17	4.08	5.05	6.04	7.15	8.01	9.08	NaN	7.50827		M+H	301.075	NaN	NaN	NaN	NNNNN----
165A03	OC(c1ccccc1)Cn1c(NCc2ccccc2)nc2c1c(=O)[nH]c(=O)n2C	391.164	A	1.03	2.02	3.19	4.1	5.14	6.2	7.12	8.01	9.13	NaN	6.79362		M+H	392.172	12.38	107391	0	NYYYY----
165A04	O=c1[nH]c(=O)n(c2c1n(C(C)C)c(n2)NC1CCCCC1)C	305.185	A	1.08	2.11	3.08	4.15	5.07	6.2	7.14	8.1	9.19	NaN	4.66959		M+NH4	323.219	20.83	1051	1	YNNNY----
165A05	CNC(=O)Cc1coc2c1c1ccccc1cc2	239.095	A	1.03	2.16	3.11	4.01	5.08	6.05	7.02	8.04	9.14	NaN	5.53451		M+H	240.102	11.07	95518	0	YYYYY----
165A06	CN(Cc1nc2c(n1CC(=C)C)c(=O)n(c(=O)n2C)C)Cc1ccccc1	367.201	A	1.11	2.01	3.05	4.14	5.07	6.11	7.12	8.09	9.18	NaN	5.75108		M+H	368.208	8.7	1355	1	YNYYN----
165A07	COc1cc(ccc1OC)C(=O)CSc1nn2c(n1)nc(cc2C)C	358.11	A	1.19	2.02	3.01	4.07	5.09	6.2	7.04	8.2	9.16	NaN	6.72395		M+H	359.117	10.99	3294	0	NNYYY----
165A08	CCOc1ccc(cc1S(=O)(=O)n1cnc2c1cccc2)C(C)(C)C	358.135	A	1.11	2.11	3.1	4.12	5.11	6.13	7.16	8.05	9.08	NaN	5.75108		M+H	359.142	21.24	1768	0	YNYYY----
165A09	OCCCNc1nc(nc2c1cc(cc2)C(=O)OCC)C(F)(F)F	343.114	A	1.05	2.1	3.09	4.05	5.08	6.19	7.09	8.1	9.17	NaN	6.32738		M+H	344.122	13.99	2229251	0	YYYYY----
165A10	CCOc1ccc(cc1OC)C1C(=C(N)Oc2c1c(=O)n(c(c2)C)CC1CCCO1)C#N	437.195	A	1.14	2.17	3.14	4.08	5.08	6.06	7.18	8.02	9.13	NaN	5.43287		M+H	438.202	11.69	65497	0	YYYYY----
165A11	COC(=O)C1=C(N)Oc2c(C1c1ccccc1)c(=O)[nH]c(c2)C	312.111	A	1.12	2.07	3.07	4.1	5.17	6.03	7.15	8.12	9.02	NaN	4.66452		M+K	351.074	9.14	8887	0	YYYYY----
165B02	OCCC1CNCCN1Cc1ccc(cc1)OCC	264.184	A	1.12	2.06	3.17	4.03	5.02	6.04	7.11	8.05	9.11	NaN	6.65438		M+Na	287.173	8.59	1074	0	NNNYY----
165B03	CC(CCNc1nc2c(n1CC(COC(C)C)O)c(=O)[nH]c(=O)n2C)C	367.222	A	1.02	2.05	3.11	4.05	5.08	6.07	7.16	8.12	9.14	NaN	4.66036		M+NH4	385.256	24.36	1541	0	NNNYY----
165B04	CC(CNc1nc2c(n1C(C)C)c(=O)[nH]c(=O)n2C)C	279.17	A	1.2	2.02	3.04	4.14	5.03	6.07	7.1	8.16	9.06	NaN	4.66036		M+NH4	297.203	20.88	2354	0	NYNNY----
165B05	O=C(Cc1coc2c1c1ccccc1cc2)Nc1ccc(cn1)Cl	336.067	A	1.01	2.16	3.07	4.15	5.12	6.16	7.18	8.11	9.18	NaN	6.32714		M+K	375.03	18.92	1470	0	NNNYY----
165B06	CN(Cc1nc2c(n1C(C(=O)C)C)c(=O)n(c(=O)n2C)C)Cc1ccccc1	383.196	A	1.05	2.06	3.04	4.2	5.14	6.17	7.01	8.18	9.03	NaN	6.32738		M+H	384.203	11.2	1088	1	YNNYN----
165B07	Cc1cc(C)n2c(n1)nc(n2)SCC(=O)c1cccs1	304.045	A	1.14	2.1	3.06	4.13	5.15	6.2	7.07	8.16	9.16	NaN	6.50999		M+Na	327.034	9.94	127408	0	YNYYY----
165B08	CCOc1ccc(cc1S(=O)(=O)n1cnc2c1cc(C)c(c2)C)C	344.119	A	1.15	2.06	3.13	4.04	5.09	6.12	7.05	8.03	9.01	NaN	6.65438		M+H	345.127	20.11	990	0	NNNYY----
165B09	N#CC1=C(N)Oc2c(C1c1cccc(c1)Cl)c(=O)n(c(c2)C)Cc1ccccn1	404.104	A	1.01	2.2	3.06	4.05	5.12	6.13	7.18	8.15	9.11	NaN	7.33338		M+Na	427.093	11.51	1657	0	NNNYY----
165B10	N#CC1=C(N)Oc2c(C1c1cc3OCOc3cc1Br)c(=O)[nH]c(c2)C	401.001	A	1.16	2.14	3.03	4.14	5.13	6.06	7.07	8.17	9.06	NaN	5.675		M+H	402.008	8.05	15241	0	YYYYY----
165B11	COC(=O)C1=C(N)Oc2c(C1c1ccc(cc1)Cl)c(=O)n(c(c2)C)Cc1ccco1	426.098	A	1.11	2.12	3.06	4.18	5.12	6.14	7.14	8.2	9.17	NaN	5.96584		M+Na	449.087	16.5	150259	0	YNYYY----
165C02	OC(Cn1c(NCc2ccccc2)nc2c1c(=O)n(C)c(=O)n2C)COc1ccccc1	435.191	A	1.11	2.2	3.04	4.03	5.09	6.18	7.04	8.2	9.02	NaN	5.75108		M+H	436.198	NaN	NaN	NaN	NNNNN----
165C03	CCN1CCN(CC1)c1nc2c(n1CC(COC(C)C)O)c(=O)[nH]c(=O)n2C	394.233	A	1.17	2.16	3.02	4.11	5.2	6.19	7.02	8.03	9.18	NaN	5.93942		M+H	395.24	3.35	484465	0	YYYYY----
165C04	CCN(CCNc1nc2c(n1CC(COc1cccc(c1)C)O)c(=O)n(c(=O)n2C)C)CC	458.264	A	1.19	2.17	3.01	4.02	5.03	6.07	7.03	8.06	9.04	NaN	4.66036		M+Na	481.253	13.48	976	1	NNNYY----
165C05	O=C(c1ccc(cc1)n1nc(c2c1c1ccoc1CC2)C(F)(F)F)NC(C)(C)C	403.151	A	1.08	2.12	3.11	4.04	5.07	6.12	7.07	8.05	9.17	NaN	4.66959		M+NH4	421.185	17.82	1623	1	YNNYN----
165C06	CC(=O)C(n1c(CN2CCCCC2)nc2c1c(=O)n(c(=O)n2C)C)C	347.196	A	1.13	2.17	3.11	4.14	5.04	6.09	7.04	8.09	9.19	NaN	5.43287		M+H	348.203	4.62	1364	0	NNNYY----
165C07	Cc1ccc(cc1)S(=O)(=O)c1nc(sc1N(C)C)S(=O)(=O)Cc1ccccc1	436.059	A	1.11	2.17	3.13	4.16	5.08	6.12	7.01	8.14	9.12	NaN	8.00954		M+H	437.066	17.41	213297	0	YYYYY----
165C08	CCOC(=O)c1ccc2c(c1)c(nc(n2)C(F)(F)F)N1CC(C)CC(C1)C	381.166	A	1.14	2.01	3.09	4.17	5.2	6.2	7.03	8.07	9.03	NaN	5.16288		M+H	382.174	23.33	2378056	0	YYYYY----
165C09	N#CC1=C(N)Oc2c(C1c1ccc(c(c1OC)OC)OC)c(=O)n(c(c2)C)Cc1ccccn1	460.175	A	1.11	2.03	3.18	4.1	5.13	6.15	7.16	8.1	9.01	NaN	5.675		M+Na	483.164	9.48	1344	0	NNYYY----
165C10	N#CC1=C(N)Oc2c(C1c1ccc(cc1)SC)c(=O)[nH]c(c2)C	325.088	A	1.17	2.09	3.04	4.11	5.04	6.09	7.11	8.18	9.17	NaN	6.06854		M+H	326.096	9.26	18660	0	NYYYY----
165C11	COC(=O)C1=C(N)Oc2c(C1c1ccccc1)c(=O)n(c(c2)C)CC1CCCO1	396.169	A	1.06	2.03	3.03	4.06	5.11	6.09	7.13	8.1	9.17	NaN	4.01394		M+Na	419.158	13.18	1037565	0	YYYYY----
165D02	CCN1CCN(CC1)c1nc2c(n1C(C)C)c(=O)n(c(=O)n2C)C	334.212	A	1.03	2.06	3.06	4.17	5.14	6.16	7.18	8.16	9.06	NaN	5.73484		M+H	335.219	24.4	2010	0	YNNYY----
165D03	OC(Cn1c(NCCCn2cncc2)nc2c1c(=O)[nH]c(=O)n2C)COc1cccc(c1)C	453.212	A	1.12	2.01	3.02	4.19	5.01	6.18	7.07	8.03	9.1	NaN	5.93942		M+NH4	471.246	7.71	1592	1	YNNNY----
165D04	Cc1cccc(c1)OCC(Cn1c(N)nc2c1c(=O)n(C)c(=O)n2C)O	359.159	A	1.06	2.08	3.09	4.07	5.11	6.12	7.14	8.12	9.13	NaN	4.01394		M+H	360.167	9.35	208390	0	YYYYY----
165D05	COC(=O)c1oc2c(c1C)c1nc3ccccc3nc1C(C2)(C)C	322.132	A	1.16	2.04	3.12	4.19	5.1	6.03	7.08	8.15	9.16	NaN	6.91641		M+H	323.139	22.02	205892	1	YYYYY----
165D06	FC(c1nnc(s1)N1CCNCC1)(F)F	238.05	A	1.17	2.09	3.02	4.05	5.13	6.2	7.1	8.07	9.19	NaN	4.76597		M+H	239.057	2.58	5818	0	NYYYY----
165D07	COCCCNc1sc(nc1S(=O)(=O)c1ccc(cc1)C)S(=O)(=O)c1ccc(cc1)C	480.085	A	1.02	2.2	3.02	4.13	5.19	6.2	7.15	8.19	9.08	NaN	5.93942		M+H	481.092	19.75	314415	0	YYYYY----
165D08	CCOC(=O)c1ccc2c(c1)c(nc(n2)C(F)(F)F)N1CC(C)OC(C1)C	383.146	A	1.03	2.06	3.01	4.1	5.04	6.12	7.1	8.2	9.14	NaN	5.53451		M+H	384.153	20.48	338595	0	YYYYY----
165D09	N#CC1=C(N)Oc2c(C1c1cccc(c1)Cl)c(=O)n(c(c2)C)CCc1ccc(c(c1)OC)OC	477.146	A	1.04	2.14	3.16	4.03	5.03	6.03	7.03	8.02	9.02	NaN	6.85712		M+H	478.153	15.35	200455	0	YYYYY----
165D10	COC(=O)C1=C(N)Oc2c(C1c1cccnc1)c(=O)oc(c2)C	314.09	A	1.15	2.03	3.02	4.05	5.14	6.11	7.03	8.18	9.08	NaN	5.93942		M+H	315.098	4.38	636899	0	YYYYY----
165D11	COC(=O)C1=C(N)Oc2c(C1c1ccc(cc1)Cl)c(=O)n(c(c2)C)CCCn1cncc1	454.141	A	1.07	2.16	3.1	4.03	5.04	6.01	7.06	8.07	9.11	NaN	4.76597		M+Na	477.13	9.16	109432	0	YYYYY----
165E02	CCN1CCN(CC1)c1nc2c(n1CC(c1ccccc1)O)c(=O)[nH]c(=O)n2C	398.207	B	1.11	2.09	3.2	4.16	5.1	6.12	7.09	8.08	9.06	NaN	5.75108		M+H	399.214	1.77	1489	0	NNNYY----
165E03	OC(Cn1c(nc2c1c(=O)[nH]c(=O)n2C)N1CCCC1)COc1cccc(c1)C	399.191	B	1.16	2.08	3.12	4.02	5.15	6.15	7.03	8.08	9.15	NaN	6.55398		M+H	400.198	NaN	NaN	NaN	NNNNN----
165E04	CCOC(=O)C1=C(N)Oc2c(C1c1ccc(cc1)OC)c(=O)[nH]c1c2cc(C)cc1	406.153	B	1.05	2.16	3.05	4.04	5.09	6.12	7.08	8.16	9.08	NaN	7.50086		M+Na	429.142	16.64	1974	0	NNNYY----
165E05	O=C(c1cccnc1c1nc2c(s1)cccc2)NCc1ccco1	335.073	B	1.06	2.14	3.06	4.04	5.03	6.18	7.02	8.06	9.14	NaN	4.01394		M+H	336.08	NaN	NaN	NaN	NNNNN----
165E06	N#Cc1c(C)c2CCN(c2n2c1nc1c2cccc1)Cc1cccnc1	339.148	B	1.2	2.1	3.03	4.08	5.06	6.15	7.06	8.08	9.18	NaN	6.50999		M+H	340.156	8.75	2948	0	NNNYY----
165E07	Cc1ccc(cc1)S(=O)(=O)c1sc(c(n1)S(=O)(=O)c1ccc(cc1)C)NCC1CCCO1	492.085	B	1.13	2.14	3.1	4.02	5.07	6.06	7.02	8.14	9.12	NaN	6.55398		M+H	493.092	19.82	154284	0	YYYYY----
165E08	CCOC(=O)c1ccc2c(c1)c(NCCCN1CCOCC1)nc(n2)C(F)(F)F	412.172	B	1.16	2.02	3.18	4.09	5.08	6.05	7.17	8.01	9.09	NaN	7.50827		M+H	413.18	13.31	978	0	NNNYY----
165E09	N#CC1=C(N)Oc2c(C1c1cccs1)c(=O)n(c(c2)C)Cc1cccs1	381.061	B	1.03	2.19	3.01	4.1	5.14	6.13	7.01	8.17	9.16	NaN	6.23998		M+Na	404.05	12.93	4093	1	YNNYY----
165E10	N#CC1=C(N)Oc2c(C1c1cccc(c1)Br)c(=O)n(c(c2)C)CCN(C)C	428.085	B	1.09	2.12	3.04	4.03	5.05	6.16	7.01	8.18	9.09	2.3913	6.32714		M+K	467.048	7.07	3664	0	YNNYY----
165E11	Oc1cc(C)n(c(=O)c1)CCCn1cncc1	233.116	B	1.17	2.16	3.02	4.12	5.13	6.02	7.18	8.03	9.06	NaN	5.675		M+H	234.124	NaN	NaN	NaN	NNNNN----
165F02	CCN1CCN(CC1)c1nc2c(n1CC(c1ccccc1)O)c(=O)n(c(=O)n2C)C	412.222	B	1.04	2.18	3.1	4.2	5.18	6.11	7.2	8.06	9.07	NaN	5.7814		M+DMSO+H	491.244	11.58	1386	0	YNNYN----
165F03	CCN(CCNc1nc2c(n1CC(COc1cccc(c1)C)O)c(=O)[nH]c(=O)n2C)CC	444.249	B	1.2	2.11	3.2	4.12	5.08	6.17	7.09	8.03	9.03	NaN	7.45374		M+Na	467.238	11.08	1754	1	NNYYN----
165F04	CC(=O)c1c(C)[nH]c2c(c1=O)cccc2	201.079	B	1.07	2.04	3.07	4.02	5.06	6.1	7.07	8.14	9.19	2.02752	6.55398		M+Na	224.068	5.13	1757	0	NNNYY----
165F05	C=CCNC(=O)Cc1coc2c1c1ccccc1cc2	265.11	B	1.11	2.01	3.18	4.13	5.06	6.08	7.12	8.05	9.03	NaN	5.75108		M+H	266.118	13.56	65439	0	YYYYY----
165F06	CCCc1c(C)c(C#N)c2n(c1NCCCn1cncc1)c1ccccc1n2	372.206	B	1.19	2.06	3.16	4.17	5.18	6.2	7.11	8.14	9.04	NaN	6.65438		M+K	411.169	18.77	2025	1	NNYNY----
165F07	CCOc1cc(ccc1F)S(=O)(=O)n1c(C)nc2c1cccc2	334.079	B	1.19	2.08	3.16	4.12	5.02	6.15	7.14	8.12	9.08	NaN	6.11495		M+H	335.086	17.21	655016	0	YYYYY----
165F08	CCOC(=O)c1ccc2c(c1)c(NCCc1ccc(c(c1)OC)OC)nc(n2)C(F)(F)F	449.156	B	1.02	2.15	3.1	4.07	5.11	6.11	7.18	8.13	9.18	NaN	6.05318		M+H	450.164	20.19	2566620	1	YYYYY----
165F09	N#CC1=C(N)Oc2c(C1c1ccccc1Br)c(=O)n(c(c2)C)CC1CCCO1	441.069	B	1.02	2.1	3.09	4.02	5.01	6.15	7.13	8.04	9.02	NaN	6.50999		M+K	480.032	12.61	41315	0	YYYYY----
165F10	N#CC1=C(N)Oc2c(C1c1cc(OC)ccc1OC)c(=O)n(c(c2)C)CCN(C)C	410.195	B	1.05	2.14	3.03	4.17	5.09	6.06	7.01	8.05	9.15	NaN	6.32738		M+H	411.203	3.61	3281	0	NNYYY----
165F11	N#CC1=C(N)Oc2c(C1c1ccc(c(c1)OC)O)c(=O)n(c(c2)C)Cc1cccnc1	416.148	B	1.04	2.05	3.03	4.2	5.09	6.19	7.02	8.05	9.05	NaN	8.24152		M+H	417.156	NaN	NaN	NaN	NNNNN----
165G02	OC(Cn1c(nc2c1c(=O)n(C)c(=O)n2C)N(C)C)COc1ccccc1	373.175	B	1.15	2.04	3.08	4.19	5.03	6.14	7.01	8.14	9.08	NaN	6.91641		M+H	374.182	10.92	366237	0	YYYYY----
165G03	Fc1ccc(cc1)Cn1c(NCc2ccco2)nc2c1c(=O)[nH]c(=O)n2C	369.124	B	1.17	2.08	3.03	4.09	5.07	6.07	7.01	8.05	9.03	NaN	4.66036		M+Na	392.113	11.52	5282	1	YYYYY----
165G04	Cc1[nH]c2ccccc2c(=O)c1Cc1c(C)[nH]c2c(c1=O)cccc2	330.137	B	1.04	2.15	3.16	4.01	5.17	6.17	7.01	8.12	9.13	NaN	4.66452		M+H	331.144	11.04	756	0	NNYNY----
165G05	OC(=O)c1nn(c2c1CCc1c2cco1)c1ccccc1	280.085	B	1.01	2.02	3.01	4.15	5.04	6.09	7.02	8.17	9.19	NaN	7.57548		M+H	281.092	12.88	43912	0	YYYYY----
165G06	OC(=O)CCn1cncc1	140.059	B	1.16	2.06	3.07	4.07	5.02	6.18	7.13	8.03	9.08	NaN	6.65438		M+H	141.066	0.68	3921	0	NNNYY----
165G07	CCOc1ccc(cc1S(=O)(=O)n1c(C)nc2c1cccc2)C(C)(C)C	372.151	B	1.16	2.12	3.14	4.19	5.05	6.03	7.16	8.04	9.19	NaN	7.50827		M+DMSO+H	451.172	12.86	1459	0	YNNYN----
165G08	CCOC(=O)c1ccc2c(c1)c(nc(n2)C(F)(F)F)N1CCc2c(C1)cccc2	401.135	B	1.03	2.12	3.12	4.08	5.18	6.07	7.15	8.2	9.09	NaN	4.66036		M+H	402.142	22.49	2194968	0	YYYYY----
165G09	N#CC1=C(N)Oc2c(C1c1cc(Br)ccc1OC)c(=O)n(c(c2)C)CC1CCCO1	471.079	B	1.02	2.15	3.06	4.01	5.03	6.14	7.2	8.05	9.15	NaN	5.7814		M+H	472.087	13.72	40877	0	YYYYY----
165G10	CCN(CCCn1c(C)cc2c(c1=O)C(C(=C(O2)N)C#N)c1ccc(c(c1OC)OC)OC)CC	482.253	B	1.18	2.08	3.2	4.01	5.04	6.17	7.1	8.05	9.01	NaN	7.43307		M+H	483.26	8.04	1185	1	NNYNY----
165G11	N#CC1=C(N)Oc2c(C1c1ccc(c(c1)OC)OCc1ccc(cc1)Cl)c(=O)[nH]c(c2)C	449.114	B	1.16	2.16	3.13	4.16	5.03	6.18	7.04	8.2	9.16	NaN	7.50827		M+Na	472.103	13.78	69977	0	YYYYY----
165H02	CCCCNc1nc2c(n1CC(COc1ccccc1)O)c(=O)n(c(=O)n2C)C	401.206	B	1.1	2.04	3.2	4.11	5.15	6.06	7.11	8.04	9.11	NaN	6.06854		M+H	402.214	9.1	887	1	NYNYY----
165H03	Cc1cccc(c1)OCC(Cn1c(nc2c1c(=O)n(C)c(=O)n2C)N1CCNCC1)O	428.217	B	1.06	2.05	3.15	4.04	5.17	6.17	7.17	8.14	9.18	NaN	4.01394		M+K	467.18	9.72	1401	0	NNYYN----
165H04	OC(=O)C12CCC(C2(C)C)(c2c1nc1ccc3c(c1n2)cccn3)C	333.148	B	1.01	2.01	3.13	4.18	5.08	6.03	7.13	8.13	9.14	2.74357	6.05318		M+H	334.155	NaN	NaN	NaN	NNNNN----
165H05	CC(=C)Cn1c(CN2CCOCC2)nc2c1c(=O)n(c(=O)n2C)C	333.18	B	1.15	2.09	3.11	4.03	5.07	6.07	7.18	8.15	9.08	NaN	4.66036		M+NH4	351.214	17.84	770	0	YNYYN----
165H06	CC(=C)CSc1nn2c(n1)nc(cc2C)C	234.094	B	1.11	2.01	3.2	4.18	5.2	6.06	7.11	8.2	9.14	NaN	5.75108		M+H	235.101	21.07	1325	0	YNYNN----
165H07	CCCOc1cc(C)c(cc1C)S(=O)(=O)n1cnc2c1cccc2	344.119	B	1.2	2.13	3.17	4.11	5.12	6.09	7.1	8.19	9.08	NaN	6.06854		M+H	345.127	NaN	NaN	NaN	NNNNN----
165H08	CCOC(=O)c1ccc2c(c1)c(NCCCN1CCCC1=O)nc(n2)C(F)(F)F	410.157	B	1.08	2.16	3.18	4.12	5.16	6.02	7.06	8.1	9.11	NaN	4.66959		M+H	411.164	15.73	1521091	0	YYYYY----
165H09	N#CC1=C(N)Oc2c(C1c1cc3OCOc3cc1Br)c(=O)n(c(c2)C)CC1CCCO1	485.059	B	1.05	2.16	3.13	4.1	5.15	6.15	7.08	8.02	9.2	NaN	7.50086		M+H	486.066	NaN	NaN	NaN	NNNNN----
165H10	CCN(CCCn1c(C)cc2c(c1=O)C(c1ccc(cc1)Cl)C(=C(O2)N)C#N)CC	426.182	B	1.07	2.2	3.05	4.02	5.03	6.05	7.13	8.11	9.04	NaN	6.55398		M+Na	449.171	8.19	3860	1	YNYYY----
165H11	N#CC1=C(N)Oc2c(C1c1ccccc1OC)c(=O)n(c(c2)C)Cc1ccc2c(c1)OCO2	443.148	B	1.06	2.19	3.05	4.01	5.11	6.03	7.18	8.01	9.09	NaN	4.01394		M+H	444.155	14.16	100649	0	YYYYY----
166A02	COC(=O)C1=C(N)Oc2c(C1c1ccccc1Cl)c(=O)n(c(c2)C)Cc1ccccc1	436.119	A	1.01	2.11	3.2	4.17	5.13	6.18	7.11	8.07	9.13	NaN	4.76597		M+Na	459.108	17.61	2472	0	NNYYY----
166A03	COC(=O)C1=C(N)Oc2c(C1c1ccc(c(c1OC)OC)OC)c(=O)n(c(c2)C)Cc1cccnc1	493.185	A	1.05	2.11	3.15	4.11	5.06	6.17	7.09	8.05	9.13	NaN	6.06854		M+Na	516.174	7.5	142401	0	YYYYY----
166A04	Cn1c(=O)n(C)c(=O)c2c1nc(n2C(C)C)CN1CCOCC1	321.18	A	1.19	2.2	3.06	4.12	5.19	6.05	7.14	8.1	9.05	NaN	6.11495		M+H	322.187	4.73	326024	0	YYYYY----
166A05	Cc1ccc(cc1OP1(=O)COc2c(OC1)cccc2)C(C)C	332.118	A	1.08	2.03	3.1	4.19	5.14	6.14	7.14	8.09	9.1	NaN	4.66959		M+H	333.125	19.15	207161	0	YYYYY----
166A06	COc1ccc2c(c1)nc([nH]2)NCc1ccccc1	253.122	A	1.05	2.04	3.2	4.11	5.01	6.01	7.03	8.19	9.13	NaN	6.06854		M+H	254.129	7.22	1815	0	YNYYY----
166A07	COc1cc(cc(c1OC)OC)C1CC(=O)c2c(C1)n1nc(c(c1nc2)c1ccccc1)C	443.185	A	1.09	2.08	3.02	4.18	5.13	6.12	7.12	8.16	9.06	NaN	5.675		M+H	444.192	19.5	1372	0	YNNYY----
166A08	CSc1nn2c(n1)[nH]c(cc2=O)c1ccccc1	258.058	A	1.16	2.09	3.14	4.07	5.11	6.08	7.09	8.07	9.11	NaN	4.76597		M+NH4	276.091	17.79	3827	1	YNYNY----
166A09	Fc1ccc(cc1)C1=Nc2c(C(=O)C1)c(C)nc1c2cccc1	304.101	A	1.1	2.09	3.05	4.03	5.02	6.18	7.09	8.09	9.15	NaN	6.72284		M+NH4	322.135	21.82	1742	1	NNNYY----
166A10	CCOc1ccc(cc1)CNc1ncc(n1C)c1ccccc1	307.168	A	1.07	2.08	3.16	4.17	5.07	6.03	7.11	8.04	9.2	NaN	6.52349		M+H	308.176	10.74	1398	0	YYYYN----
166A11	Cc1ccc(cc1)c1cnc(n1C)NCc1ccc(cc1F)F	313.139	A	1.04	2.16	3.14	4.08	5.1	6.03	7.18	8.01	9.12	NaN	7.83752		M+H	314.146	11.58	1090	0	NNNYY----
166B02	CCOC(=O)C1=C(N)Oc2c(C1c1cccnc1)c(=O)n(c(c2)C)Cc1cccnc1	418.164	A	1.12	2.19	3.11	4.15	5.07	6.14	7.05	8.11	9.17	NaN	8.03287		M+Na	441.153	8.36	1526	1	NNYNY----
166B03	N#CC1=C(N)Oc2c(C1Cc1ccccc1)c(=O)n(c(c2)C)Cc1cccnc1	384.159	A	1.01	2.2	3.17	4.16	5.15	6.2	7.08	8.02	9.17	NaN	8.09677		M+H	385.166	13.09	978	0	NNNYY----
166B04	CC1CCN(CC1)Cc1nc2c(n1CCN1CCOCC1)c(=O)n(c(=O)n2C)C	404.254	A	1.08	2.14	3.12	4.04	5.11	6.03	7.08	8.01	9.02	NaN	4.66959		M+H	405.261	2.75	1199	0	NNYYY----
166B05	COC(=O)c1ccc(cc1)OP1(=O)COc2c(OC1)cccc2	334.061	A	1.08	2.19	3.17	4.19	5.1	6.09	7.04	8.11	9.15	NaN	4.66959		M+H	335.068	NaN	NaN	NaN	NNNNN----
166B06	COc1ccc2c(c1)nc1n2CN(CN1Cc1ccccc1)CC1CCCO1	378.206	A	1.06	2.19	3.18	4.17	5.16	6.1	7.14	8.09	9.18	NaN	4.01394		M+H	379.213	15.1	1090	1	NNNYY----
166B07	Clc1ccc(cc1)c1c(C)nn2c1ncc1c2CCCC1=O	311.083	A	1.11	2.04	3.19	4.02	5.12	6.15	7.05	8.01	9.07	NaN	5.75108		M+H	312.09	26.63	1356	1	YNYNN----
166B08	CCCc1cc(=O)n2c([nH]1)nc(n2)SCc1ccccc1	300.104	A	1.13	2.17	3.2	4.03	5.17	6.14	7.05	8.13	9.16	NaN	4.66452		M+H	301.112	11.76	260314	0	YYYYY----
166B09	O=C(N1CCN(CC1)Cc1ccc2c(c1)OCO2)C1CCNCC1	331.19	A	1.07	2.08	3.01	4.11	5.19	6.16	7.2	8.15	9.13	NaN	5.7814		M+H	332.197	1.08	1905	0	NNNYY----
166B10	COc1cc(CNc2ncc(n2C)c2ccccc2)cc(c1OC)OC	353.174	A	1.15	2.14	3.11	4.03	5.12	6.03	7.13	8.18	9.08	1.74951	7.82259		M+H	354.181	NaN	NaN	NaN	NNNNN----
166B11	Cc1ccc(cc1C)c1[nH]ncc1CNC12CC3CC(C2)CC(C1)C3	335.236	A	1.07	2.04	3.16	4.09	5.02	6.11	7.01	8.15	9.15	NaN	6.85712		M+NH4	353.27	33.77	915	1	YNNYN----
166C02	N#CC1=C(N)Oc2c(C1c1cc3OCOc3cc1Br)c(=O)n(c(c2)C)Cc1ccccn1	492.043	A	1.06	2.16	3.04	4.11	5.12	6.09	7.17	8.13	9.15	NaN	4.01394		M+Na	515.033	9.92	85384	1	YYYYY----
166C03	N#CC1=C(N)Oc2c(C1c1cccc(c1OC)OC)c(=O)n(c(c2)C)CCN1CCOCC1	452.206	A	1.09	2.1	3.06	4.16	5.04	6.11	7.1	8.17	9.14	NaN	6.50999		M+H	453.213	5.91	2374	0	NNYYY----
166C04	Cn1c(=O)n(C)c(=O)c2c1nc(n2CCN1CCOCC1)CN1CCN(CC1)Cc1ccccc1	481.28	A	1.04	2.01	3.05	4.1	5.19	6.13	7.07	8.11	9.1	NaN	7.71751		M+Na	504.269	10.46	1510	1	YNNYN----
166C05	Oc1ccccc1P1(=O)COc2c(OC1)cccc2	276.055	A	1.03	2.12	3.14	4.19	5.14	6.03	7.1	8.01	9.05	NaN	6.35714		M+Na	299.044	9.14	18587	0	NYYYY----
166C06	NC1=NC(n2c(N1)nc1c2cccc1)c1ccc(cc1)OCc1ccccc1	369.159	A	1.03	2.11	3.2	4.14	5.06	6.08	7.02	8.01	9.19	NaN	5.53451		M+H	370.166	NaN	NaN	NaN	NNNNN----
166C07	COc1ccc(cc1)C1CC(=O)c2c(C1)n1nc(c(c1nc2)c1ccc(cc1)Cl)C	417.124	A	1.11	2.16	3.05	4.11	5.2	6.14	7.12	8.18	9.05	NaN	5.75108		M+H	418.132	21.79	34038	0	YYYYY----
166C08	COCc1cc(=O)n2c([nH]1)nc(n2)SCc1ccccc1	302.084	A	1.08	2.01	3.06	4.04	5.05	6.04	7.08	8.15	9.2	NaN	4.66959		M+H	303.091	9.54	141004	0	YYYYY----
166C09	CN(CCN(C(=O)C(n1ccccc1=O)C(=O)c1ccc(cc1)Br)Cc1ccccc1)C	495.116	A	1.15	2.17	3.06	4.14	5.19	6.13	7.06	8.18	9.12	NaN	5.43287		M+H	496.123	NaN	NaN	NaN	NNNNN----
166C10	Fc1cccc(c1CNc1ncc(n1C)c1ccccc1)Cl	315.094	A	1.11	2.13	3.12	4.15	5.06	6.03	7.07	8.04	9.15	NaN	5.75108		M+H	316.101	9.52	488819	0	YYYYY----
166C11	COc1ccc(cc1)c1cn2c(n1C)nc(c2)c1cccc(c1)Cl	337.098	A	1.07	2.17	3.16	4.06	5.18	6.14	7.04	8.04	9.05	NaN	5.43287		M+H	338.105	11.92	21241	0	YYYYY----
166D02	COC(=O)C1=C(N)Oc2c(C1c1cccnc1)c(=O)n(c(c2)C)CCc1ccc(c(c1)OC)OC	477.19	A	1.19	2.02	3.12	4.17	5.12	6.11	7.17	8.12	9.18	NaN	6.99671		M+K	516.153	8.31	2960	0	NNYYY----
166D03	OC(=O)Cc1coc2c1ccc(c2C)C	204.079	A	1.04	2.02	3.18	4.03	5.18	6.03	7.11	8.17	9.04	NaN	8.69727		M+H	205.086	13.04	12878	0	YYYYY----
166D04	OCCN1CCN(CC1)Cc1[nH]c2c(n1)n(C)c(=O)n(c2=O)C	322.175	A	1.16	2.2	3.04	4.06	5.08	6.05	7.12	8.07	9.11	NaN	4.76597		M+H	323.183	1.68	126689	0	YYYYY----
166D05	Clc1ccc2c(c1)sc(n2)NP1(=O)COc2c(O1)cccc2	351.984	A	1.01	2.13	3.08	4.09	5.07	6.04	7.17	8.01	9.17	NaN	7.73601		M+H	352.991	NaN	NaN	NaN	NNNNN----
166D06	CCCc1cc(=O)n2c([nH]1)nc(n2)C(F)(F)F	246.073	A	1.08	2.12	3.07	4.05	5.1	6.08	7.17	8.14	9.1	NaN	4.66959		M+H	247.08	7.5	89960	0	YYYYY----
166D07	Clc1ccc(cc1)c1c(C)nn2c1ncc1c2CC(CC1=O)c1ccco1	377.093	A	1.11	2.17	3.15	4.17	5.16	6.01	7.13	8.13	9.14	NaN	5.43287		M+H	378.1	20.86	144369	0	YYYYY----
166D08	Clc1ccc(cc1)SCC1=NN(C(=O)C1)c1nc(C)cc(n1)C	346.066	A	1.18	2.15	3.11	4.05	5.06	6.19	7.2	8.13	9.06	NaN	5.7814		M+Na	369.055	18.11	14176	0	YYYYY----
166D09	CCCCN(C(=O)C(n1ccccc1=O)C(=O)c1ccc(cc1)F)CC	358.169	A	1.06	2.19	3.15	4.03	5.17	6.14	7.11	8.2	9.18	NaN	4.04246		M+H	359.177	15.31	92904	0	YYYYY----
166D10	Cc1ccc(cc1)CNc1ncc(n1C)c1ccccc1	277.158	A	1.15	2.03	3.11	4.1	5.04	6.14	7.03	8.03	9.07	NaN	7.38497		M+H	278.165	10.28	3051	0	YNNYY----
166D11	COc1ccc(cc1)c1cnc(n1C)NCc1ccc(cc1)C(F)(F)F	361.14	A	1.17	2.15	3.14	4.03	5.11	6.16	7.07	8.1	9.12	NaN	6.32714		M+H	362.147	11.88	323891	0	YYYYY----
166E02	N#CC1=C(N)Oc2c(C1c1ccc(cc1)F)c(=O)n(c(c2)C)Cc1cccnc1	388.134	B	1.01	2.02	3.02	4.05	5.17	6.08	7.16	8.06	9.12	NaN	4.66452		M+H	389.141	16.46	2467	0	NYNYN----
166E03	OC(=O)C12CCC(C2(C)C)c2c1nc1ccccc1n2	268.121	B	1.15	2.04	3.14	4.13	5.16	6.2	7.1	8.03	9.16	NaN	6.91641		M+H	269.128	2.47	1661	0	YNNYN----
166E04	OCCN1CCN(CC1)Cc1nc2c(n1CCN1CCOCC1)c(=O)n(c(=O)n2C)C	435.259	B	1.14	2.09	3.04	4.04	5.13	6.04	7.14	8.08	9.14	NaN	5.675		M+NH4	453.293	22.56	2866	1	YNNYN----
166E05	COc1cc(cc(c1OC)OC)C(=O)Nc1nc(c(s1)c1ccccc1)C(F)(F)F	438.086	B	1.18	2.19	3.05	4.06	5.11	6.16	7.07	8.07	9.15	NaN	4.76597		M+H	439.093	21.16	138059	1	YYYYY----
166E06	COCc1cc(=O)n2c([nH]1)nc(n2)C(F)(F)F	248.052	B	1.15	2.09	3.17	4.05	5.02	6.15	7.09	8.04	9.09	NaN	7.8727		M+H	249.059	4.75	34037	0	YYYYY----
166E07	CCc1c(C)nc([nH]c1=O)N1CCOCC1	223.132	B	1.04	2.08	3.1	4.18	5.14	6.03	7.04	8.08	9.06	NaN	6.6576		M+H	224.139	3.84	1311	0	NNNYY----
166E08	Cc1nnc(s1)SCC1=NN(C(=O)C1)c1nc(C)cc(n1)C	334.067	B	1.04	2.17	3.02	4.06	5.19	6.12	7.14	8.2	9.08	NaN	5.43287		M+H	335.074	NaN	NaN	NaN	NNNNN----
166E09	Clc1ccc(=O)n(c1)C(C(=O)c1ccc(cc1)F)C(=O)N(Cc1ccccc1)C	412.099	B	1.09	2.09	3.12	4.07	5.1	6.09	7.07	8.19	9.06	NaN	6.72395		M+K	451.062	17.46	67224	0	NYYYY----
166E10	CCOc1ccccc1CNc1ncc(n1C)c1cccc(c1)Cl	341.129	B	1.09	2.06	3.09	4.1	5.13	6.1	7.08	8.08	9.14	NaN	10.6164		M+DMSO+H	420.151	15.57	1316	0	NNNYY----
166E11	COc1ccc(cc1)c1cnc(n1C)NCc1ccc(cc1)C(C)C	335.2	B	1.06	2.2	3.19	4.11	5.2	6.04	7.13	8.18	9.11	NaN	4.01394		M+DMSO+H	414.221	20.72	2018	0	YNYYN----
166F02	N#CC1=C(N)Oc2c(C1c1ccc3c(c1)OCO3)c(=O)n(c(c2)C)CCc1ccc(c(c1)OC)OC	487.174	B	1.16	2.12	3.06	4.06	5.01	6.13	7.15	8.14	9.01	NaN	7.50827		M+H	488.182	13.46	118771	0	YYYYY----
166F03	CCc1cc2c(cc1O)oc(c(c2=O)c1scc(n1)C)C(=O)O	331.051	B	1.11	2.17	3.2	4.05	5.18	6.04	7.09	8.14	9.02	NaN	5.43287		M+H	332.059	10.3	1570	0	NNNYY----
166F04	CCn1c2nc(SCCN3CCCCC3)nnc2c2c1ccc(c2)F	359.158	B	1.02	2.13	3.11	4.09	5.18	6.03	7.18	8.14	9.04	NaN	8.03287		M+H	360.165	6.48	4432	0	YNYYN----
166F05	Oc1cc(N)n2c(n1)nc(n2)C	165.065	B	1.13	2.13	3.02	4.03	5.17	6.07	7.14	8.08	9.02	NaN	4.66036		M+NH4	183.099	2.47	3455	1	YNYNY----
166F06	O=c1cc([nH]c2n1nc(n2)C(F)(F)F)c1ccccc1	280.057	B	1.13	2.04	3.12	4.12	5.07	6.13	7.1	8.04	9.17	3.77595	6.91641		M+H	281.064	9.64	53651	0	YYYYY----
166F07	O=C1NC2CCCCC2NC1CC(=O)N1CCN(CC1)C(c1ccccc1)c1ccccc1	446.268	B	1.16	2.01	3.15	4.11	5.14	6.06	7.03	8.15	9.18	NaN	6.06854		M+H	447.275	25.4	1360	0	YNYYY----
166F08	CCOc1ccc(cc1)C1C2=C(Nc3c1c(=O)[nH]c(n3)N)CC(CC2=O)(C)C	380.185	B	1.18	2.16	3.1	4.17	5.14	6.07	7.11	8.09	9.09	NaN	4.66036		M+H	381.192	9.65	428811	0	YYYYY----
166F09	Clc1cccc(c1)c1cn2c(n1)n(c(c2)c1ccccc1)C	307.088	B	1.11	2.15	3.04	4.12	5.05	6.2	7.2	8.03	9.17	NaN	5.75108		M+H	308.095	12.38	830	0	NNNYY----
166F10	COc1ccc(c(c1)CNc1ncc(n1C)c1cccc(c1)Cl)OC	357.124	B	1.08	2.07	3.12	4.08	5.11	6.05	7.01	8.02	9.09	NaN	4.66959		M+H	358.132	NaN	NaN	NaN	NNNNN----
166F11	Oc1cccc(c1)CN1CCN(CC1)C/C=C/c1ccccc1	308.189	B	1.16	2.07	3.07	4.12	5.14	6.05	7.08	8.07	9.1	NaN	4.76597		M+H	309.196	7.47	1289	0	NNNYY----
166G02	N#CC1=C(N)Oc2c(C1c1cccnc1)c(=O)n(c(c2)C)CCc1ccccc1	384.159	B	1.11	2.09	3.18	4.03	5.12	6.07	7.09	8.13	9.07	NaN	4.66036		M+K	423.122	8.07	15145	1	NYYYY----
166G03	CCNc1ncnc2c1oc1c2cccc1	213.09	B	1.04	2.05	3.06	4.17	5.16	6.1	7.07	8.03	9.2	NaN	6.52349		M+NH4	231.124	9.81	820	1	NNNYY----
166G04	COc1ccc2c(c1)C(C(C(=O)c1ccc(cc1)C)C(=O)C)c1c(O2)cccc1	386.152	B	1.05	2.17	3.08	4.02	5.13	6.15	7.04	8.1	9.13	NaN	5.43287		M+H	387.159	NaN	NaN	NaN	NNNNN----
166G05	c1ccc(cc1)CN1CN(Cc2ccccc2)c2n(C1)c1ccccc1n2	354.184	B	1.17	2.13	3.07	4.15	5.15	6.06	7.02	8.08	9.08	NaN	6.47543		M+H	355.192	12.38	1758697	0	YYYYY----
166G06	CCCc1cc(=O)n2c([nH]1)nc(n2)C	192.101	B	1.18	2.15	3.09	4.03	5.01	6.2	7.16	8.03	9.18	NaN	7.45374		M+H	193.108	3.76	153317	0	YYYYY----
166G07	CCCc1cc(=O)n2c([nH]1)nc(n2)SC	224.073	B	1.02	2.2	3.16	4.1	5.13	6.1	7.03	8.13	9.13	NaN	5.675		M+H	225.08	5.52	334410	0	YYYYY----
166G08	Fc1ccc(cc1)C1C2=C(Nc3c1c(=O)[nH]c(n3)N)CC(CC2=O)(C)C	354.149	B	1.08	2.04	3.03	4.04	5.05	6.1	7.12	8.19	9.17	NaN	4.66959		M+H	355.156	9.04	801140	0	YYYYY----
166G09	Cc1ccc(cc1)c1cn2c(n1C)nc(c2)c1ccc(cc1)Br	365.053	B	1.19	2.04	3.12	4.14	5.15	6.11	7.01	8.14	9.13	NaN	6.91641		M+H	366.06	NaN	NaN	NaN	NNNNN----
166G10	Clc1ccc(cc1)c1cnc(n1C)NCc1ccc(cc1)C(F)(F)F	365.091	B	1.02	2.02	3.18	4.19	5.02	6.02	7.16	8.07	9.11	NaN	5.38922		M+DMSO+H	444.112	17.53	1753	1	NNYNY----
166G11	COc1c(OC)ccc(c1OC)CN1CCN(CC1)C/C=C/c1ccccc1	382.226	B	1.09	2.03	3.14	4.15	5.18	6.16	7.09	8.01	9.05	NaN	6.32714		M+H	383.233	8.56	1633316	0	YYYYY----
166H02	N#CC1=C(N)Oc2c(C1c1cccs1)c(=O)n(c(c2)C)Cc1ccc2c(c1)OCO2	419.094	B	1.08	2.2	3.13	4.11	5.16	6.2	7.04	8.1	9.01	NaN	4.66959		M+NH4	437.128	16.29	1623	0	YNYNY----
166H03	Brc1c(nc2n1cccc2)c1ccccc1	271.995	B	1.03	2.14	3.18	4.2	5.19	6.15	7.17	8.09	9.01	NaN	5.53451		M+H	273.002	18.21	1373	0	YNYNN----
166H04	O=C1CCC(=O)N1CCOP1(=O)COc2c(OC1)cccc2	325.072	B	1.19	2.15	3.14	4.16	5.1	6.02	7.01	8.2	9.16	NaN	9.55684		M+Na	348.061	7.21	1475	0	NNYYY----
166H05	Cc1ccc2c(c1)nc([nH]2)NCc1ccccc1	237.127	B	1.06	2.08	3.2	4.04	5.19	6.09	7.03	8.16	9.18	NaN	4.01394		M+H	238.134	9.55	2159	0	YNNYN----
166H06	COCc1cc(=O)n2c([nH]1)nc(n2)C	194.08	B	1.03	2.16	3.17	4.17	5.17	6.08	7.2	8.01	9.08	NaN	4.66452		M+H	195.088	3.82	2035	0	NNNYY----
166H07	COCc1cc(=O)n2c([nH]1)nc(n2)SC	226.052	B	1.08	2.04	3.12	4.19	5.19	6.04	7.19	8.01	9.02	NaN	4.66959		M+H	227.06	19.93	1463	1	YNYYN----
166H08	O=C1CC(C)(C)CC2=C1CN(CCCN1CCOCC1)CN2	307.226	B	1.15	2.01	3.13	4.09	5.07	6.19	7.05	8.06	9.11	NaN	8.1031		M+K	346.189	0.39	1098	0	YNNYN----
166H09	COc1ccc(cc1)c1cn2c(n1)n(c(c2)c1ccc(cc1)C)C	317.153	B	1.09	2.07	3.12	4.1	5.06	6.18	7.05	8.1	9.19	NaN	6.99671		M+H	318.16	5.04	1425	0	NYNYY----
166H10	Fc1ccc(cc1)c1cnc(n1C)NCc1cc(Cl)ccc1O	331.089	B	1.09	2.12	3.12	4.13	5.01	6.18	7.01	8.2	9.12	NaN	6.99671		M+H	332.096	9.93	266280	0	YYYYN----
166H11	CCOc1ccc(cc1)c1cnc(n1C)NCc1cc(Cl)ccc1O	357.124	B	1.2	2.11	3.08	4.11	5.1	6.04	7.18	8.15	9.13	NaN	6.06854		M+H	358.132	12.08	2784	1	NNYYN----
167A02	COCCn1c(ncc1c1ccc(cc1)F)NCc1ccccc1	325.159	A	1.1	2.18	3.15	4.17	5.13	6.15	7.13	8.16	9.1	NaN	5.675		M+H	326.166	11.21	929	0	YNNYY----
167A03	CCOc1cc(CNc2ncc(n2C)c2ccc(cc2)Br)ccc1O	401.074	A	1.03	2.02	3.14	4.12	5.02	6.14	7.01	8.06	9.07	2.06475	5.53451		M+H	402.081	10.07	245957	0	NYYYY----
167A04	Cc1nc(NCc2ccc3c(c2)OCO3)nc2c1C(=O)c1c2cccc1	345.111	A	1.04	2.11	3.2	4.17	5.14	6.01	7.04	8.03	9.06	NaN	6.6576		M+H	346.119	17.93	1842	0	NNYYN----
167A05	Cc1ccc(cc1)c1nn2c(c1)nc(cc2C(F)(F)F)c1ccncc1	354.109	A	1.2	2.09	3.03	4.05	5.17	6.06	7.16	8.15	9.01	NaN	4.66452		M+H	355.117	18.63	383346	0	YYYYY----
167A06	Cc1cc(C)c2c(c1)nc(cc2)C1C(=O)c2c(C1=O)cccc2	301.11	A	1.12	2.12	3.09	4.17	5.09	6.19	7.05	8.07	9.14	NaN	5.16288		M+H	302.118	20.1	2568	0	YNYYY----
167A07	Cc1[n+](CCCS(=O)(=O)O)sc2c1ccc1c2cccc1	322.057	A	1.18	2.11	3.02	4.03	5.2	6.15	7.08	8.09	9.05	NaN	5.93942		M+H	323.064	NaN	NaN	NaN	NNNNN----
167A08	C=CC[n+]1c(sc2c1cccc2)/C=c/1ccccn1C	281.111	A	1.01	2.12	3.07	4.03	5.2	6.17	7.08	8.05	9.05	13.7501	10.4173		M+NH4	299.145	4.79	1875	1	NNYNY----
167A09	COc1cc2c(cc1OC)CCN(C2c1ccccc1)C(=O)CSc1nc2c(o1)cccc2	460.146	A	1.15	2.03	3.14	4.05	5.04	6.18	7.12	8.08	9.04	NaN	7.38497		M+H	461.153	19.28	136316	0	YYYYY----
167A10	Cc1cc(C)nc(n1)Nc1scc(n1)c1ccc(c(c1)O)O	314.084	A	1.02	2.02	3.19	4.14	5.17	6.15	7.01	8.1	9.09	NaN	4.66452		M+H	315.091	NaN	NaN	NaN	NNNNN----
167A11	OC(=O)Cc1sc(nc1c1ccccc1)Nc1nc2c(s1)cccc2	367.045	A	1.18	2.01	3.03	4.14	5.09	6.08	7.05	8.18	9.05	NaN	8.24152		M+H	368.052	15.77	146328	0	YYYYN----
167B02	CCCCn1c(ncc1c1ccc(cc1)OCC)NCc1cc(OC)c(c(c1)OC)O	425.231	A	1.08	2.03	3.07	4.05	5.1	6.1	7.08	8.17	9.01	NaN	4.66959		M+H	426.239	NaN	NaN	NaN	NNNNN----
167B03	Fc1ccc(cc1)c1cnc(n1C)NCc1ccc(cc1)C(C)C	323.18	A	1.03	2.02	3.02	4.19	5.07	6.1	7.05	8.14	9.19	NaN	5.53451		M+H	324.187	13.35	1200	1	NNNYY----
167B04	Oc1cc(nn1c1nc2c([nH]1)cccc2)C(F)(F)F	268.057	A	1.09	2.2	3.2	4.13	5.14	6.2	7.06	8.17	9.12	NaN	6.6576		M+H	269.064	10.28	1285	0	YNYYN----
167B05	CCc1sc(nc1c1ccccc1)NC1=NS(=O)(=O)c2c1cccc2	369.061	A	1.13	2.13	3.12	4.15	5.13	6.19	7.15	8.11	9.08	NaN	5.675		M+H	370.068	16.51	108770	0	NYYYY----
167B06	COc1ccc2c(c1)c(ncc2)C1C(=O)c2c(C1=O)cccc2	303.09	A	1.16	2.14	3.08	4.09	5.11	6.06	7.13	8.03	9.19	NaN	7.45374		M+DMSO+H	382.111	14.77	1528	1	NNNYY----
167B07	C=CC[n+]1c(C=c2ccn(cc2)C)sc2c1cccc2	281.111	A	1.18	2.09	3.03	4.01	5.05	6.04	7.11	8.04	9.04	NaN	8.44906		M+NH4	299.145	15.05	2275	0	YNNNY----
167B08	COc1cc(CO)ccc1OCc1nnnn1c1ccc(cc1)C	326.138	A	1.08	2.12	3.09	4.11	5.1	6.08	7.12	8.15	9.05	NaN	4.66959		M+Na	349.127	11.72	368270	0	YYYYY----
167B09	Cc1[nH]nc(c1Nc1scc(n1)c1ccccc1)C	270.094	A	1.04	2.15	3.06	4.14	5.16	6.02	7.05	8.2	9.03	NaN	7.86091		M+H	271.101	11.72	1155	0	NNNYY----
167B10	COc1ccc2c(c1)[nH]c1c2CCNC1(C)C(=O)O	260.116	A	1.11	2.18	3.15	4.19	5.14	6.18	7.17	8.1	9.1	NaN	5.75108		M+H	261.123	NaN	NaN	NaN	NNNNN----
167B11	Fc1ccc(cc1)CNc1sc2c(n1)c(C)cc(c2)C	286.094	A	1.15	2.14	3.07	4.04	5.17	6.2	7.08	8.09	9.15	NaN	4.66452		M+H	287.101	19.59	909	0	NNNYY----
167C02	CCCCn1c(ncc1c1ccc(cc1)OCC)NCc1ccccc1O	365.21	A	1.11	2.06	3.12	4.19	5.15	6.19	7.01	8.01	9.13	NaN	5.75108		M+Na	388.2	7.32	1392	0	YNYNN----
167C03	Brc1ccc(c(c1)CNc1ncc(n1C)c1ccc2c(c1)OCO2)F	403.033	A	1.19	2.18	3.19	4.19	5.2	6.03	7.05	8.12	9.04	3.30026	8.15922		M+H	404.04	4.05	1672	1	NNNYY----
167C04	Oc1cc(nn1c1ccccc1)Cc1nc2c([nH]1)cccc2	290.117	A	1.2	2.17	3.05	4.07	5.12	6.04	7.17	8.04	9.13	NaN	5.43287		M+H	291.124	14.27	3135	0	NNYYN----
167C05	COC(=O)c1c(sc2c1CCCC2)NC1=NS(=O)(=O)c2c1cccc2	376.055	A	1.02	2.18	3.15	4.13	5.05	6.01	7.03	8.04	9.11	NaN	8.15922		M+K	415.018	1.25	951	0	YNYNY----
167C06	CCOc1ccc2c(c1)[N+](=C(C2(C)C)/C=C/c1ccc(cc1)C(=O)OC)C	364.191	A	1.01	2.04	3.05	4.02	5.14	6.1	7.19	8.01	9.15	2.66574	6.55398		M+DMSO+H	443.212	18.08	2529	0	YNNYY----
167C07	C=CCn1ccc(=Cc2cc(C)c3c([n+]2CC)cccc3)cc1	303.186	A	1.06	2.04	3.03	4.04	5.03	6.16	7.12	8.12	9.11	NaN	4.09635		M+DMSO+H	382.207	17.97	2201	0	NNNYY----
167C08	COc1cc(CNCc2ccccc2)ccc1Oc1nc2ccccc2n2c1nnc2	411.17	A	1.2	2.07	3.01	4.11	5.1	6.07	7.03	8.01	9.04	NaN	4.66036		M+H	412.177	7.79	495444	0	YYYYY----
167C09	COc1ccc(cc1)c1nc(sc1C)Nc1c(C)n[nH]c1C	314.12	A	1.12	2.17	3.08	4.1	5.08	6.17	7.08	8.03	9.02	NaN	5.43287		M+H	315.127	11.6	875	0	NNNYY----
167C10	Oc1cc(ccc1O)c1csc(n1)Nc1c(C)n[nH]c1C	302.084	A	1.2	2.13	3.07	4.14	5.11	6.06	7.01	8.02	9.12	NaN	8.26065		M+H	303.091	NaN	NaN	NaN	NNNNN----
167C11	COc1ccc(cc1)CNc1sc2c(n1)c(C)cc(c2)C	298.114	A	1.02	2.07	3.14	4.09	5.09	6.06	7.05	8.19	9.11	NaN	7.04065		M+H	299.121	16.35	2784	0	YNYYY----
167D02	CN(CCN(C(=O)c1ccc2c(n1)cccc2)Cc1ccccc1)C	333.184	A	1.02	2.15	3.13	4.17	5.19	6.04	7.17	8.16	9.1	NaN	7.71751		M+DMSO+H	412.205	29.03	1477	0	YNYNN----
167D03	Cn1c(ncc1c1ccc2c(c1)OCO2)NCc1ccccc1	307.132	A	1.02	2.09	3.18	4.11	5.09	6.1	7.02	8.1	9.17	NaN	6.06854		M+H	308.139	NaN	NaN	NaN	NNNNN----
167D04	Cc1nnc([nH]1)Nc1nc(C)cc(n1)C	204.112	A	1.02	2.02	3.14	4.18	5.08	6.1	7.19	8.19	9.04	NaN	7.47277		M+H	205.12	9.97	2543	0	YNYYY----
167D05	COC(=O)c1c(sc2c1CCC(C2)C(C)(C)C)NC1=NS(=O)(=O)c2c1cccc2	432.118	A	1.07	2.14	3.05	4.16	5.02	6.12	7.14	8.08	9.03	NaN	6.11495		M+Na	455.107	23.5	69811	0	YYYYY----
167D06	Clc1ccc2c(c1)c(C)ns2	182.991	A	1.06	2.2	3.06	4.13	5.17	6.04	7.04	8.18	9.16	NaN	4.01394		M+Na	205.98	4.17	3008	1	YYYYY----
167D07	C=CCn1ccc(=Cc2ccc3c([n+]2CC)cc(cc3)C)cc1	303.186	A	1.01	2.05	3.19	4.12	5.1	6.14	7.07	8.08	9.05	NaN	7.70188		M+H	304.193	3.13	1798	0	NNYNY----
167D08	Cc1cc(N2CCNCC2)n2c(n1)ncn2	218.128	A	1.11	2.14	3.14	4.14	5.16	6.18	7.16	8.05	9.11	NaN	5.75108		M+H	219.135	15.38	4436	1	YYYYY----
167D09	O=C(Nc1c(C)n[nH]c1C)CSc1nc(C)cc(n1)C	291.115	A	1.05	2.2	3.18	4.14	5.11	6.13	7.13	8.07	9.18	NaN	4.76597		M+H	292.123	5.39	303809	0	YYYYY----
167D10	COc1ccc(cc1)c1nc(sc1C)NCCc1c[nH]c2c1cc(OC)cc2	393.151	A	1.02	2.13	3.04	4.09	5.08	6.01	7.09	8.18	9.07	NaN	8.00954		M+DMSO+H	472.172	21.9	3883	0	NNNYY----
167D11	Cc1cc(C)c2c(c1)sc(n2)NCc1ccccc1O	284.098	A	1.16	2.05	3.11	4.14	5.05	6.14	7.04	8.1	9.09	NaN	7.50827		M+H	285.106	15.42	1780178	0	YYYYY----
167E02	O=C(c1ccc2c(n1)cccc2)N1CCc2c(C1)cccc2	288.126	B	1.19	2.15	3.11	4.04	5.08	6.05	7.01	8.17	9.15	NaN	7.39924		M+H	289.134	14.78	742949	0	YYYYY----
167E03	Cc1ccc(o1)CNc1ncc(n1C)c1ccccc1	267.137	B	1.01	2.19	3.09	4.03	5.09	6.01	7.1	8.14	9.03	NaN	7.43307		M+K	306.1	8.67	1701	0	NNYYN----
167E04	COc1ccc(cc1)CNCCc1c[nH]c2c1cc(OC)cc2	310.168	B	1.07	2.01	3.14	4.06	5.05	6.13	7.03	8.09	9.13	NaN	8.57166		M+K	349.131	13.19	2304	1	YNNNY----
167E05	O=C(N1CCN(CC1)Cc1ccc2c(c1)OCO2)Cn1c(nc2c1cccc2)c1nonc1N	461.181	B	1.06	2.01	3.03	4.12	5.15	6.12	7.16	8.06	9.18	NaN	4.01394		M+K	500.144	8.16	11039	0	YNYYY----
167E06	Clc1ccc2c(c1)s[n+](c2C)C	198.014	B	1.13	2.09	3.2	4.15	5.02	6.06	7.04	8.15	9.12	NaN	7.33338		M+K	236.978	18.08	2549	1	YYNYY----
167E07	C=CCn1ccc(=Cc2sc3c([n+]2CC)cccc3)cc1	295.127	B	1.12	2.02	3.19	4.05	5.09	6.1	7.19	8.18	9.17	NaN	8.24152		M+DMSO+H	374.148	14.08	1930	1	NNYYN----
167E08	Oc1ccccc1C1N2CC3(CN1CC(C2)(C3=O)c1ccccc1)C	334.168	B	1.06	2.03	3.13	4.07	5.06	6.17	7.08	8.06	9.02	NaN	4.01394		M+H	335.175	15.1	376133	0	YYYYY----
167E09	OC(=O)Cc1sc(nc1c1ccccc1)Nc1ccccn1	311.073	B	1.09	2.15	3.18	4.15	5.2	6.12	7.09	8.13	9.17	NaN	6.05318		M+H	312.08	NaN	NaN	NaN	NNNNN----
167E10	COc1ccc2c(c1)c(CCNc1nc(c(s1)C(=O)C)C)c[nH]2	329.12	B	1.12	2.13	3.11	4.15	5.01	6.01	7.1	8.11	9.13	NaN	7.43307		M+H	330.127	NaN	NaN	NaN	NNNNN----
167E11	COc1cc(CNc2sc3c(n2)c(C)cc(c3)C)ccc1O	314.109	B	1.15	2.04	3.05	4.13	5.02	6.18	7.04	8.04	9.07	NaN	6.91641		M+H	315.116	11.76	747820	0	YYYYY----
167F02	CCCCN(C(=O)c1ccc2c(n1)cccc2)Cc1ccccc1	318.173	B	1.15	2.08	3.1	4.03	5.13	6.03	7.02	8.08	9.12	NaN	5.675		M+H	319.18	12.27	1048	0	YNYYN----
167F03	CCOc1ccc(cc1)c1cnc(n1C)NCc1c(F)cccc1Cl	359.12	B	1.14	2.15	3.14	4.12	5.13	6.06	7.03	8.03	9.1	NaN	5.675		M+H	360.127	12.59	1514	0	YNNYN----
167F04	O=C(c1ccccc1F)OCCCNc1[nH]c2c(n1)n(C)c(=O)n(c2=O)C	375.134	B	1.02	2.05	3.15	4.15	5.14	6.12	7.12	8.08	9.14	NaN	6.6576		M+Na	398.123	9.35	16081	0	NYYYY----
167F05	OCCN1CCN(CC1)c1nc(NC(c2ccccc2)C)c2c(n1)cccc2	377.222	B	1.15	2.2	3.14	4.2	5.06	6.04	7.06	8.01	9.06	NaN	8.1031		M+NH4	395.255	29.24	885	0	YNNNY----
167F06	Cc1sc2c(c1C)s[n+](c2C)CCCS(=O)(=O)O	306.029	B	1.09	2.02	3.1	4.19	5.02	6.14	7.12	8.07	9.16	NaN	5.38922		M+H	307.037	NaN	NaN	NaN	NNNNN----
167F07	COc1ccc(cc1)/C=C/C1=[N+](CC)c2c(C1(C)C)ccc(c2)C(=O)OC	364.191	B	1.07	2.03	3.03	4.16	5.05	6.18	7.09	8.15	9.04	NaN	7.33338		M+H	365.199	NaN	NaN	NaN	NNNNN----
167F08	O=C1C2(C)CN3CC1(CN(C2)C3c1ccc(cc1)OCc1ccccc1)c1ccccc1	424.215	B	1.12	2.1	3.02	4.05	5.18	6.12	7.05	8.07	9.05	NaN	4.96872		M+H	425.222	19.64	362529	0	YYYYY----
167F09	OC(=O)Cc1sc(nc1c1ccccc1)Nc1nc(C)cc(n1)C	340.099	B	1.09	2.1	3.16	4.15	5.01	6.03	7.06	8.07	9.15	NaN	4.83171		M+H	341.107	11.1	1012055	0	YYYYY----
167F10	CCOC(=O)c1sc(nc1c1ccccc1)NCCc1c[nH]c2c1cc(OC)cc2	421.146	B	1.04	2.16	3.06	4.06	5.18	6.16	7.08	8.01	9.16	NaN	10.6164		M+H	422.153	19.07	3060	0	YYNYY----
167F11	CCS(=O)(=O)c1nc2c(n1CC(=O)N)cccc2	267.068	B	1.1	2.03	3.06	4.01	5.03	6.09	7.09	8.11	9.17	NaN	6.72284		M+Na	290.057	4.31	84496	0	YYYYY----
167G02	COc1ccccc1CNc1ncc(n1C)c1ccccc1	293.153	B	1.2	2.08	3.01	4.1	5.18	6.2	7.01	8.14	9.09	NaN	9.49491		M+H	294.16	12.33	3780	1	YNNNY----
167G03	CCOc1ccc(cc1)c1cnc(n1C)NCc1cc(OC)ccc1OC	367.19	B	1.2	2.07	3.05	4.08	5.2	6.15	7.04	8.09	9.13	NaN	7.04065		M+H	368.197	NaN	NaN	NaN	NNNNN----
167G04	Brc1ccc(cc1)n1nc(c2c1nc(C)cc2C)C	315.037	B	1.12	2.16	3.01	4.15	5.2	6.18	7.01	8.16	9.1	NaN	7.71751		M+H	316.044	22.83	2494	0	NNNYY----
167G05	Clc1ccc2c(c1)n1ncc3c(c1n2)cccc3	253.041	B	1.19	2.12	3.09	4.1	5.19	6.19	7.07	8.02	9.16	3.11513	9.75513	Chemspace:CSSS00132412465,Vitas:STK206111	M+H	254.048	15.28	474652	0	YYYYY----
167G06	Cc1sc2c(c1C)c([n+](s2)CCCS(=O)(=O)O)C	306.029	B	1.12	2.18	3.01	4.08	5.06	6.18	7.13	8.1	9.09	NaN	8.15922		M+H	307.037	NaN	NaN	NaN	NNNNN----
167G07	COc1ccc(c(c1)OC)/C=C/C1=[N+](C)c2c(C1(C)C)ccc(c2)C(=O)OC	380.186	B	1.06	2.01	3.19	4.04	5.15	6.14	7.18	8.01	9.15	NaN	4.01394		M+DMSO+H	459.207	9.59	1584	1	YNNNY----
167G08	OCC(C(C(C1N2CC3(CN1CC(C2)(C3=O)c1ccccc1)C)O)O)O	362.184	B	1.18	2.06	3.14	4.03	5.08	6.1	7.2	8.08	9.02	NaN	5.7814		M+H	363.191	2.56	50295	0	YYYYY----
167G09	OC(=O)Cc1sc(nc1c1ccccc1)N	234.046	B	1.13	2.11	3.01	4.14	5.12	6.13	7.19	8.14	9.07	NaN	7.93342		M+H	235.054	3.3	147170	0	YYYYY----
167G10	OC(=O)Cc1sc(nc1c1ccccc1)NCc1ccccc1	324.093	B	1.16	2.02	3.1	4.03	5.07	6.03	7.13	8.2	9.09	NaN	7.50827		M+H	325.101	9.8	136771	0	YYYYY----
167G11	NC(=O)CS(=O)(=O)c1nc2c(n1Cc1cccc(c1)F)cccc2	347.074	B	1.07	2.2	3.16	4.08	5.2	6.04	7.13	8.08	9.05	NaN	6.85712		M+H	348.081	11.52	193428	0	YYYYY----
167H02	Oc1cccc(c1)CNc1ncc(n1C)c1ccccc1	279.137	B	1.14	2.2	3.18	4.07	5.11	6.03	7.07	8.11	9.13	NaN	6.72395		M+NH4	297.171	8.42	1304	0	NNNYY----
167H03	Fc1ccc(cc1)CNc1nc(C)c2c(n1)c1ccccc1C2=O	319.112	B	1.13	2.11	3.13	4.03	5.2	6.01	7.18	8.07	9.01	NaN	5.29279		M+H	320.119	NaN	NaN	NaN	NNNNN----
167H04	Cc1nn2c(c1)nc(cc2C(F)(F)F)c1ccncc1	278.078	B	1.06	2.1	3.16	4.17	5.11	6.07	7.07	8.19	9.16	NaN	4.01394		M+DMSO+H	357.099	14.53	1986	0	NNNYY----
167H05	O=C1C(c2cc(C)c3c(n2)cccc3)C(=O)c2c1cccc2	287.095	B	1.09	2.14	3.01	4.15	5.19	6.17	7.16	8.19	9.08	11.2658	7.22064		M+H	288.102	NaN	NaN	NaN	NNNNN----
167H06	ClC1=CC2C(C=C1)S[N+](=C2C)CCCS(=O)(=O)O	308.018	B	1.17	2.04	3.06	4.13	5.18	6.1	7.19	8.14	9.1	1.76748	6.47543		M+H	309.025	NaN	NaN	NaN	NNNNN----
167H07	C=CCn1cccc/c/1=Cc1sc2c([n+]1CC)cccc2	295.127	B	1.2	2.15	3.17	4.09	5.16	6.16	7.06	8.01	9.02	NaN	6.32714		M+NH4	313.161	20.56	1507	1	NNYYN----
167H08	c1ccc(cc1)c1csc(n1)Cc1c[nH]c2c1cccc2	290.088	B	1.04	2.2	3.07	4.03	5.02	6.16	7.07	8.05	9.03	NaN	6.32714		M+K	329.051	18.65	1711	0	NNNYY----
167H09	Oc1ccc(cc1O)c1csc(n1)Nc1ccccn1	285.057	B	1.12	2.16	3.13	4.03	5.18	6.11	7.16	8.11	9.09	NaN	7.83752		M+Na	308.046	2.01	1700	0	YNYNN----
167H10	OC(=O)Cc1sc(nc1c1ccccc1)Nc1c(C)n[nH]c1C	328.099	B	1.04	2.11	3.11	4.17	5.08	6.08	7.03	8.02	9.15	NaN	7.93342		M+H	329.107	NaN	NaN	NaN	NNNNN----
167H11	Cc1nc2ccccc2c(c1)c1noc(n1)c1cc2ccccc2oc1=O	355.096	B	1.14	2.11	3.09	4.16	5.16	6.14	7.1	8.2	9.05	NaN	7.43307		M+H	356.103	14.39	731	0	NNNYY----
168A02	Cc1nc2ccccc2c(c1)c1noc(n1)COc1c(F)c(F)cc(c1F)F	389.079	A	1.07	2.18	3.15	4.08	5.09	6.16	7.14	8.07	9.13	NaN	4.76597		M+H	390.086	18.38	1082	0	YNYNN----
168A03	COc1ccc(cc1)C1=NN(C(=O)C1)c1nc(C)cc(n1)C	296.127	A	1.04	2.19	3.07	4.16	5.14	6.18	7.05	8.11	9.03	NaN	6.6576		M+Na	319.117	14.43	1116	1	YNNYN----
168A04	COc1ccccc1c1noc(n1)CSc1nc2c([nH]1)cccc2	338.084	A	1.07	2.08	3.1	4.05	5.09	6.08	7.11	8.17	9.14	NaN	7.87586		M+H	339.091	11.15	565438	0	YYYYY----
168A05	O=C(N1CCOCC1)NC1(C)CCS(=O)(=O)C1	262.099	A	1.17	2.06	3.03	4.12	5.04	6.17	7.17	8.03	9.2	NaN	6.47543		M+Na	285.088	2.36	48544	0	YYYYY----
168A06	Clc1ccc(cc1)C1N=C(S)Cc2c1cccc2	273.038	A	1.19	2.01	3.13	4.05	5.19	6.17	7.06	8.18	9.04	NaN	8.60655		M+H	274.045	11.65	2624	0	NNYYN----
168A07	Sc1nnc(n1c1ccc(cc1)S(=O)(=O)N)c1ccc2c(n1)cccc2	383.051	A	1.14	2.15	3.08	4.06	5.01	6.04	7.01	8.16	9.15	NaN	7.6451		M+DMSO+H	462.072	15.09	1263	0	NNNYY----
168A08	CCCCN1C(=C(C(C1=O)(NC(=O)c1ccccc1OC)C(F)(F)F)C(=O)OC)C	428.156	A	1.06	2.15	3.01	4.19	5.01	6.04	7.05	8.08	9.18	NaN	5.38922		M+H	429.163	10.87	1629	0	YNNNY----
168A09	O=c1[nH]c(=O)c2c(n1CCc1ccccc1)NCN(C2)C1CCCCC1	354.206	A	1.04	2.03	3.01	4.11	5.09	6.07	7.2	8.12	9.09	NaN	4.66036		M+K	393.169	18.18	1821	0	YNNNY----
168A10	OCCNc1nc2c(n1CCOc1ccccc1)cc(c(c2)C)C	325.179	A	1.11	2.04	3.15	4.07	5.05	6.11	7.18	8.09	9.03	NaN	5.75108		M+H	326.186	10.53	2912309	0	YYYYY----
168A11	O=C(Nc1nc2c(s1)CCCC2)CSc1nnc2n1c1ccccc1s2	401.044	A	1.13	2.09	3.12	4.11	5.06	6.1	7.01	8.01	9.2	NaN	6.06854		M+H	402.051	13.71	266015	0	YYYYY----
168B02	COc1cc(cc(c1OC)OC)c1onc(n1)c1cc(C)nc2c1cccc2	377.138	A	1.09	2.15	3.18	4.14	5.17	6.03	7.12	8.07	9.2	NaN	4.66452		M+H	378.145	19.58	1196	0	NNYYN----
168B03	COc1ccc(cc1c1noc(n1)CSc1nc(N)cc(=O)[nH]1)OC	361.084	A	1.2	2.15	3.11	4.04	5.12	6.04	7.11	8.18	9.17	NaN	7.39924		M+H	362.092	NaN	NaN	NaN	NNNNN----
168B04	c1csc(c1)c1noc(n1)CSc1nc2c([nH]1)cccc2	314.03	A	1.09	2.12	3.14	4.08	5.1	6.06	7.19	8.2	9.04	NaN	7.22064		M+H	315.037	11.68	84313	0	YYYYY----
168B05	O=C(NC1(C)CCS(=O)(=O)C1)NC1CCS(=O)(=O)C1	310.066	A	1.15	2.12	3.11	4.13	5.15	6.07	7.09	8.09	9.1	NaN	4.66036		M+H	311.073	NaN	NaN	NaN	NNNNN----
168B06	Fc1ccc(cc1Cl)n1c(S)nnc1Cn1ncc2c(c1=O)cccc2	387.036	A	1.02	2.11	3.2	4.01	5.02	6.18	7.14	8.07	9.05	NaN	4.76597		M+H	388.043	NaN	NaN	NaN	NNNNN----
168B07	CC(=O)c1cccc(c1)n1c(S)nnc1c1ccc2c(n1)cccc2	346.089	A	1.12	2.13	3.18	4.16	5.15	6.06	7.1	8.07	9.18	NaN	5.29279		M+H	347.096	NaN	NaN	NaN	NNNNN----
168B08	O=C(NC1(N=C(NC1=O)c1ccccc1)C(F)(F)F)CN1CCCC1=O	368.11	A	1.15	2.04	3.11	4.11	5.19	6.02	7.09	8.14	9.1	NaN	6.06854		M+NH4	386.143	8.63	1555	0	YNYNN----
168B09	O=C1N2CC(SC2=NC1(NC(=O)c1ccccc1)C(F)(F)F)(C)C	357.076	A	1.15	2.03	3.07	4.08	5.1	6.11	7.15	8.2	9.16	NaN	7.38497		M+H	358.083	NaN	NaN	NaN	NNNNN----
168B10	Fc1ccc(cc1)OCCCn1c(N)nc2c1cccc2	285.128	A	1.13	2.13	3.19	4.09	5.02	6.04	7.08	8.09	9.15	NaN	8.75495		M+H	286.135	20.79	1245	0	NNYYN----
168B11	CCOC(=O)C1=C(NC(=O)NC1c1ccccc1)Sc1nnc2n1c(C)cc(n2)C	424.132	A	1.09	2.01	3.04	4.05	5.06	6.07	7.13	8.07	9.07	NaN	4.66036		M+K	463.095	12.1	1162	0	NNNYY----
168C02	Cc1nc2ccccc2c(c1)c1noc(n1)c1ccc(o1)Br	354.996	A	1.12	2.18	3.15	4.02	5.08	6.09	7.19	8.04	9.02	NaN	6.55398		M+H	356.003	16.41	474272	0	YYYYY----
168C03	Nc1cc(=O)[nH]c(n1)SCc1onc(n1)c1cccs1	307.02	A	1.18	2.2	3.2	4.19	5.13	6.08	7.01	8.19	9.11	NaN	5.675		M+H	308.027	NaN	NaN	NaN	NNNNN----
168C04	COc1cc(ccc1OC)c1noc(n1)CSc1nc2c([nH]1)ccc(c2)C	382.11	A	1.11	2.14	3.16	4.12	5.11	6.07	7.06	8.18	9.09	NaN	4.66036		M+H	383.117	12.49	414351	0	NYYYY----
168C05	Clc1ccc(cc1)S(=O)(=O)N(C1CCS(=O)(=O)C1)C	323.005	A	1.05	2.19	3.16	4.18	5.1	6.06	7.2	8.1	9.15	NaN	5.7814		M+Na	345.995	10.99	3504	0	NNYYY----
168C06	COc1ccc(cc1n1c(S)nnc1Cn1ncc2c(c1=O)cccc2)Cl	399.056	A	1.03	2.14	3.13	4.15	5.19	6.03	7.12	8.13	9.12	NaN	5.536		M+H	400.063	NaN	NaN	NaN	NNNNN----
168C07	OC(=O)Cc1ccc(cc1)n1c(S)nnc1c1ccc2c(n1)cccc2	362.084	A	1.17	2.09	3.18	4.08	5.1	6.19	7.03	8.2	9.13	NaN	6.47543		M+H	363.091	10.95	25866	0	YYYYY----
168C08	O=C1CC(C)(C)CC2=C1CN(Cc1ccco1)CN2Cc1ccccc1	350.199	A	1.04	2.16	3.2	4.11	5.12	6.15	7.12	8.17	9.02	NaN	6.06854		M+H	351.207	13.42	2364	1	YNYYY----
168C09	FC(C1(O)C(=O)Nc2c1c(=O)nc1n2CC(S1)(C)C)(F)F	321.039	A	1.05	2.03	3.08	4.07	5.15	6.05	7.19	8.1	9.02	NaN	6.32738		M+Na	344.029	3.97	3502	0	NNNYY----
168C10	CCc1oc(=O)c2c(n1)c1c(C)cc(nc1s2)C	260.062	A	1.06	2.09	3.04	4.1	5.16	6.09	7.07	8.05	9.05	NaN	4.96872		M+H	261.069	16.67	449504	0	YYYYY----
168C11	COc1cc(ccc1OC)c1c(C)nn2c1nc(C)cc2C(F)(F)F	351.119	A	1.05	2.16	3.12	4.07	5.07	6.05	7.2	8.13	9.16	NaN	5.7814		M+H	352.127	18.1	1769	0	NNYYY----
168D02	Nc1n[nH]c2c1c1CCCc1c(n2)c1ccccc1	250.122	A	1.13	2.07	3.07	4.04	5.02	6.07	7.09	8.12	9.04	NaN	4.66036		M+H	251.129	10.91	1474	0	NNNYY----
168D03	Clc1ccc(cc1)c1noc(n1)CSc1nc(C)cc(=O)[nH]1	334.029	A	1.01	2.09	3.14	4.03	5.1	6.19	7.09	8.13	9.2	NaN	6.05318		M+H	335.036	13.7	255594	0	YYYYY----
168D04	COc1ccccc1OCCn1cc(c2c1cccc2)C(=O)O	311.116	A	1.1	2.07	3.19	4.08	5.2	6.13	7.04	8.07	9.13	NaN	5.25485		M+Na	334.105	13.85	16446	0	YYYYN----
168D05	CCCCN(S(=O)(=O)c1ccc(cc1)Cl)C1CCS(=O)(=O)C1	365.052	A	1.16	2.17	3.03	4.05	5.14	6.07	7.15	8.04	9.08	NaN	4.66036		M+H	366.06	16.39	3298	0	YNYYY----
168D06	Fc1ccccc1n1c(S)nnc1c1[nH]nc(c1)C(C)(C)C	317.111	A	1.18	2.13	3.05	4.08	5.15	6.02	7.18	8.12	9.19	NaN	7.57548		M+H	318.118	12.22	50794	0	YYYYY----
168D07	Cn1c(S)nnc1Cn1ncc2c(c1=O)cccc2	273.068	A	1.01	2.06	3.09	4.12	5.1	6.01	7.11	8.17	9.07	NaN	6.65438		M+H	274.076	6.11	25203	0	NYYYY----
168D08	COc1ccccc1C(=O)NC1(C(=C(N(C1=O)Cc1ccccc1)C)C(=O)C)C(F)(F)F	446.145	A	1.1	2.04	3.15	4.16	5.07	6.05	7.14	8.01	9.05	NaN	6.11495		M+Na	469.135	19.43	1019	0	NNYYY----
168D09	OC(=O)CC1C(=O)NCCN1Cc1ccccc1C	262.132	A	1.11	2.04	3.16	4.2	5.14	6.04	7.14	8.07	9.1	NaN	4.76597		M+H	263.139	4.04	388450	0	YYYYY----
168D10	Fc1ccc(cc1)S(=O)(=O)N1CN2CCN(C1)C2	271.079	A	1.11	2.17	3.19	4.09	5.1	6.13	7.07	8.19	9.18	NaN	5.43287		M+DMSO+H	350.1	12.64	1736	0	NNYNY----
168D11	COc1cc(ccc1OC)c1c(C)nn(c1N)Cc1ccccc1	323.163	A	1.03	2.09	3.07	4.15	5.03	6.11	7.15	8.19	9.13	NaN	5.80541		M+H	324.171	14.2	1537	0	NNNYY----
168E02	O=C1C=C(CC(C1)c1ccc(cc1)C)Nc1[nH]nc(c1c1ccccc1)C	357.184	B	1.01	2.06	3.14	4.19	5.05	6.19	7.08	8.17	9.14	NaN	6.65438		M+DMSO+H	436.205	10.15	1617	1	YNNNY----
168E03	Cc1ccc(cc1)c1noc(n1)CSc1nc(C)cc(=O)[nH]1	314.084	B	1.09	2.01	3.06	4.13	5.04	6.04	7.19	8.01	9.12	NaN	7.22064		M+H	315.091	NaN	NaN	NaN	NNNNN----
168E04	OC(=O)c1cn(c2c1cccc2)CCOc1ccc(c(c1)C)C	309.136	B	1.11	2.16	3.15	4.05	5.07	6.06	7.19	8.12	9.12	NaN	5.75108		M+H	310.144	17.97	1430	0	NNYNY----
168E05	O=C(NC1(C)CCS(=O)(=O)C1)NCCCCCCNC(=O)NC1(C)CCS(=O)(=O)C1	466.192	B	1.13	2.05	3.02	4.15	5.16	6.09	7.01	8.18	9.19	NaN	5.93942		M+H	467.199	6.26	89075	0	YYYYY----
168E06	Cc1ccc(cc1)n1c(S)nnc1Cn1ncc2c(c1=O)cccc2	349.1	B	1.01	2.16	3.14	4.19	5.11	6.1	7.05	8.13	9.04	NaN	6.05318		M+H	350.107	NaN	NaN	NaN	NNNNN----
168E07	COc1nsnc1NS(=O)(=O)c1ccc(cc1)n1c(S)nnc1c1ccc2c(n1)cccc2	497.04	B	1.17	2.06	3.09	4.03	5.11	6.15	7.12	8.06	9.16	NaN	6.47543		M+H	498.047	14.66	58579	0	YYYYY----
168E08	COc1cc(CCn2c(=O)[nH]c(=O)c3c2nc(s3)N)c(cc1OC)Br	426	B	1.15	2.15	3.07	4.1	5.02	6.12	7.2	8.14	9.07	NaN	5.7814		M+H	427.007	8.85	77453	0	YYYYY----
168E09	CCC1NCCNC1=O	128.095	B	1.01	2.06	3.13	4.02	5.16	6.05	7.18	8.11	9.04	NaN	6.55398		M+H	129.102	0.21	9803	1	YYNYY----
168E10	COc1ccc(cc1)S(=O)(=O)N1CN2CCN(C1)C2	283.099	B	1.08	2.02	3.13	4.19	5.14	6.02	7.07	8.11	9.13	NaN	4.66959		M+H	284.106	23.66	1287	1	YNNNY----
168E11	COc1cc(ccc1OC)c1c(C)nn2c1[nH]c(Cc1ccccc1)cc2=O	375.158	B	1.06	2.13	3.09	4.01	5.18	6.15	7.02	8.04	9.07	NaN	4.01394		M+H	376.166	11.96	493343	0	YYYYY----
168F02	Cc1nn2c(c1c1ccccc1)[nH]c(cc2=O)c1ccccc1	301.122	B	1.1	2.02	3.09	4.05	5.09	6.19	7.1	8.16	9.04	NaN	6.72284		M+H	302.129	12.16	591801	0	YYYYY----
168F03	COc1ccccc1c1noc(n1)CSc1nc(C)cc(=O)[nH]1	330.079	B	1.06	2.17	3.17	4.12	5.04	6.11	7.05	8.15	9.18	NaN	4.01394		M+H	331.086	10.16	1119	1	NNNYY----
168F04	OC(=O)c1cn(c2c1cccc2)CCOc1ccc(c(c1)C)Cl	329.082	B	1.2	2.18	3.13	4.12	5.16	6.01	7.15	8.11	9.09	NaN	7.70188		M+H	330.089	17.93	56845	0	YYYYY----
168F05	Cc1nn(c(c1)N)C1CCS(=O)(=O)C1	215.073	B	1.15	2.16	3.13	4.19	5.08	6.04	7.08	8.1	9.01	NaN	7.83752		M+H	216.08	NaN	NaN	NaN	NNNNN----
168F06	COc1ccc(cc1)n1c(S)nnc1c1[nH]nc(c1)C(C)(C)C	329.131	B	1.17	2.2	3.04	4.04	5.19	6.1	7.03	8.17	9.08	NaN	6.47543		M+H	330.138	12.4	1865	0	NNNYY----
168F07	CSCCC(n1c(S)nnc1c1ccc2c(n1)cccc2)C(=O)O	360.071	B	1.13	2.18	3.04	4.19	5.2	6.04	7.17	8.08	9.11	NaN	7.42345		M+Na	383.061	12.87	9081	0	NYYYY----
168F08	C=CCN1C(=NC(C1=O)(NC(=O)c1ccccc1)C(F)(F)F)c1ccccc1	387.119	B	1.18	2.01	3.12	4.15	5.03	6.08	7.02	8.16	9.04	NaN	6.99671		M+Na	410.109	15.73	1457903	0	YYYYY----
168F09	CCOc1ccc(cc1)CN1CCNC(=O)C1CC(=O)O	292.142	B	1.2	2.04	3.02	4.01	5.01	6.14	7.16	8.19	9.16	NaN	5.93942		M+H	293.15	4.18	134229	0	YYYYY----
168F10	CCOc1ccc(cc1)S(=O)(=O)N1CN2CCN(C1)C2	297.115	B	1.04	2.01	3.17	4.11	5.17	6.02	7.19	8.14	9.01	NaN	4.66452		M+NH4	315.149	19.08	1508	0	YYYNY----
168F11	CCCc1cc(=O)n2c([nH]1)c(c1ccc(c(c1)OC)OC)c(n2)C	327.158	B	1.13	2.17	3.07	4.16	5.02	6.18	7.18	8.2	9.13	NaN	5.43287		M+DMSO+H	406.18	6.56	3435	1	YNNNY----
168G02	COCC1=C(C(=O)OC)C(n2c(N1)ncn2)c1ccco1	290.102	B	1.13	2.07	3.01	4.16	5.11	6.08	7.06	8.01	9.01	NaN	7.04065		M+H	291.109	7.89	47208	0	YYYYY----
168G03	Cc1cc(=O)[nH]c(n1)SCc1onc(n1)c1cccs1	306.025	B	1.01	2.13	3.01	4.15	5.01	6.18	7.08	8.18	9.07	NaN	9.97105		M+H	307.032	10.08	47641	0	YYYYY----
168G04	Cc1ccc(c(c1)OCCCn1cc(c2c1cccc2)C(=O)O)C	323.152	B	1.06	2.18	3.05	4.01	5.09	6.18	7.1	8.09	9.19	NaN	4.01394		M+H	324.159	18.26	2309	1	YNNYY----
168G05	Nc1nnc2n1nccn2	136.05	B	1.06	2.1	3.07	4.15	5.1	6.01	7.16	8.2	9.15	NaN	4.01394		M+H	137.057	18.26	974	1	YNNYY----
168G06	OC(=O)c1ccc(cc1)n1c(S)nnc1Cn1ncc2c(c1=O)cccc2	379.074	B	1.07	2.02	3.04	4.13	5.08	6.08	7.08	8.03	9.03	NaN	7.50086		M+H	380.081	NaN	NaN	NaN	NNNNN----
168G07	O=C1CC(C)(C)CC2=C1C(NC(=O)c1cccs1)(C(=O)N2Cc1ccccc1)C(F)(F)F	462.122	B	1.19	2.04	3.1	4.12	5.12	6.01	7.16	8.1	9.15	NaN	6.91641		M+H	463.13	17.65	289431	0	YYYYY----
168G08	C=CCN1C(=O)NC(N=C1c1ccccc1)(C(F)(F)F)C(F)(F)F	351.081	B	1.07	2.16	3.05	4.02	5.2	6.14	7.1	8.03	9.12	NaN	6.55398		M+H	352.088	16.67	243481	0	YYYYY----
168G09	OCCC1CNCCN1Cc1cc(OC)cc(c1)OC	280.179	B	1.07	2.06	3.18	4.01	5.1	6.1	7.13	8.02	9.05	NaN	6.65438		M+H	281.186	NaN	NaN	NaN	NNNNN----
168G10	CCOC(=O)C1=C(C)NC2=C(C1c1c(C)nn(c1C)c1ccccc1)C(=O)CC(C2)(C)C	433.237	B	1.08	2.1	3.1	4.2	5.2	6.17	7.13	8.13	9.06	NaN	4.66959		M+H	434.244	14.65	4449814	0	YYYYY----
168G11	COc1cc(ccc1OC)c1c(C)nn2c1ncc(c2N)c1ccccc1	360.159	B	1.17	2.15	3.09	4.07	5.1	6.09	7.13	8.11	9.01	NaN	6.47543		M+H	361.166	10.71	1325638	0	YYYYY----
168H02	c1ccc(cn1)CN1CN(CN(C1)c1nc2c(s1)cccc2)c1nc2c(s1)cccc2	444.119	B	1.05	2.15	3.04	4.04	5.12	6.2	7.06	8.01	9.09	NaN	6.32738		M+Na	467.108	13.83	3431	0	YNNYN----
168H03	Clc1ccc(cc1)c1noc(n1)CSc1nc2c([nH]1)cccc2	342.034	B	1.03	2.01	3.16	4.14	5.2	6.13	7.18	8.1	9.04	NaN	5.53451		M+H	343.041	NaN	NaN	NaN	NNNNN----
168H04	OC(=O)CNC1CCS(=O)(=O)C1	193.041	B	1.03	2.12	3.03	4.06	5.14	6.09	7.2	8.17	9.01	NaN	5.96584		M+H	194.048	16.99	2191	1	NNNYY----
168H05	Fc1cccc(c1)c1nn2c(s1)nnc2C	234.038	B	1.08	2.06	3.15	4.03	5.18	6.19	7.04	8.18	9.15	NaN	4.66959		M+K	273.001	10.45	1202	1	NNYYN----
168H06	c1ccc(cc1)Cc1nnc2n1N=C(CS2)c1ccccc1	306.094	B	1.12	2.18	3.13	4.19	5.02	6.07	7.18	8.16	9.18	NaN	5.38922		M+H	307.101	14.28	163901	0	YNYYY----
168H07	CCCCC(=O)NC1(C(=O)N(C(=C1C(=O)C)C)Cc1ccco1)C(F)(F)F	386.145	B	1.04	2.12	3.18	4.16	5.12	6.16	7.03	8.17	9.02	NaN	6.32714		M+H	387.153	NaN	NaN	NaN	NNNNN----
168H08	C=CCN1C(=NC(C1=O)(NC(=O)c1ccccc1)C(F)(F)F)Cc1ccccc1	401.135	B	1.18	2.16	3.05	4.02	5.15	6.09	7.04	8.12	9.15	NaN	6.55398		M+Na	424.124	18.96	1228	0	NNNYY----
168H09	O1CCN(CC1)c1nc2c(n1CCOc1ccccc1)cccc2	323.163	B	1.09	2.01	3.12	4.11	5.02	6.12	7.04	8.02	9.08	NaN	6.06854		M+H	324.171	12.34	2325	1	NNNYY----
168H10	COc1ccccc1OCCSc1nnc2n1c(N)cc(n2)O	333.09	B	1.08	2.19	3.15	4.01	5.04	6.12	7.14	8.11	9.09	NaN	4.66959		M+H	334.097	8.77	297472	0	YYYYY----
168H11	COc1cc(ccc1OC)c1c(C)nn2c1ncc(c2N)C#N	309.123	B	1.17	2.18	3.17	4.1	5.06	6.2	7.05	8.03	9.04	4.0736	6.47543	Chemspace:CSSS00132355999,Vitas:STK353676	M+H	310.13	11.14	3204	0	NNYYN----
205A02	OC(c1cccnc1)(Cn1cncc1)/C=C/c1cccc(c1)C(F)(F)F	359.125	A	1.04	2.04	3.09	4.02	5.1	6.18	7.1	8.17	9.01	NaN	6.55398		M+Na	382.114	6.64	1577	0	NNYNY----
205A03	COc1ccc(cc1F)S(=O)(=O)NCc1csc2c1CCCC2	355.071	A	1.02	2.06	3.04	4.09	5.19	6.04	7.15	8.2	9.11	NaN	6.65438		M+Na	378.06	18.09	5635	0	NYYYY----
205A04	COc1cc2[nH]c(c(c2c2c1nc(C)cc2C)C)C	254.142	A	1.01	2.13	3.2	4.13	5.04	6.01	7.07	8.16	9.09	NaN	8.2902		M+H	255.149	11.88	1127	0	NNYNY----
205A05	c1ccc(cc1)CCN1CN(Cc2cccnc2)c2n(C1)c1ccccc1n2	369.195	A	1.04	2.19	3.2	4.1	5.01	6.07	7.02	8.13	9.04	NaN	4.66036		M+H	370.203	5.8	217918	0	YYYYY----
205A06	O=C1N(C2CCCCC2)C(=NC1(NC(=O)c1ccco1)C(F)(F)F)c1ccccc1	419.146	A	1.08	2.11	3.08	4.01	5.01	6.2	7.12	8.07	9.16	2.01389	4.66959		M+Na	442.135	18.47	2039	1	NNNYY----
205A07	CCOC(=O)c1sc2c(c1N)cc1c(n2)CC(OC1)C(C)C	320.119	A	1.12	2.2	3.01	4.15	5.13	6.12	7.18	8.19	9.03	NaN	5.675		M+H	321.127	17.82	128934	0	NYYYY----
205A08	COc1ccc(cc1)S(=O)(=O)N1CCCN(CC1)CC(=O)C(C)(C)C	368.177	A	1.17	2.11	3.16	4.05	5.07	6.2	7.19	8.01	9.08	2.33132	6.47543		M+H	369.184	7.78	206468	0	YYYYY----
205A09	CN(CCNC(=O)CCCNC(=O)Cn1cnc2c(c1=O)c1CCCCc1s2)C	419.199	A	1.16	2.11	3.03	4.17	5.02	6.08	7.14	8.06	9.16	NaN	6.11495		M+K	458.162	6.61	5405	0	NYNYY----
205A10	CCOC(=O)c1cnc2c(c1NCCC1=CCCCC1)cccc2OC	354.194	A	1.18	2.08	3.15	4.07	5.05	6.08	7.02	8.13	9.16	NaN	6.05318		M+NH4	372.228	6.06	2571	1	NNYYN----
205A11	CCOc1ccc(c2c1nccc2)S(=O)(=O)NCCC1=CCCCC1	360.151	A	1.05	2.06	3.14	4.19	5.03	6.05	7.07	8.05	9.2	NaN	6.32738		M+H	361.158	15.8	2040	1	YNYNY----
205B02	OC(c1ccncc1)(Cn1ccnc1)/C=C/c1ccccc1	291.137	A	1.13	2.14	3.14	4.12	5.11	6.2	7.16	8.11	9.06	NaN	7.70188		M+H	292.144	1.3	2220	0	NYNYY----
205B03	Clc1ccc(c(c1)S(=O)(=O)NCCOc1ccc(cc1)C(=O)O)OCC(=O)N1CCOCC1	498.086	A	1.1	2.13	3.06	4.05	5.07	6.09	7.11	8.18	9.17	NaN	6.72284		M+H	499.094	12.83	11291	0	YNYYY----
205B04	CCOC(=O)c1nnn(c1CN(CC)CC)c1nonc1c1ccccc1	370.175	A	1.15	2.06	3.07	4.13	5.2	6.2	7.12	8.03	9.01	NaN	6.65438		M+H	371.183	23.46	922	0	YNNNY----
205B05	N#CC1=C(N)Nc2n(C1c1ccc(cc1)Cl)ncn2	272.058	A	1.17	2.06	3.15	4.09	5.1	6.02	7.12	8.14	9.19	NaN	6.47543		M+NH4	290.092	10.92	3050	0	NNNYY----
205B06	Fc1ccc(cc1)c1n[nH]c(c1)c1nn2c(n1)c1ccccc1nc2	330.103	A	1.03	2.12	3.19	4.16	5.11	6.18	7.17	8.02	9.11	NaN	5.53451		M+Na	353.092	14.26	1543	1	NNYNY----
205B07	CCOC(=O)N1CCC(CC1)NC(=O)c1cnn2c1nc(cc2C(F)(F)F)c1ccc(cc1)C	475.183	A	1.17	2.09	3.01	4.04	5.07	6.16	7.08	8.14	9.04	NaN	10.6164		M+NH4	493.217	8.38	3663	0	NNYNY----
205B08	Brc1ccc(s1)S(=O)(=O)N1CCCN(CC1)Cc1c(Cl)cccc1Cl	481.929	A	1.16	2.2	3.08	4.2	5.19	6.17	7.2	8.17	9.08	NaN	5.7814		M+K	520.892	0.41	1541	1	YNNYY----
205B09	O=C(Cn1cnc2c(c1=O)c1CCCCc1s2)NCCCC(=O)N1CCC2(CC1)OCCO2	474.194	A	1.15	2.01	3.04	4.03	5.2	6.12	7.02	8.12	9.05	2.66725	7.42345		M+Na	497.183	11.06	810121	0	YNYYY----
205B10	CCOC(=O)c1cnc2c(c1N1CCC(CC1)C)cccc2OC	328.179	A	1.13	2.06	3.07	4.1	5.04	6.19	7.13	8.14	9.11	NaN	6.65438		M+H	329.186	11.11	6013831	0	YYYYY----
205B11	CCOc1ccc(c2c1nccc2)S(=O)(=O)NCC1CCCO1	336.114	A	1.04	2.08	3.05	4.11	5.12	6.04	7.03	8.18	9.06	NaN	6.06854		M+H	337.122	8.13	1859	1	YNNYY----
205C02	OC(c1ccccn1)(c1ccccc1)CN1CCOCC1	284.152	A	1.16	2.19	3.12	4.03	5.16	6.07	7.1	8.12	9.04	NaN	4.66036		M+H	285.16	5.5	753	0	NNNYY----
205C03	Clc1ccc(c(c1)S(=O)(=O)NCCOCC(F)(F)F)OCC(=O)N1CCOCC1	460.068	A	1.17	2.07	3.02	4.1	5.02	6.05	7.17	8.18	9.09	NaN	5.93942		M+Na	483.057	15.26	1733	0	NNNYY----
205C04	OCCSCc1c(nnn1c1nonc1c1ccccc1)C(=O)OCC	375.1	A	1.15	2.18	3.14	4.07	5.06	6.05	7.17	8.03	9.13	NaN	6.72395		M+H	376.107	15.8	799	0	YNNYY----
205C05	OC(=O)c1cccnc1Oc1ccc2c(c1)OCO2	259.048	A	1.04	2.09	3.02	4.13	5.02	6.05	7.04	8.18	9.07	NaN	5.93942		M+H	260.055	NaN	NaN	NaN	NNNNN----
205C06	COc1ccc(cc1)c1[nH]nc(c1)c1nn2c(n1)c1CCCc1nc2	332.139	A	1.1	2.02	3.06	4.15	5.15	6.17	7.19	8.06	9.14	1.37607	6.72284		M+K	371.102	15.44	2215	1	YNNYN----
205C07	O=C(COc1ccccc1)NCc1nnc(n1c1cccc(c1)C)SCC(=O)Nc1nccs1	494.119	A	1.19	2.09	3.14	4.15	5.09	6.2	7.03	8.06	9.09	NaN	8.24152		M+H	495.127	13.74	430054	0	YYYYY----
205C08	O=C(c1coc(=O)c2c1cccc2)N1CCN(CC1)Cc1ccccc1	348.147	A	1.16	2.1	3.05	4.14	5.09	6.14	7.15	8.15	9.05	NaN	6.50999		M+K	387.111	5.61	1200	0	YNNYN----
205C09	O=C1CC(C)(C)CC2=C1C(c1ccc(cc1)Cl)C1=C(N2CCN2CCOCC2)CC(CC1=O)(C)C	496.249	A	1.1	2.11	3.15	4.02	5.17	6.15	7.06	8.07	9.16	NaN	4.66452		M+Na	519.238	10.88	51872	0	YYYYY----
205C10	CCOC(=O)c1cnc2c(c1NCCCN(CC)CC)cccc2OC	359.221	A	1.09	2.19	3.15	4.18	5.18	6.2	7.15	8.08	9.11	6.67558	7.7906		M+NH4	377.255	22.1	1275	0	NNYYN----
205C11	CCCN(CCC)CCCNS(=O)(=O)c1ccc(c2c1cccn2)OCC	393.209	A	1.14	2.08	3.19	4.09	5.07	6.19	7.17	8.02	9.08	2.96056	7.6451		M+H	394.216	6.19	976204	0	YYYYY----
205D02	Cc1cc(O)n2c(n1)nnc2	150.054	A	1.05	2.17	3.11	4.01	5.14	6.11	7.01	8.06	9.13	NaN	5.43287		M+Na	173.043	1.04	47993	0	YYYYY----
205D03	Clc1ccc(c(c1)S(=O)(=O)NCCc1cccs1)OCC(=O)N1CCOCC1	444.058	A	1.08	2.09	3.2	4.16	5.01	6.05	7.16	8.13	9.1	NaN	4.66959		M+H	445.065	16.11	100511	0	YYYYY----
205D04	CC1=C(C(=O)NCc2ccccc2)C(n2c(N1)nnn2)c1cccn1C	349.165	A	1.01	2.08	3.05	4.13	5.18	6.19	7.13	8.18	9.13	NaN	8.16799		M+H	350.172	10.59	36224	1	YYYYN----
205D05	CCn1c(SCC(=O)NCc2ccccc2)nnc1c1nonc1N	359.116	A	1.1	2.13	3.15	4.06	5.19	6.01	7.1	8.17	9.15	NaN	6.72284		M+H	360.124	11.62	359064	0	YYYYY----
205D06	CCCCn1nc(c2ccccc2)c(c(c1=O)C(=O)OC)c1ccccc1	362.163	A	1.06	2.13	3.07	4.07	5.08	6.05	7.14	8.1	9.08	NaN	4.01394		M+H	363.17	19.8	183171	0	YYYYY----
205D07	COc1ccccc1n1c(SCC(=O)Nc2nnc(s2)C)nnc1CNC(=O)c1ccco1	485.094	A	1.02	2.16	3.16	4.07	5.02	6.09	7.15	8.17	9.01	NaN	6.72395		M+H	486.101	9.18	1205583	0	NYYYY----
205D08	CCCCN(C(=O)c1coc(=O)c2c1cccc2)C	259.121	A	1.05	2.18	3.16	4.1	5.12	6.12	7.05	8.19	9.17	NaN	6.32738		M+H	260.128	11.59	194412	0	YYYYY----
205D09	COc1ccc(cc1)C1C2=C(CC(CC2=O)(C)C)N(C2=C1C(=O)CC(C2)(C)C)CCN1CCOCC1	492.299	A	1.17	2.11	3.17	4.11	5.04	6.16	7.02	8.08	9.04	NaN	6.06854		M+H	493.306	8.52	1555	0	NNNYY----
205D10	CCOC(=O)c1cnc2c(c1N1CCN(CC1)c1ccccn1)cccc2OC	392.185	A	1.13	2.01	3.16	4.02	5.09	6.1	7.07	8.16	9.2	NaN	6.52349		M+H	393.192	15.65	1281	0	NNNYY----
205D11	CCOc1ccc(c2c1nccc2)S(=O)(=O)N1CCN(CC1)Cc1ccccc1	411.162	A	1.19	2.19	3.15	4.05	5.2	6.04	7.1	8.05	9.2	5.08368	6.52349		M+Na	434.151	7.33	80519	0	YYYYY----
205E02	Clc1ccc(cc1)c1nn2c(n1)SCCC2	251.028	B	1.2	2.15	3.17	4.05	5.08	6.05	7.2	8.06	9.19	NaN	5.92194		M+H	252.036	13.47	1532	0	NNNYY----
205E03	OC(=O)CNC(=O)c1sc2c(c1N)c(cc(n2)c1cccnc1)C(F)(F)F	396.05	B	1.14	2.09	3.08	4.06	5.15	6.04	7.07	8.05	9.08	NaN	7.6451		M+H	397.058	8.68	2600	0	NYNYY----
205E04	Oc1ccc(cc1)Cc1[nH]c(nc1C)SCC(=O)Nc1nc2c(s1)CCCC2	414.118	B	1.06	2.15	3.05	4.03	5.05	6.16	7.01	8.04	9.04	NaN	4.04246		M+H	415.126	14.98	1947	0	YNNYN----
205E05	CCOC(=O)c1cnn2c1ncc(c2N)C#N	231.076	B	1.14	2.18	3.09	4.09	5.2	6.07	7.1	8.17	9.16	NaN	4.66036		M+NH4	249.109	7.06	1275	1	NNNYY----
205E06	O=C1CC(C)(C)Sc2c1[nH]c1c2cccc1C	245.087	B	1.12	2.14	3.07	4.14	5.2	6.1	7.15	8.14	9.06	NaN	7.82259		M+NH4	263.121	12.89	1746	0	YNNNY----
205E07	CCOc1ccc(cc1)n1c(SCC(=O)Nc2nccs2)nnc1CNC(=O)c1ccco1	484.099	B	1.01	2.18	3.02	4.1	5.01	6.14	7.13	8.18	9.07	NaN	5.93942		M+H	485.106	12.1	1082	0	YNNNY----
205E08	O=C(Cn1cnc2c(c1=O)c1CCCCc1s2)NCCC(=O)NCC1CCCO1	418.167	B	1.2	2.09	3.13	4.16	5.08	6.1	7.18	8.1	9.1	3.0446	7.71751		M+H	419.175	10.13	371553	0	YYYYY----
205E09	OCCN1C2=C(C(=O)CC(C2)(C)C)C(C2=C1CC(C)(C)CC2=O)c1ccc(cc1)C	407.246	B	1.17	2.07	3.06	4.18	5.18	6.08	7.06	8.01	9.16	NaN	6.47543		M+NH4	425.28	21.77	1161	0	NNNYY----
205E10	CCOC(=O)c1cnc2c(c1NCC1COc3c(O1)cccc3)cccc2OC	394.153	B	1.16	2.16	3.14	4.15	5.12	6.15	7.04	8.04	9.11	7.12867	7.50827		M+H	395.16	NaN	NaN	NaN	NNNNN----
205E11	O=C(NCCC1=CCCCC1)CCCNC(=O)Cn1cnc2c(c1=O)c(C)c(s2)C	430.204	B	1.08	2.02	3.15	4.13	5.02	6.12	7.2	8.18	9.08	NaN	4.66959		M+H	431.211	NaN	NaN	NaN	NNNNN----
205F02	COc1ccccc1Cn1c(COC(=O)c2cccs2)nc2c1cccc2	378.104	B	1.13	2.18	3.05	4.11	5.02	6.11	7.01	8.15	9.05	NaN	9.44415		M+H	379.111	14.94	3337399	0	YYYYY----
205F03	O=C(CSc1nnc2n1nc[nH]2)NCCc1ccccc1	302.095	B	1.16	2.04	3.19	4.11	5.01	6.15	7.06	8.11	9.16	NaN	6.06854		M+H	303.102	8.66	1212	0	NNNYY----
205F04	OC(=O)COc1ccc(cc1)/C=C/c1nn2c(n1)c1ccccc1OC=C2	361.106	B	1.13	2.13	3.19	4.17	5.17	6.2	7.02	8.2	9.17	NaN	4.66452		M+H	362.114	NaN	NaN	NaN	NNNNN----
205F05	Clc1ccc(c(c1)c1csnn1)O	211.981	B	1.2	2.08	3.13	4.03	5.02	6.14	7.14	8.07	9.07	NaN	4.76597		M+H	212.988	13.1	14813	0	YYYYY----
205F06	CC1(C)OCc2c(C1)nc1c(c2)c(n[nH]1)N	218.117	B	1.18	2.2	3.01	4.17	5.1	6.13	7.01	8.09	9.17	NaN	8.44906		M+H	219.124	4.75	2631	0	NNNYY----
205F07	O=C(N1CCN(CC1)Cc1ccccc1)CN1C(=O)C2C(C1=O)CC=CC2	367.19	B	1.19	2.14	3.08	4.04	5.14	6.19	7.09	8.12	9.2	NaN	6.52349		M+H	368.197	5.51	2099	1	NNNYY----
205F08	O=C(Cn1cnc2c(c1=O)c1CCCCc1s2)NCCC(=O)NCc1ccco1	414.136	B	1.06	2.15	3.15	4.14	5.1	6.02	7.08	8.11	9.15	NaN	7.50086		M+H	415.143	11.47	66354	0	YYYYY----
205F09	COC(=O)c1ccc(cc1)C1C2=C(CC(CC2=O)(C)C)N(C2=C1C(=O)CC(C2)(C)C)Cc1cccnc1	498.252	B	1.01	2.1	3.18	4.12	5.16	6.09	7.05	8.09	9.01	NaN	6.50999		M+H	499.259	12.02	392867	0	YYYYY----
205F10	CCOC(=O)c1cnc2c(c1N(Cc1ccccc1)C)cc(cc2)OCC	364.179	B	1.12	2.06	3.01	4.17	5.02	6.07	7.06	8.11	9.08	NaN	4.66036		M+H	365.186	13.54	737280	0	YYYYY----
205F11	CN(C(=O)CCCNC(=O)Cn1cnc2c(c1=O)c(C)c(s2)C)Cc1ccccc1	426.173	B	1.13	2.19	3.18	4.17	5.05	6.14	7.08	8.15	9.12	NaN	7.50086		M+Na	449.162	13.43	921	1	NNNYY----
205G02	N#Cc1c(C)cc(n(c1=O)Cc1ccc2c(c1)OCO2)C	282.1	B	1.19	2.06	3.13	4.08	5.15	6.05	7.12	8.16	9.15	NaN	6.65438		M+Na	305.09	10.97	132115	0	YYYNY----
205G03	CCOC(=O)c1cc(=O)c2c([nH]1)c(C)cc1c2[nH]c(c1C)C	298.132	B	1.16	2.04	3.01	4.12	5.1	6.02	7.04	8.18	9.01	NaN	6.91641		M+H	299.139	NaN	NaN	NaN	NNNNN----
205G04	O=C(c1sc2c(c1N)ccc(n2)c1cccnc1)NCCc1c[nH]c2c1cccc2	413.131	B	1.11	2.04	3.11	4.01	5.07	6.17	7.08	8.04	9.05	NaN	5.75108		M+K	452.094	11.23	56944	0	YYYYY----
205G05	CCCN1C(=NC(C1=O)(NC(=O)c1cccc(c1)C)C(F)(F)F)c1ccccc1	403.151	B	1.12	2.13	3.17	4.09	5.14	6.06	7.19	8.06	9.15	NaN	6.6576		M+Na	426.14	18.14	1618066	0	YYYYY----
205G06	CCC(Nc1nc2CC(C)(C)OCc2cc1C#N)C	259.168	B	1.17	2.06	3.14	4.03	5.13	6.06	7.09	8.2	9.12	NaN	5.675		M+H	260.176	10.18	1927	0	NNNYY----
205G07	COc1cc(CCNC(=O)CCN2C(=O)C3C(C2=O)CC=CC3)ccc1OC	386.184	B	1.19	2.19	3.17	4.01	5.11	6.11	7.01	8.04	9.06	NaN	8.38458		M+H	387.191	9.76	186672	0	NYYYY----
205G08	CCN1CCCC1CNC(=O)CCNC(=O)Cn1cnc2c(c1=O)c1CCCCc1s2	445.215	B	1.02	2.16	3.12	4.06	5.04	6.2	7.03	8.2	9.07	NaN	6.99671		M+H	446.222	7.14	713780	0	YYNYY----
205G09	CCOC(=O)c1cnc2c(c1N(Cc1ccccc1)C)ccc(c2)C(F)(F)F	388.14	B	1.15	2.17	3.18	4.17	5.17	6.13	7.13	8.08	9.16	NaN	4.66452		M+H	389.147	20.5	2121	0	YNNYY----
205G10	CCOc1ccc2c(c1)c(N1CCCC(C1)C)c(cn2)C(=O)OCC	342.194	B	1.19	2.07	3.1	4.13	5.15	6.18	7.17	8.16	9.04	NaN	7.04065		M+H	343.202	29.05	1341	0	NNYYY----
205G11	CC1CCN(CC1)C(=O)CCCNC(=O)Cn1cnc2c(c1=O)c(C)c(s2)C	404.188	B	1.1	2.09	3.2	4.09	5.08	6.05	7.14	8.14	9.02	NaN	6.11495		M+H	405.195	12.19	223713	0	YYYYY----
205H02	O=S(=O)(c1ccc(cc1)n1cnnn1)NCc1csc2c1CCCC2	375.082	B	1.03	2.18	3.03	4.05	5.16	6.05	7.13	8.01	9.19	NaN	5.53451		M+H	376.09	NaN	NaN	NaN	NNNNN----
205H03	CCOC(=O)c1cc(=O)c2c([nH]1)ccc1c2cc([nH]1)c1ccccc1	332.116	B	1.03	2.12	3.05	4.18	5.05	6.04	7.2	8.17	9.14	NaN	5.96584		M+H	333.123	14.89	1725	1	YNNYY----
205H04	COc1cc(ccc1O)C1CC(=O)Nc2c1c(=O)n(c(=O)n2C)C	331.117	B	1.07	2.19	3.12	4.06	5.1	6.12	7.08	8.11	9.2	NaN	7.50086		M+H	332.124	4.58	29614	0	YYYYY----
205H05	CCCN1C(=NC(C1=O)(NC(=O)c1cccnc1)C(F)(F)F)c1ccccc1	390.13	B	1.17	2.05	3.2	4.02	5.01	6.04	7.1	8.09	9.13	NaN	6.47543		M+H	391.138	13.5	1490	1	NNNYY----
205H06	CCOC(=O)c1sc2c(c1N)cc1c(n2)CC(OC1)(C)CC	320.119	B	1.15	2.13	3.2	4.17	5.02	6.07	7.14	8.17	9.11	NaN	4.66036		M+H	321.127	17.19	954	0	YNNNY----
205H07	COc1ccc(cc1)CNC(=O)CCN1C(=O)C2C(C1=O)C1CCC2C=C1	368.174	B	1.02	2.18	3.09	4.12	5.12	6.09	7.01	8.14	9.09	NaN	7.70188		M+NH4	386.207	4.6	1328	0	NNYNY----
205H08	COc1ccccc1CNC(=O)CCCNC(=O)Cn1cnc2c(c1=O)c1CCCCc1s2	468.183	B	1.14	2.2	3.07	4.14	5.12	6.02	7.13	8.08	9.13	NaN	7.6451		M+H	469.19	13.47	99585	0	YYYYY----
205H09	CCOC(=O)c1cnc2c(c1N1CC(C)CC(C1)C)ccc(c2)C(F)(F)F	380.171	B	1.06	2.13	3.08	4.17	5.19	6.19	7.18	8.09	9.12	NaN	4.01394		M+H	381.178	27.09	1464	0	YNNYN----
205H10	CCOC(=O)c1cnc2c(c1NCC1CCCO1)cc(c(c2)Cl)OC	364.119	B	1.13	2.16	3.15	4.05	5.06	6.05	7.09	8.08	9.06	NaN	7.79967		M+H	365.126	10.57	2124	0	NNYYY----
205H11	O=C(NCCCN1CCOCC1)CCCNC(=O)Cn1cnc2c(c1=O)c(C)c(s2)C	449.21	B	1.11	2.14	3.1	4.12	5.1	6.09	7.12	8.03	9.17	NaN	5.75108		M+H	450.217	5.68	1305	0	YNNYN----
206A02	O=C(NCc1ccc(cc1)F)CCCNC(=O)Cn1cnc2c(c1=O)c(C)c(s2)C	430.147	A	1.17	2.02	3.08	4.08	5.16	6.05	7.09	8.12	9.04	NaN	6.47543		M+H	431.155	11.87	178436	1	YYYYY----
206A03	O=C(Nc1noc(c1)C)CSc1cn(c2c1cccc2)CCNC(=O)c1ccc(cc1)F	452.132	A	1.12	2.04	3.01	4.1	5.19	6.12	7.14	8.11	9.03	NaN	6.11495		M+Na	475.121	15.19	2908210	0	YYYYY----
206A04	CCOc1ccc(cc1)C1C(C(=O)O)c2ccccc2C(=O)N1CCN1CCOCC1	424.2	A	1.01	2.11	3.08	4.08	5.11	6.02	7.16	8.1	9.17	NaN	7.73601		M+H	425.207	12.75	1054	0	NNNYY----
206A05	O=C(N1CCN(CC1)Cc1ccc2c(c1)OCO2)Cn1ccc2c(c1=O)cccc2	405.169	A	1.06	2.07	3.09	4.03	5.2	6.11	7.17	8.07	9.01	NaN	4.04246		M+Na	428.158	6.46	156000	0	YYYYY----
206A06	COc1cc2c(cn(c(=O)c2cc1OC)CC)C(=O)N1CCN(CC1)C(=O)c1ccco1	439.174	A	1.06	2.04	3.2	4.17	5.09	6.03	7.07	8.04	9.18	NaN	4.01394		M+NH4	457.208	18.3	2586	0	YNNYY----
206A07	CCOc1cc2c(cc1OCC)C(=O)N(C(C2C(=O)O)c1ccc(cc1Cl)F)C	421.109	A	1.1	2.12	3.19	4.01	5.1	6.13	7.09	8.19	9.02	NaN	6.72284		M+H	422.117	14.77	97955	0	YYYYY----
206A08	OC(=O)C1C(c2ccc(cc2C)C)N(C)C(=O)c2c1cccc2	309.136	A	1.17	2.18	3.11	4.03	5.14	6.08	7.06	8.17	9.02	NaN	6.47543		M+H	310.144	11.64	15146	0	YYYYY----
206A09	CCN(C(=O)c1cc2c(s1)c1ccccc1oc2=O)Cc1ccccc1	363.093	A	1.12	2.13	3.03	4.08	5.14	6.12	7.1	8.07	9.03	NaN	4.79638		M+Na	386.082	18.76	40370	0	YYYYY----
206A10	O=C(NCCCCN1CCOCC1)CCNC(=O)Cn1ccc2c(c1=O)cccc2	414.227	A	1.04	2.17	3.19	4.14	5.09	6.2	7.09	8.12	9.03	NaN	5.43287		M+H	415.234	23.48	3106	1	NYYYY----
206A11	CCc1ccc(cc1)CNC(=O)c1coc(=O)c2c1cccc2	307.121	A	1.11	2.11	3.19	4.2	5.03	6.11	7.19	8.16	9.02	NaN	5.75108		M+H	308.128	13.89	1504	0	NNNYY----
206B02	O=C(Cn1cnc2c(c1=O)c(C)c(s2)C)NCCCC(=O)N1CCN(CC1)Cc1ccccc1	481.215	A	1.06	2.17	3.1	4.2	5.17	6.08	7.15	8.03	9.02	NaN	4.01394		M+NH4	499.249	17.59	1205	0	YNYYY----
206B03	O=C(NC1CCCCC1)CSc1cn(c2c1cccc2)CCNC(=O)c1cccs1	441.154	A	1.11	2.09	3.05	4.01	5.08	6.13	7.11	8.05	9.19	NaN	5.75108		M+H	442.162	16.08	126375	0	NYYYY----
206B04	COc1cc(ccc1OC)C1C(C(=O)O)c2ccccc2C(=O)N1C	341.126	A	1.06	2.12	3.13	4.15	5.11	6.11	7.03	8.11	9.08	NaN	4.01394		M+NH4	359.16	18.76	2013	0	NNYNY----
206B05	CC1CCN(CC1)c1ncnc2c1c(c(s2)C)S(=O)(=O)N1CCOCC1	396.129	A	1.19	2.09	3.17	4.06	5.1	6.08	7.03	8.17	9.07	NaN	8.57166		M+DMSO+H	475.15	8.31	3028	0	NNYYN----
206B06	CCn1cc(C(=O)N2CCN(CC2)C2CCCCC2)c2c(c1=O)cc(c(c2)OC)OC	427.247	A	1.13	2.11	3.2	4.12	5.1	6.06	7.07	8.06	9.02	NaN	7.70188		M+H	428.254	6.12	98412	0	NYYYY----
206B07	CCOc1cc2C(C(=O)O)C(c3ccc(c(c3)O)OC)N(C(=O)c2cc1OCC)C	415.163	A	1.2	2.08	3.09	4.05	5.09	6.07	7.12	8.06	9.07	NaN	4.66036		M+NH4	433.197	18.85	1618	0	NNYYN----
206B08	CCOc1cc2c(cc1OCC)C(=O)N(C(C2C(=O)O)c1cc(OC)c(cc1OC)OC)C	459.189	A	1.04	2.2	3.05	4.08	5.03	6.13	7.02	8.14	9.01	NaN	8.50712		M+H	460.197	11.43	318083	0	NYYYY----
206B09	CCOc1ccccc1CNC(=O)c1cc2c(s1)c1ccccc1oc2=O	379.088	A	1.05	2.19	3.16	4.04	5.15	6.19	7.04	8.01	9.18	NaN	6.32738		M+H	380.095	NaN	NaN	NaN	NNNNN----
206B10	O=C(NCC1CCCC1c1ccccc1)CCNC(=O)Cn1ccc2c(c1=O)cccc2	431.221	A	1.04	2.07	3.04	4.14	5.01	6.07	7.01	8.04	9.02	NaN	4.66036		M+Na	454.21	14.98	3522	0	YNYYY----
206B11	Fc1ccc(c(c1)Cl)CNC(=O)c1coc(=O)c2c1cccc2	331.041	A	1.11	2.06	3.19	4.11	5.03	6.17	7.1	8.2	9.14	NaN	5.75108		M+Na	354.03	14.6	1508	0	NNNYY----
206C02	O=C(Cn1cnc2c(c1=O)c(C)c(s2)C)NCCCC(=O)N1CCN(CC1)c1ccccn1	468.194	A	1.14	2.03	3.13	4.04	5.05	6.11	7.16	8.13	9.13	NaN	6.05318		M+H	469.202	6.52	931	0	NNYYN----
206C03	OC(=O)Cn1cnc2c(c1=O)c(c(s2)C)S(=O)(=O)N1CCOCC1	373.04	A	1.19	2.09	3.05	4.11	5.06	6.09	7.08	8.08	9.03	NaN	7.50086		M+H	374.048	NaN	NaN	NaN	NNNNN----
206C04	OC(=O)C1C(c2ccc(cc2)F)N(C)C(=O)c2c1cccc2	299.096	A	1.03	2.04	3.18	4.1	5.13	6.14	7.07	8.04	9.05	NaN	5.53451		M+H	300.103	10.75	217408	0	YYYYY----
206C05	O=C(C1c2ccccc2C(=O)N(C1c1cccs1)C)NCc1ccc2c(c1)OCO2	420.114	A	1.08	2.11	3.09	4.02	5.09	6.14	7.01	8.17	9.14	NaN	4.66959		M+K	459.078	13.36	91640	0	YYYYY----
206C06	O=C(Cn1ccc2c(c1=O)cccc2)NCc1ccc(o1)C	296.116	A	1.15	2.16	3.19	4.11	5.2	6.1	7.04	8.05	9.13	NaN	6.06854		M+Na	319.105	3.97	2014	0	YNYNY----
206C07	CCOc1cc2C(C(=O)O)C(c3ccc(c(c3)Br)OC)N(C(=O)c2cc1OCC)C	477.079	A	1.12	2.13	3.14	4.11	5.06	6.11	7.06	8.2	9.19	NaN	6.06854		M+H	478.086	14.01	123235	0	YYYYY----
206C08	CCc1ccc(cc1)C1C(C(=O)O)c2ccccc2C(=O)N1C	309.136	A	1.15	2.02	3.07	4.18	5.19	6.14	7.05	8.07	9.13	NaN	4.76597		M+H	310.144	12.14	153426	0	YYYYY----
206C09	O=C(c1cc2c(s1)c1ccccc1oc2=O)NC1CCN(CC1)Cc1ccccc1	418.135	A	1.16	2.2	3.18	4.13	5.02	6.18	7.02	8.15	9.11	7.2133	7.33338		M+H	419.142	9.94	735302	0	YYYYY----
206C10	O=C(NCc1ccc(cc1Cl)F)CCNC(=O)Cn1ccc2c(c1=O)cccc2	415.11	A	1.09	2.06	3.19	4.15	5.2	6.19	7.19	8.13	9.13	NaN	6.05318		M+Na	438.099	12.25	1947	1	YNNYY----
206C11	O=C(c1coc(=O)c2c1cccc2)Nc1cccnc1	266.069	A	1.16	2.01	3.07	4.18	5.06	6.03	7.1	8.2	9.03	NaN	7.43307		M+H	267.076	5.84	1064	0	NNNYY----
206D02	O=C(Cn1cnc2c(c1=O)c(C)c(s2)C)NCCCC(=O)N(CCc1ccccn1)C	441.183	A	1.09	2.14	3.08	4.1	5.14	6.07	7.03	8.1	9.15	NaN	4.66036		M+H	442.191	5.95	537340	0	YYYYY----
206D03	COCCCNC(=O)c1n[nH]c(=O)c2c1cccc2	261.111	A	1.13	2.13	3.08	4.06	5.05	6.04	7.15	8.06	9.07	NaN	7.73601		M+H	262.119	6.2	54090	0	YYYYY----
206D04	COc1cc2c(cc1OC)C(=O)N(C(C2C(=O)O)c1cccnc1)C	342.122	A	1.11	2.14	3.08	4.16	5.17	6.08	7.2	8.03	9.19	NaN	4.66452		M+H	343.129	2.49	212851	0	YYYYY----
206D05	Clc1ccc(cc1)CCNC(=O)C1c2ccccc2C(=O)N(C1c1cccs1)C	424.101	A	1.01	2.07	3.06	4.18	5.03	6.18	7.16	8.03	9.01	NaN	7.04065		M+H	425.108	16.58	1338	0	YNNYY----
206D06	O=C(Cn1ccc2c(c1=O)cccc2)NCc1ccc2c(c1)OCO2	336.111	A	1.05	2.2	3.1	4.2	5.03	6.07	7.02	8.2	9.03	NaN	4.66036		M+H	337.118	10.58	65979	0	YYYYY----
206D07	O=C(c1cc2c(s1)c1ccccc1oc2=O)N1CCN(CC1)c1ncccn1	392.094	A	1.12	2.1	3.15	4.07	5.06	6.06	7.06	8.06	9.2	NaN	6.50999		M+H	393.102	13.83	52555	1	YYYYY----
206D08	Clc1ccc(cc1)CCNC(=O)c1coc(=O)c2c1cccc2	327.066	A	1.12	2.16	3.15	4.07	5.06	6.06	7.16	8.13	9.11	NaN	6.05318		M+H	328.074	14.96	69371	0	YYYYY----
206D09	Cc1ccc(nc1)NC(=O)c1cc2c(s1)c1ccccc1oc2=O	336.057	A	1.13	2.11	3.1	4.19	5.06	6.2	7.03	8.07	9.2	6.75659	5.76014		M+H	337.064	15.18	230900	0	YYYYY----
206D10	O=C(NCCc1cccc(c1)C)CCNC(=O)Cn1ccc2c(c1=O)cccc2	391.19	A	1.18	2.1	3.08	4.12	5.02	6.16	7.15	8.05	9.18	NaN	6.32714		M+H	392.197	12.23	255404	0	YYYYY----
206D11	O=C(Nc1cccnc1)CCNC(=O)Cn1ccc2c(c1=O)cccc2	350.138	A	1.17	2.19	3.1	4.14	5.06	6.05	7.1	8.04	9.1	NaN	6.47543		M+H	351.145	4.26	1603	0	NNYYY----
206E02	COc1ccc(cc1)C(=O)NCCn1cc(c2c1cccc2)SCC(=O)NC1CCCCC1	465.209	B	1.08	2.07	3.13	4.06	5.16	6.15	7.17	8.12	9.05	NaN	4.66959		M+Na	488.198	16.92	1010	0	NNNYY----
206E03	O=C(c1n[nH]c(=O)c2c1cccc2)NCCC1=CCCCC1	297.148	B	1.13	2.07	3.02	4.08	5.09	6.2	7.08	8.07	9.16	NaN	7.50086		M+NH4	315.182	17.68	1913	1	YNNNY----
206E04	CCCCNC(=O)Cn1ccc2c(c1=O)cccc2	258.137	B	1.08	2.18	3.07	4.2	5.1	6.1	7.19	8.02	9.14	NaN	4.66959		M+H	259.144	NaN	NaN	NaN	NNNNN----
206E05	CC(OCCCNC(=O)C1c2ccccc2C(=O)N(C1c1cccs1)C)C	386.166	B	1.15	2.16	3.11	4.07	5.17	6.02	7.2	8.04	9.06	NaN	4.66452		M+H	387.174	12.64	198476	0	YYYYY----
206E06	O=C(Cn1ccc2c(c1=O)cccc2)NCCc1ccc(cc1)Cl	340.098	B	1.13	2.14	3.09	4.01	5.03	6.12	7.19	8.13	9.06	NaN	6.05318		M+Na	363.087	13.82	394145	0	YYYYY----
206E07	CC(OCCCNC(=O)c1cc2c(s1)c1ccccc1oc2=O)C	345.103	B	1.17	2.1	3.12	4.18	5.05	6.1	7.13	8.04	9.03	NaN	6.47543		M+NH4	363.137	16.48	1309	1	NNNYY----
206E08	COc1ccc(cc1)CNC(=O)c1coc(=O)c2c1cccc2	309.1	B	1.16	2.1	3.14	4.16	5.05	6.05	7.1	8.06	9.07	NaN	6.50999		M+Na	332.089	7.63	1810	0	YNNYN----
206E09	O=C(Cn1ccc2c(c1=O)cccc2)NCCC(=O)N1CCC(CC1)N1CCCCC1	424.247	B	1.06	2.14	3.02	4.06	5.01	6.13	7.06	8.05	9.06	NaN	4.01394		M+H	425.255	1.91	3440	0	NNNYY----
206E10	O=C(c1cc2c(s1)c1ccccc1oc2=O)NC1CCc2c(C1)cccc2	375.093	B	1.06	2.04	3.07	4.18	5.08	6.04	7.13	8.01	9.14	NaN	4.01394		M+H	376.1	NaN	NaN	NaN	NNNNN----
206E11	O=C(C1c2ccccc2C(=O)N(C1c1cn(c2c1cccc2)C)C)NCCCN1CCCCCC1	472.284	B	1.1	2.13	3.06	4.16	5.06	6.1	7.03	8.11	9.11	NaN	6.72284		M+H	473.291	10.17	3064	0	YNYYY----
206F02	COc1ccc(cc1)C(=O)NCCn1cc(c2c1cccc2)SCC(=O)N1CCCCC1	451.193	B	1.11	2.11	3.02	4.07	5.02	6.02	7.15	8.07	9.04	NaN	4.76597		M+Na	474.182	15.76	3424856	0	YYYYY----
206F03	O=C(c1cnc(c2c1cccc2)N1CCN(CC1)c1ncccn1)N1CCN(CC1)c1ccccn1	480.239	B	1.13	2.12	3.08	4.19	5.02	6.04	7.14	8.15	9.01	NaN	6.11495		M+Na	503.228	7.56	12756	0	YYNYY----
206F04	CCN(CCNC(=O)Cn1ccc2c(c1=O)cccc2)CC	301.179	B	1.17	2.02	3.17	4.07	5.1	6.08	7.07	8.04	9.07	NaN	6.47543		M+H	302.186	4.22	617514	0	YYYYY----
206F05	CCOCCCNC(=O)c1cn(C)c(=O)c2c1cc(OC)c(c2)OC	348.169	B	1.19	2.15	3.07	4.18	5.2	6.01	7.04	8.13	9.16	NaN	7.03678		M+H	349.176	6.17	1152	0	NNNYY----
206F06	COc1cc2c(C(=O)N(C3CCCCC3)C)c(c3ccc(cc3)SC)n(c(=O)c2cc1OC)C	480.208	B	1.16	2.17	3.15	4.08	5.08	6.02	7.01	8.08	9.07	NaN	5.43287		M+DMSO+H	559.23	16.01	1115	0	NNNYY----
206F07	Cc1ccc(o1)CNC(=O)c1cc2c(s1)c1ccccc1oc2=O	339.057	B	1.2	2.05	3.12	4.18	5.07	6.1	7.17	8.1	9.12	3.09065	6.99671		M+K	378.02	16.06	1175	0	NNYYY----
206F08	CCOC(=O)c1sc2c(c1C)c(=O)n(cn2)CC(=O)NCc1ccccc1	385.11	B	1.02	2.04	3.11	4.13	5.11	6.02	7.03	8.09	9.1	NaN	6.91641		M+H	386.117	NaN	NaN	NaN	NNNNN----
206F09	O=C(NCCCN1CCCC1=O)CCNC(=O)Cn1ccc2c(c1=O)cccc2	398.195	B	1.11	2.15	3.1	4.06	5.18	6.16	7.17	8.16	9.08	NaN	5.75108		M+DMSO+H	477.217	14.7	1494	0	NNNYY----
206F10	CC1CC(C)CN(C1)C(=O)c1cc2c(s1)c1ccccc1oc2=O	341.109	B	1.03	2.03	3.08	4.09	5.05	6.04	7.15	8.04	9.07	NaN	5.53451		M+H	342.116	18.92	215929	0	YYYYY----
206F11	O=C(C1c2ccccc2C(=O)N2C1c1ccccc1CC2)NC1CCCc2c1cccc2	422.199	B	1.16	2.09	3.08	4.13	5.14	6.14	7.01	8.09	9.13	NaN	6.6576		M+Na	445.189	16.94	3058	0	NYYYY----
206G02	COc1ccccc1C(=O)NCCn1cc(c2c1cccc2)SCC(=O)NCc1ccco1	463.157	B	1.2	2.04	3.17	4.14	5.1	6.09	7.1	8.12	9.13	NaN	6.91641		M+H	464.164	NaN	NaN	NaN	NNNNN----
206G03	COc1ccc(cc1)C1C(C(=O)O)c2ccccc2C(=O)N1Cc1ccc(cc1)F	405.138	B	1.15	2.13	3.1	4.09	5.16	6.2	7.01	8.04	9.03	NaN	7.86091		M+H	406.145	NaN	NaN	NaN	NNNNN----
206G04	O=C(Cn1ccc2c(c1=O)cccc2)Nc1nc2c(s1)cccc2	335.073	B	1.01	2.19	3.19	4.06	5.15	6.04	7.11	8.09	9.17	NaN	8.09677		M+H	336.08	13.45	2885	0	YNYYY----
206G05	COc1cc2c(cn(c(=O)c2cc1OC)C)C(=O)NCc1ccc2c(c1)OCO2	396.132	B	1.08	2.11	3.11	4.08	5.07	6.12	7.02	8.05	9.15	NaN	4.66959		M+H	397.139	10.16	512037	0	YYYYY----
206G06	COc1cc2c(cn(c(=O)c2cc1OC)CC(C)C)C(=O)NCCC(C)C	374.221	B	1.03	2.08	3.2	4.03	5.1	6.09	7.18	8.18	9.07	NaN	5.53451		M+H	375.228	15.12	358539	0	YYYYY----
206G07	O=C(c1cc2c(s1)c1ccccc1oc2=O)NCc1ccc2c(c1)OCO2	379.051	B	1.2	2.11	3.09	4.09	5.12	6.05	7.15	8.07	9.01	NaN	5.29279		M+Na	402.041	3.9	3381	1	NNYNY----
206G08	CCOC(=O)c1sc2c(c1C)c(=O)n(c(n2)C)CC(=O)NCc1ccco1	389.105	B	1.17	2.16	3.15	4.05	5.01	6.09	7.1	8.03	9.19	NaN	6.47543		M+H	390.112	13.82	323493	0	YYYYY----
206G09	O=C(NC1CCN(CC1)Cc1ccccc1)CCNC(=O)Cn1ccc2c(c1=O)cccc2	446.232	B	1.04	2.2	3.04	4.14	5.12	6.17	7.13	8.03	9.18	NaN	7.42345		M+K	485.195	6.01	1039	0	NNNYY----
206G10	O=C(c1cc2c(s1)c1ccccc1oc2=O)N1CCN(CC1)Cc1ccc2c(c1)OCO2	448.109	B	1.13	2.08	3.04	4.07	5.13	6.18	7.05	8.01	9.03	NaN	5.675		M+Na	471.099	9.43	7451	0	YYYNY----
206G11	O=C(C1c2ccccc2C(=O)N2C1c1ccccc1CC2)NC1CCN(CC1)Cc1ccccc1	465.242	B	1.02	2.08	3.13	4.09	5.01	6.18	7.17	8.11	9.15	NaN	8.59561		M+Na	488.231	4.98	1314	0	NNYYN----
206H02	COc1ccccc1C(=O)NCCn1cc(c2c1cccc2)SCC(=O)Nc1nnc(s1)C	481.124	B	1.16	2.16	3.06	4.13	5.17	6.03	7.02	8.04	9.07	NaN	4.66452		M+H	482.132	NaN	NaN	NaN	NNNNN----
206H03	COc1ccc(cc1)C1N(C2CCCCC2)C(=O)c2c(C1C(=O)NCC1CCCO1)cccc2	462.252	B	1.13	2.13	3.2	4.19	5.12	6.08	7.09	8.13	9.15	NaN	6.05318		M+H	463.259	15.8	138089	0	YYYYY----
206H04	O=C(Cn1ccc2c(c1=O)cccc2)NC1CCCC(C1C)C	312.184	B	1.11	2.06	3.16	4.04	5.11	6.2	7.05	8.15	9.01	NaN	5.75108		M+H	313.191	14.51	81744	0	YYYYY----
206H05	COc1cc2c(cn(c(=O)c2cc1OC)CC)C(=O)NCc1ccc(o1)C	370.153	B	1.1	2.17	3.12	4.02	5.16	6.04	7.07	8.14	9.17	NaN	5.43287		M+K	409.116	19.36	1233	0	NNNYY----
206H06	COc1ccc(cc1O)c1n(C)c(=O)c2c(c1C(=O)O)cc(c(c2)OC)OC	385.116	B	1.12	2.18	3.04	4.15	5.1	6.2	7.09	8.17	9.18	NaN	7.42345		M+DMSO+H	464.137	17.75	1799	0	YNNNY----
206H07	Cc1ccc(o1)C1N(C)C(=O)c2c(C1C(=O)O)cccc2	285.1	B	1.03	2.2	3.11	4.07	5.14	6.06	7.17	8.07	9.09	NaN	4.76597		M+H	286.107	10.21	186719	0	YYYYY----
206H08	CCOc1sc2c(c1C)c(=O)n(c(n2)C)CC(=O)NCc1ccccc1Cl	405.091	B	1.1	2.18	3.12	4.03	5.13	6.01	7.18	8.13	9.14	NaN	5.675		M+H	406.099	NaN	NaN	NaN	NNNNN----
206H09	O=C(Cn1ccc2c(c1=O)cccc2)NCCC(=O)Nc1ccc(cn1)C	364.154	B	1.03	2.15	3.1	4.2	5.16	6.19	7.04	8.03	9.03	NaN	5.53451		M+Na	387.143	6.4	2404	0	YNYYN----
206H10	O=C(c1cc2c(s1)c1ccccc1oc2=O)NCc1ccccc1Cl	369.023	B	1.02	2.1	3.2	4.06	5.04	6.04	7.17	8.16	9.09	NaN	6.50999		M+H	370.03	18.15	26840	0	YNYYY----
206H11	Cc1ccc(nc1)NC(=O)C1c2ccccc2C(=O)N2C1c1ccccc1CC2	383.163	B	1.1	2.16	3.11	4.11	5.07	6.03	7.18	8.14	9.12	NaN	6.06854		M+Na	406.153	11.4	361878	0	YYYYY----
207A02	Cc1ccc(cc1)CNC(=O)C1c2ccccc2C(=O)N2C1c1ccccc1CC2	396.184	A	1.09	2.04	3.09	4.06	5.12	6.11	7.06	8.12	9.13	NaN	6.91641		M+H	397.191	NaN	NaN	NaN	NNNNN----
207A03	COc1cc2c(cc1OC)C(=O)N(C(C2C(=O)O)c1cn(c2c1cccc2)C)C	394.153	A	1.04	2.13	3.19	4.05	5.07	6.17	7.09	8.17	9.13	NaN	8.42461		M+K	433.116	10.75	2021	0	NNYNY----
207A04	COc1ccc2c(c1)nc(c(c2)C#N)Cl	218.025	A	1.16	2.04	3.06	4.03	5.14	6.11	7.19	8.01	9.17	NaN	6.6576		M+H	219.032	NaN	NaN	NaN	NNNNN----
207A05	COc1nc2cc(C)ccc2cc1C=O	201.079	A	1.19	2.18	3.15	4.11	5.07	6.11	7.04	8.08	9.03	NaN	6.06854		M+H	202.086	14.87	114348	0	YYYNY----
207A06	COCCNC(=O)c1cc2c(s1)c1cc(C)ccc1[nH]c2=O	316.088	A	1.07	2.18	3.06	4.19	5.19	6.15	7.16	8.17	9.07	NaN	7.8727		M+H	317.095	10.31	188076	0	YYYYY----
207A07	CCOC(=O)c1cc2c(s1)c1c(C)cccc1OC2	274.066	A	1.19	2.05	3.15	4.01	5.13	6.11	7.1	8.2	9.07	NaN	5.675		M+H	275.074	21.42	3666	0	NNNYY----
207A08	O=C(NCc1ccco1)CSc1cc(Cl)nc2c1cc(C)cc2	346.054	A	1.14	2.19	3.15	4.18	5.03	6.02	7.05	8.05	9.19	NaN	7.57548		M+H	347.062	14.93	330909	0	YYYYY----
207A09	CCOC(=O)c1noc2c1COc1c2cccc1	245.069	A	1.14	2.13	3.04	4.16	5.07	6.03	7.11	8.2	9.02	NaN	7.42345		M+H	246.076	16.78	12202	0	YYYYY----
207A10	O=Cc1c(Cl)c2c(n1C)cccc2	193.029	A	1.02	2.12	3.08	4.16	5.02	6.09	7.11	8.2	9.18	NaN	7.73601		M+NH4	211.063	17.03	1785	1	NYNYN----
207A11	CCCN1CCN(CC1)C(=O)c1noc2c1COc1c2cc(cc1)C	341.174	A	1.15	2.16	3.1	4.12	5.07	6.2	7.07	8.09	9.1	NaN	7.70188		M+H	342.181	6.37	1121	0	YNNYN----
207B02	O=C(C1c2ccccc2C(=O)N2C1c1ccccc1CC2)NCC1CCCC1c1ccccc1	450.231	A	1.14	2.02	3.04	4.17	5.06	6.11	7.05	8.15	9.06	NaN	7.33338		M+K	489.194	15.83	964	1	NNNYY----
207B03	Cc1cccc(c1)CN1CCC(CC1)CNC(=O)C1c2ccccc2C(=O)N2C1c1ccccc1CC2	493.273	A	1.07	2.14	3.05	4.11	5.15	6.12	7.18	8.12	9.16	NaN	6.06854		M+K	532.236	9.96	59642	0	NYYYY----
207B04	CCOc1ccc(cc1)c1noc(n1)CCC(=O)O	262.095	A	1.13	2.1	3.06	4.02	5.18	6.01	7.2	8.04	9.19	NaN	5.7814		M+H	263.103	11.97	37259	0	NYYYY----
207B05	Cc1ccc2c(c1)c1sc(cc1c(=O)[nH]2)C(=O)O	259.03	A	1.14	2.08	3.17	4.1	5.09	6.09	7.17	8.19	9.1	NaN	7.47277		M+H	260.038	9.53	189680	0	YYYYY----
207B06	N#CC1CCN(CC1)C(=O)c1cc2c(s1)n(nc2c1ccc(c(c1)OC)OC)C	410.141	A	1.2	2.16	3.18	4.04	5.07	6.03	7.11	8.2	9.08	7.4235	7.39924		M+H	411.149	NaN	NaN	NaN	NNNNN----
207B07	OC(=O)c1cc2c(s1)c1c(C)cccc1OC2	246.035	A	1.19	2.1	3.15	4.18	5.19	6.13	7.09	8.07	9.16	NaN	4.86854		M+H	247.042	NaN	NaN	NaN	NNNNN----
207B08	O=C(CSc1cc(Cl)nc2c1cc(C)cc2)NCc1ccc2c(c1)OCO2	400.065	A	1.06	2.15	3.1	4.14	5.17	6.08	7.11	8.2	9.13	NaN	4.01394		M+H	401.072	15.97	208328	1	NYYYY----
207B09	O=C(c1cc2c(s1)c1ccccc1S(=O)(=O)C2)N1CCN(CC1)C1CCCCC1	430.138	A	1.12	2.15	3.04	4.16	5.04	6.08	7.08	8.02	9.16	NaN	7.50086		M+H	431.146	7.79	332082	0	YYYYY----
207B10	CCOC(=O)N1CCN(CC1)C(=O)c1nc(n2c1CCCCC2)c1ccc(cc1)C	410.232	A	1.12	2.11	3.02	4.04	5.18	6.15	7.04	8.04	9.14	NaN	5.93942		M+K	449.195	10.81	54721	0	YYYYY----
207B11	CCOC(=O)c1cc2c([nH]1)c(Cl)ccc2	223.04	A	1.19	2.12	3.02	4.05	5.13	6.12	7.14	8.2	9.14	NaN	5.96584		M+H	224.047	NaN	NaN	NaN	NNNNN----
207C02	O=C(C1c2ccccc2C(=O)N(C1c1c[nH]c2c1cccc2)C)NCCC1=CCCCC1	427.226	A	1.17	2.05	3.06	4.19	5.02	6.12	7.18	8.02	9.06	NaN	6.47543		M+NH4	445.26	21.71	2265	1	YNNYY----
207C03	COc1ccc2c(c1)nc1c(c2)cc(s1)C(=O)O	259.03	A	1.2	2.11	3.16	4.03	5.2	6.07	7.04	8.05	9.04	NaN	4.66036		M+H	260.038	16.08	1370	0	NNYNY----
207C04	CCOC(=O)c1cc2c(s1)n(nc2c1cccc(c1)OC)C	316.088	A	1.04	2.2	3.2	4.12	5.16	6.14	7.17	8.2	9.06	NaN	7.70188		M+H	317.095	NaN	NaN	NaN	NNNNN----
207C05	CCOC(=O)c1c(C)nc2c(c1N)cccc2	230.106	A	1.08	2.09	3.11	4.19	5.15	6.1	7.09	8.16	9.16	NaN	4.66959		M+DMSO+H	309.127	19.91	1590	1	YNYNN----
207C06	CCC(NC(=O)c1ccc2c(c1)nc1c(c2Cl)CCCC1)C	316.134	A	1.14	2.06	3.01	4.01	5.09	6.12	7.08	8.07	9.18	NaN	7.50086		M+H	317.142	14.28	2435	0	NNNYY----
207C07	COC(=O)c1cc2c(s1)c1ccccc1OC2	246.035	A	1.02	2.19	3.08	4.08	5.03	6.15	7.11	8.14	9.17	NaN	7.73601		M+H	247.042	17.75	3578	1	NNNYY----
207C08	O=C(NC1CCCCC1)CSc1cc(Cl)nc2c1cc(C)cc2	348.106	A	1.13	2.08	3.02	4.16	5.11	6.12	7.07	8.02	9.02	NaN	5.93942		M+H	349.114	7.49	1653	0	YNNYN----
207C09	Fc1cccc(c1)Cn1c(=O)onc1c1cccs1	276.037	A	1.17	2.01	3.01	4.19	5.04	6.19	7.07	8.16	9.09	NaN	6.47543		M+H	277.044	14.91	4169	0	NYYYY----
207C10	NC(=O)c1nc2n(c1N)CCCCC2	194.117	A	1.13	2.12	3.19	4.15	5.13	6.05	7.16	8.1	9.09	2.4261	5.675		M+K	233.08	27.53	1011	0	NNNYY----
207C11	COc1ccc(cc1)CNC(=O)Nc1cn(C)c(=O)c2c1cccc2	337.143	A	1.19	2.03	3.12	4.14	5.07	6.17	7.02	8.19	9.15	NaN	6.99671		M+H	338.15	8.92	75686	0	YYYYY----
207D02	COc1cc2c(cc1OC)C(C(=O)NC(CCc1ccccc1)C)C1N(C2=O)CCc2c1cccc2	484.236	A	1.02	2.14	3.09	4.17	5.1	6.16	7.14	8.08	9.12	NaN	6.11495		M+DMSO+H	563.257	29.92	1511	1	YYYNY----
207D03	COc1cc2c(cc1OC)C(C(=O)NCc1ccc(cc1Cl)F)C1N(C2=O)CCc2c1cccc2	494.141	A	1.12	2.11	3.05	4.14	5.15	6.09	7.05	8.17	9.02	NaN	7.77929		M+H	495.148	15.58	149828	0	YYYYY----
207D04	COc1cccc(c1)c1nn(c(c1C=O)Cl)C	250.051	A	1.06	2.12	3.03	4.06	5.12	6.17	7.14	8.14	9.2	NaN	4.01394		M+H	251.058	12.21	52971	0	YYYYY----
207D05	Clc1ccc2c(c1)nc1c(c2Cl)CCCC1	251.027	A	1.02	2.01	3.09	4.18	5.05	6.07	7.02	8.13	9.11	NaN	4.66036		M+H	252.034	18.37	310366	0	YYYYY----
207D06	COc1ccc2c(c1)nc1c(c2)c(nn1C(=O)Cc1ccc(cc1)Cl)N	366.088	A	1.03	2.09	3.05	4.14	5.2	6.19	7.16	8.06	9.06	NaN	5.53451		M+H	367.096	16.24	2023	0	YNNYY----
207D07	Fc1ccc(c(c1)Cl)CNc1n[nH]c2c1cc1ccc(cc1n2)C	340.089	A	1.18	2.04	3.05	4.04	5.13	6.03	7.07	8.13	9.12	NaN	5.675		M+H	341.096	12.29	1233520	0	YYYYY----
207D08	CCOC(=O)c1cc2c(s1)c1ccccc1S(=O)(=O)C2	308.018	A	1.12	2.15	3.09	4.16	5.11	6.02	7.04	8.15	9.15	NaN	7.33338		M+H	309.025	14.37	3681	0	YYYYN----
207D09	COc1ccc(cc1)c1noc(=O)n1Cc1ccccc1Cl	316.061	A	1.06	2.04	3.09	4.03	5.1	6.05	7.12	8.18	9.01	NaN	4.04246		M+H	317.069	16.92	34365	0	YYYYY----
207D10	CC(NC(=O)c1cn(C)c(=O)c2c1cccc2)CCc1ccccc1	334.168	A	1.12	2.17	3.08	4.16	5.05	6.12	7.19	8.12	9.14	NaN	5.43287		M+H	335.175	14.14	338701	0	YYYYY----
207D11	CCOCCCNC(=O)Nc1cn(C)c(=O)c2c1cccc2	303.158	A	1.19	2.12	3.18	4.04	5.07	6.16	7.04	8.01	9.09	NaN	6.32714		M+Na	326.148	6.56	116296	0	YYYYY----
207E02	OC(=O)C1c2ccccc2C(=O)N(C1c1c[nH]c2c1cccc2)C	320.116	B	1.14	2.06	3.1	4.19	5.03	6.07	7.05	8.16	9.13	2.38841	5.38922		M+H	321.123	9.47	84015	0	YYYYY----
207E03	COc1ccc2c(c1)nc(s2)NC(=O)Cc1cn(c2c1cccc2)C	351.104	B	1.1	2.01	3.1	4.18	5.04	6.07	7.07	8.02	9.02	NaN	4.66036		M+NH4	369.138	13.47	1493	1	NNYYN----
207E04	COCCNC(=O)C1C2CCCCN2C(=O)c2c1cccc2	302.163	B	1.02	2.04	3.15	4.08	5.13	6.2	7.2	8.14	9.08	NaN	5.675		M+H	303.17	NaN	NaN	NaN	NNNNN----
207E05	Cc1ccc2c(c1)c1sc(cc1c(=O)[nH]2)C(=O)N1CCN(CC1)c1ccccn1	404.131	B	1.19	2.09	3.04	4.03	5.05	6.2	7.17	8.2	9.16	NaN	7.42345		M+Na	427.12	8.2	3076	1	NNNYY----
207E06	O=Cc1c(Cl)[nH]c2c1cccc2	179.014	B	1.18	2.06	3.12	4.09	5.13	6.18	7.06	8.05	9.13	NaN	5.675		M+H	180.021	15.65	4349	0	NNNYY----
207E07	CCOC(=O)c1cc2c(o1)c1cc(OC)ccc1nc2C	285.1	B	1.19	2.11	3.1	4.19	5.02	6.04	7.1	8.09	9.13	NaN	7.43307		M+H	286.107	8.61	1441200	0	YYYYY----
207E08	Cc1ccc2c(c1)c1c(CO2)cnn1CC(=O)NCCCN(C1CCCC1)Cc1ccco1	448.247	B	1.17	2.2	3.05	4.04	5.16	6.15	7.04	8.05	9.08	NaN	6.47543		M+H	449.255	10.19	2841129	0	YYYYY----
207E09	CCOC(=O)c1n[nH]c2c1COc1c2cccc1	244.085	B	1.02	2.2	3.1	4.03	5.14	6.09	7.17	8.19	9.2	NaN	6.52349		M+H	245.092	16.49	1453	0	YNNYN----
207E10	CCOC(=O)c1cn(C)c(=O)c2c1cccc2	231.09	B	1.2	2.13	3.05	4.12	5.14	6.06	7.11	8.13	9.08	NaN	6.05318		M+H	232.097	12.16	3022	1	NYNNY----
207E11	O=C(Nc1cn(C)c(=O)c2c1cccc2)NC1CCCCC1	299.163	B	1.16	2.07	3.12	4.14	5.01	6.14	7.02	8.13	9.1	NaN	6.05318		M+H	300.171	NaN	NaN	NaN	NNNNN----
207F02	O=C(C1c2ccccc2C(=O)N2C1c1ccccc1CC2)NCCN1CCN(CC1)Cc1ccccc1	494.268	B	1.15	2.14	3.18	4.15	5.08	6.14	7.06	8.01	9.04	NaN	7.82259		M+H	495.275	26.59	1068	0	YYNNY----
207F03	COc1ccc2c(c1)nc(c(c2)C=O)Cl	221.024	B	1.1	2.01	3.05	4.04	5.07	6.17	7.14	8.15	9.1	NaN	6.11495		M+H	222.032	11.62	2449	0	NNNYY----
207F04	Clc1cc(Cl)c2c(n1)cccc2C	210.996	B	1.19	2.11	3.18	4.06	5.07	6.01	7.04	8.08	9.09	NaN	7.93342		M+H	212.003	18.57	3546	0	NNNYY----
207F05	CCC(NC(=O)c1cc2c(s1)c1cc(C)ccc1[nH]c2=O)C	314.109	B	1.11	2.1	3.14	4.1	5.08	6.05	7.07	8.13	9.11	NaN	5.75108		M+Na	337.098	13.38	51474	0	NYYYY----
207F06	COc1ccc2c(c1)nc1c(c2)c(nn1C(=O)c1ccc(cc1)C(C)(C)C)N	374.174	B	1.1	2.17	3.02	4.12	5.12	6.16	7.14	8.02	9.16	NaN	5.43287		M+Na	397.163	17.46	493340	0	YYYYY----
207F07	CCN(CCCNC(=O)CSc1cc(Cl)nc2c1cc(C)cc2)CC	379.149	B	1.12	2.11	3.1	4.04	5.06	6.03	7.19	8.05	9.16	NaN	7.39924		M+NH4	397.182	9.75	1403	1	NNNYY----
207F08	O=C(NC(c1ccccc1)C)Cn1ncc2c1c1cc(C)ccc1OC2	347.163	B	1.19	2.08	3.1	4.04	5.19	6.14	7.06	8.1	9.11	NaN	7.39924		M+H	348.171	15.35	648095	0	YYYYY----
207F09	CN1CCC=C(C1)Cc1n[nH]c(=O)c2c1cccc2	255.137	B	1.14	2.1	3.02	4.14	5.04	6.06	7.06	8.17	9.12	NaN	5.93942		M+H	256.144	2.62	73983	0	YYYYY----
207F10	Clc1ncnc2c1nc1n2CCCCC1	222.067	B	1.02	2.17	3.18	4.14	5.15	6.11	7.11	8.14	9.17	NaN	5.43287		M+H	223.075	7.23	1719	0	NNNYY----
207F11	CN1CCN(CC1)C(=O)Nc1cn(C)c(=O)c2c1cccc2	300.159	B	1.09	2.09	3.03	4.02	5.19	6.01	7.09	8.17	9.2	NaN	6.52349		M+H	301.166	0.78	4576	0	YYNYY----
207G02	O=C(C1c2ccccc2C(=O)N2C1c1ccccc1CC2)Nc1cccnc1	369.148	B	1.03	2.05	3.08	4.13	5.03	6.01	7.07	8.16	9.18	NaN	5.53451		M+Na	392.137	7.23	114080	0	YYYYY----
207G03	O=Cc1[nH]c2c(c1Cl)cccc2	179.014	B	1.15	2.01	3.1	4.19	5.12	6.1	7.08	8.2	9.04	NaN	7.87586		M+H	180.021	20.6	1168	1	YNNNY----
207G04	CCC(NC(=O)C1C2CCCCN2C(=O)c2c1cc(OC)c(c2)OC)C	360.205	B	1.16	2.08	3.18	4.12	5.09	6.2	7.15	8.19	9.01	NaN	7.47277		M+Na	383.194	20.22	1204	0	NNNYY----
207G05	CC1CCN(CC1)C(=O)c1cc2c(s1)c1cc(C)ccc1[nH]c2=O	340.125	B	1.14	2.13	3.17	4.05	5.2	6.04	7.18	8.12	9.04	NaN	7.6451		M+H	341.132	14.99	396594	0	YYYYY----
207G06	Clc1cccc(c1)Cn1cc(c2c1cccc2)CC(=O)N1CCCC1	352.134	B	1.04	2.18	3.15	4.02	5.19	6.06	7.04	8.09	9.11	3.29926	7.82964		M+H	353.142	14.6	2807	0	YNNYY----
207G07	COc1cc(CCNC(=O)CSc2cc(Cl)nc3c2cc(C)cc3)ccc1OC	430.112	B	1.01	2.15	3.04	4.03	5.08	6.11	7.16	8.01	9.19	NaN	7.42345		M+H	431.119	15.96	2439	0	NNNYY----
207G08	O=C(Cn1ncc2c1c1ccccc1OC2)NCc1ccccc1	319.132	B	1.09	2.09	3.17	4.06	5.19	6.16	7.01	8.18	9.1	NaN	6.32714		M+H	320.139	12.88	283422	0	YYYYY----
207G09	CCN(CCCN(C(=O)c1noc2c1COc1c2cccc1)C)CC	343.19	B	1.01	2.09	3.07	4.16	5.11	6.14	7.17	8.08	9.2	NaN	6.52349		M+H	344.197	9.19	8111	0	YYYYY----
207G10	CCCN(CCNC(=O)c1cn(C)c(=O)c2c1cccc2)CCC	329.21	B	1.04	2.2	3.1	4.12	5.15	6.18	7.19	8.2	9.15	NaN	7.70188		M+H	330.218	5.34	61485	0	YYYYY----
207G11	CCOC(=O)c1cccc2c1S(=O)(=O)CCC2=O	268.041	B	1.08	2.18	3.02	4.04	5.1	6.07	7.18	8.17	9.11	NaN	4.66036		M+Na	291.03	7.49	345591	0	YYYYY----
207H02	Cc1cccc(c1)CCNC(=O)C1c2ccccc2C(=O)N2C1c1ccccc1CC2	410.199	B	1.02	2.01	3.14	4.02	5.1	6.1	7.07	8.19	9.12	NaN	6.55398		M+K	449.163	16.43	104104	0	YYYYY----
207H03	COc1ccc2c(c1)[nH]c(=O)c(c2)C=O	203.058	B	1.12	2.12	3.04	4.14	5.01	6.06	7.18	8.15	9.17	NaN	7.33338		M+H	204.066	14.23	1059	0	NNNYY----
207H04	COc1ccc2c(c1)cc1c(n2)oc(c1)C(=O)NCCCN1CCC(CC1)Cc1ccccc1	457.237	B	1.15	2.01	3.18	4.18	5.06	6.09	7.15	8.12	9.01	5.98018	7.77929		M+H	458.244	12.65	970	1	YNNYN----
207H05	Cc1ccc2c(c1)c1sc(cc1c(=O)[nH]2)C(=O)NCC1CCCO1	342.104	B	1.1	2.18	3.19	4.1	5.12	6.19	7.11	8.13	9.2	NaN	6.05318		M+H	343.111	11.75	1087	0	NNNYY----
207H06	COC(=O)c1cc2c(s1)c1cc(C)ccc1nc2Cl	291.012	B	1.16	2.05	3.05	4.18	5.1	6.2	7.06	8.07	9.13	NaN	4.90552		M+H	292.019	20.37	98990	0	YYYYY----
207H07	COCCNC(=O)CSc1cc(Cl)nc2c1cc(C)cc2	324.07	B	1.01	2.11	3.17	4.07	5.09	6.2	7.09	8.03	9.17	NaN	6.72395		M+H	325.077	12	665544	0	YYYYY----
207H08	CCC(N(Cc1ccco1)CCNC(=O)Cn1ncc2c1c1cc(C)ccc1CC2)C	420.253	B	1.18	2.14	3.16	4.15	5.02	6.06	7.12	8.01	9.07	NaN	6.85712		M+NH4	438.286	21.38	906	0	NNYYN----
207H09	CN(C1CCCCC1)CCNC(=O)c1noc2c1COc1c2cccc1	355.19	B	1.15	2.04	3.18	4.03	5.01	6.15	7.02	8.04	9.15	NaN	6.91641		M+H	356.197	12.87	1065	0	YNNYN----
207H10	CC1CN(CCCNC(=O)c2noc3c2COc2c3cc(cc2)C)CC(C1)C	383.221	B	1.07	2.1	3.05	4.09	5.2	6.03	7.16	8.06	9.05	NaN	6.50999		M+H	384.228	11.77	2226	0	YNNYY----
207H11	OC(=O)C1C(c2cccs2)N(C2CCCC2)C(=O)c2c1cccc2	341.109	B	1.08	2.1	3.05	4.14	5.13	6.14	7.19	8.02	9.04	NaN	4.66959		M+H	342.116	13.68	55402	1	YYYYY----
208A02	Oc1nnc2n1CCCCC2	153.09	A	1.2	2.16	3.14	4.04	5.06	6.07	7.07	8.03	9.1	NaN	4.66036		M+H	154.097	NaN	NaN	NaN	NNNNN----
208A03	CCOC(=O)c1onc(n1)c1cc[n+](cc1)C	234.088	A	1.12	2.09	3.19	4.04	5.15	6.01	7.03	8.02	9.09	NaN	7.39924		M+H	235.095	15.41	1656	0	YNYNY----
208A04	OC(=O)CCn1cnc2c(c1=O)c(no2)c1ccc(cc1)F	303.066	A	1.19	2.16	3.07	4.1	5.2	6.06	7.19	8.15	9.01	NaN	7.33338		M+Na	326.055	11.37	1756	0	NNNYY----
208A05	O=C(Cn1cnc2c(c1=O)c(no2)c1ccc(cc1)Cl)Nc1noc(c1)C	385.058	A	1.08	2.12	3.12	4.2	5.15	6.15	7.11	8.11	9.1	NaN	4.66959		M+H	386.065	15.82	16484	0	YYYYY----
208A06	O=C1N(Cc2c1nc1ccccc1c2C(=O)O)C1CCCCC1	310.132	A	1.12	2.02	3.14	4.05	5.2	6.09	7.19	8.14	9.04	NaN	7.77929		M+H	311.139	13.92	1122	0	NNNYY----
208A07	CC(Cn1cc(NC(=O)NCCCN(C2CCCCC2)C)c2c(c1=O)cccc2)C	412.284	A	1.05	2.18	3.13	4.16	5.02	6.17	7.14	8.18	9.03	NaN	6.11495		M+Na	435.273	23.49	2244	1	NYYYN----
208A08	O=C(Cn1c(C)cc2c(c1=O)cccc2)NC1CCCCCC1	312.184	A	1.18	2.02	3.05	4.1	5.14	6.06	7.13	8.09	9.03	NaN	6.6576		M+Na	335.173	14.41	785926	0	YYYYY----
208A09	CC1CC(C)(C)NC(=S)N1CCC(=O)N1CCCCCC1	311.203	A	1.16	2.13	3.06	4.2	5.06	6.1	7.01	8.04	9.01	NaN	7.50827		M+DMSO+H	390.224	29.37	1040	1	YNYYN----
208A10	O=C(N1CCN(CC1)Cc1ccc2c(c1)OCO2)CN1C(C)CC(NC1=S)(C)C	418.204	A	1.03	2.13	3.08	4.1	5.12	6.01	7.08	8.17	9.16	NaN	10.6164		M+H	419.211	5.78	27546	0	YYYYY----
208A11	COc1ccccc1c1nc(nc(c1)C(F)(F)F)S(=O)(=O)CCCC(=O)NC(C)C	445.128	A	1.14	2.02	3.11	4.19	5.17	6.12	7.08	8.14	9.19	NaN	5.38922		M+Na	468.118	16.8	1393	0	YNYNY----
208B02	CC(CN1C(c2cccs2)C(C(=O)O)c2c(C1=O)cccc2)C	329.109	A	1.04	2.1	3.13	4.04	5.06	6.01	7.09	8.09	9.15	NaN	6.50999		M+K	368.072	13.4	1467	0	YNNYN----
208B03	O=Cc1c([nH]c2c1cccc2)C(=O)O	189.043	A	1.17	2.15	3.02	4.16	5.08	6.13	7.18	8.03	9.01	NaN	5.93942		M+H	190.05	10.19	1961	0	NNNYY----
208B04	OC(=O)CCc1n[nH]c(=O)c2c1c1cc(Cl)ccc1[nH]2	291.041	A	1.14	2.19	3.05	4.13	5.07	6.14	7.03	8.08	9.06	NaN	7.6451		M+H	292.048	NaN	NaN	NaN	NNNNN----
208B05	CC1C(C)CCCC1NC(=O)Cn1cnc2c(c1=O)c(no2)c1ccc(cc1)Cl	414.146	A	1.06	2.1	3.09	4.09	5.16	6.17	7.17	8.12	9.11	NaN	4.01394		M+H	415.153	20.06	19138	0	NYYYY----
208B06	Cc1nnc2n1cnc1c2c(C(=O)O)c(o1)C	232.06	A	1.13	2.15	3.01	4.09	5.06	6.11	7.03	8.11	9.06	NaN	8.38458		M+Na	255.049	3.49	1943	0	NNNYY----
208B07	CC(Cn1cc(NC(=O)NCCCc2ccccc2)c2c(c1=O)cccc2)C	377.21	A	1.19	2.15	3.01	4.03	5.11	6.09	7.11	8.09	9.16	NaN	7.77929		M+DMSO+H	456.232	13.45	2562	0	NNNYY----
208B08	CCCN1CCN(CC1)C(=O)Cn1c(C)cc2c(c1=O)cccc2	327.195	A	1.14	2.07	3.18	4.02	5.01	6.17	7.16	8.12	9.1	NaN	6.55398		M+H	328.202	2.92	1283	0	YNNYY----
208B09	COc1ccc(cc1)CNC(=O)CCN1C(C)CC(NC1=S)(C)C	349.182	A	1.12	2.1	3.13	4.14	5.18	6.12	7.12	8.02	9.02	NaN	6.50999		M+Na	372.172	26.35	1313	0	YNYNN----
208B10	CC1CC(C)(C)NC(=S)N1CC(=O)NCCc1ccc(cc1)S(=O)(=O)N	398.145	A	1.19	2.06	3.03	4.18	5.12	6.11	7.05	8.01	9.03	NaN	6.65438		M+H	399.152	NaN	NaN	NaN	NNNNN----
208B11	COc1ccccc1c1nc(nc(c1)C(F)(F)F)S(=O)(=O)CCCC(=O)ON=C1CCCCC1	499.139	A	1.19	2.2	3.15	4.07	5.07	6.13	7.11	8.03	9.13	NaN	6.72395		M+K	538.102	19.84	53564	0	YNYYY----
208C02	c1ccc(cn1)c1nnc2n1CCCCC2	214.122	A	1.05	2.16	3.09	4.15	5.2	6.07	7.05	8.05	9.02	NaN	4.66036		M+H	215.129	5.21	1422	0	NNYYY----
208C03	CCOC(=O)N1CCN(CC1)C(=O)C1CCCN(C1)c1ncnc2c1nc1n2CCCCC1	455.264	A	1.03	2.18	3.14	4.13	5.07	6.19	7.15	8.17	9.14	NaN	5.53451		M+DMSO+H	534.286	17.55	1287	1	YNNYY----
208C04	O=C(N(Cc1cccs1)Cc1ccccc1)Cn1ncc2c(c1=O)[nH]c1c2cccc1	428.131	A	1.07	2.17	3.14	4.01	5.17	6.13	7.04	8.15	9.18	NaN	4.66452		M+Na	451.12	17.85	1805	0	NNYYY----
208C05	COc1cc(CCNC(=O)Cn2cnc3c(c2=O)c(no3)c2ccc(cc2)Cl)ccc1OC	468.12	A	1.2	2.07	3.1	4.06	5.18	6.06	7.01	8.15	9.06	NaN	7.04065		M+Na	491.109	22.26	2102	0	NNYNY----
208C06	O=Cc1c(SCC(=O)O)n(c2c1cccc2)C	249.046	A	1.08	2.03	3.05	4.09	5.09	6.02	7.06	8.04	9.06	NaN	4.66959		M+H	250.053	9.54	86673	0	YYYYY----
208C07	Oc1nc2ccccc2c(n1)C(=O)O	190.038	A	1.1	2.13	3.14	4.07	5.11	6.02	7.17	8.07	9.15	NaN	4.76597		M+K	229.001	4.32	2757	1	YNYYY----
208C08	O=C(N1CCN(CC1)c1ccccn1)Cn1c(C)cc2c(c1=O)cccc2	362.174	A	1.03	2.01	3.15	4.07	5.06	6.17	7.14	8.14	9.08	NaN	5.53451		M+K	401.137	17.74	1246	0	YNYNN----
208C09	O=C(N1CCc2c(C1)cccc2)CCN1C(C)CC(NC1=S)(C)C	345.187	A	1.12	2.05	3.1	4.11	5.16	6.01	7.15	8.15	9.05	NaN	6.06854		M+K	384.151	15.22	1586	1	NNNYY----
208C10	O=C(NCc1ccc(cc1)C)CCCN1C(C)CC(NC1=S)(C)C	347.203	A	1.17	2.16	3.07	4.13	5.03	6.13	7.07	8.14	9.11	NaN	6.47543		M+Na	370.192	13.07	1518	0	NNNYY----
208C11	O=C(NC1CCCCC1)CCCS(=O)(=O)c1nc(cc(n1)C(F)(F)F)c1cccs1	461.105	A	1.02	2.17	3.1	4.2	5.17	6.2	7.07	8.04	9.09	NaN	4.66452		M+K	500.069	17.02	79651	0	YYYYY----
208D02	O=C(C1CCCN(C1)c1ncnc2c1nc1n2CCCCC1)NC1CCCCC1	396.264	A	1.04	2.09	3.08	4.16	5.04	6.03	7.2	8.1	9.15	NaN	5.7814		M+H	397.271	12.92	1062	0	NNNYY----
208D03	CCCn1c2ccccc2c2c1c(=O)[nH]nc2	227.106	A	1.02	2.2	3.08	4.14	5.07	6.15	7.18	8.02	9.16	NaN	7.73601		M+NH4	245.14	15.79	1318	0	YNNYN----
208D04	OC(=O)C(c1c([nH]c2c1cccc2)C(=O)O)C	233.069	A	1.07	2.03	3.15	4.14	5.11	6.16	7.16	8.12	9.15	NaN	6.32714		M+H	234.076	NaN	NaN	NaN	NNNNN----
208D05	CCOC(=O)N1CCN(CC1)C(=O)Cn1cnc2c(c1=O)c(no2)c1ccc(cc1)Cl	445.115	A	1.17	2.07	3.18	4.17	5.19	6.2	7.14	8.01	9.01	NaN	6.11495		M+H	446.123	15.75	288211	0	YYYYY----
208D06	O=C(c1c(C)oc2c1c1=NCCn1cn2)NC1CCCCC1	300.159	A	1.08	2.16	3.11	4.09	5.02	6.14	7.06	8.14	9.07	NaN	4.66959		M+Na	323.148	9.74	1242	1	YNYYY----
208D07	CCOC(=O)c1sc2c(c1C)c(OC)ncn2	252.057	A	1.02	2.02	3.08	4.09	5.09	6.04	7.07	8.16	9.03	NaN	7.73601		M+H	253.064	15.85	28584	0	YYYYY----
208D08	CC1CCN(CC1)CCCNC(=O)Cn1c(C)cc2c(c1=O)cccc2	355.226	A	1.14	2.09	3.14	4.06	5.03	6.18	7.01	8.11	9.19	NaN	7.57548		M+H	356.233	7.75	2141	0	NYYYY----
208D09	O=C(N1CCC(=CC1)c1ccccc1)CCN1C(C)CC(NC1=S)(C)C	371.203	A	1.07	2.2	3.17	4.11	5.13	6.14	7.04	8.19	9.19	NaN	5.675		M+NH4	389.237	21.93	1287	0	YNNNY----
208D10	O=C(N1CCN(CC1)c1ccccn1)CCCN1C(C)CC(NC1=S)(C)C	389.225	A	1.02	2.03	3.05	4.04	5.1	6.05	7.12	8.11	9.07	NaN	7.38497		M+K	428.188	13.41	1385	0	NNNYY----
208D11	O=C(Nc1noc(c1)C)CCCS(=O)(=O)c1nc(cc(n1)C(F)(F)F)c1cccs1	460.049	A	1.07	2.2	3.06	4.07	5.18	6.08	7.14	8.03	9.07	NaN	6.11495		M+H	461.056	14.98	215137	0	YYYYY----
208E02	O=C(Nc1cn(C)c(=O)c2c1cccc2)NCCN(C1CCCC1)Cc1ccco1	408.216	B	1.11	2.06	3.18	4.07	5.1	6.04	7.08	8.04	9.12	NaN	7.50086		M+NH4	426.25	14.45	1345	0	YNYNN----
208E03	CCCn1c2ccccc2c2c1c(=O)n(nc2)CC(=O)O	285.111	B	1.03	2.03	3.19	4.01	5.03	6.14	7.19	8.09	9.1	NaN	5.53451		M+NH4	303.145	21.05	7514	1	NNYYN----
208E04	Cc1ccc2c(n1)c1[nH]c(cc1cc2)C(=O)O	226.074	B	1.12	2.17	3.15	4.17	5.2	6.19	7.1	8.11	9.11	NaN	5.43287		M+H	227.082	5.11	57871	0	YYYNY----
208E05	Clc1ccc(cc1)c1noc2c1c(=O)n(cn2)CC(=O)N(Cc1ccccc1)C	408.099	B	1.18	2.04	3.19	4.1	5.18	6.1	7.13	8.09	9.2	NaN	6.52349		M+H	409.106	NaN	NaN	NaN	NNNNN----
208E06	O=C(c1c(C)oc2c1c1nnc(n1cn2)C)NC1CC1	271.107	B	1.01	2.07	3.15	4.15	5.06	6.12	7.06	8.02	9.1	2.61945	7.04065		M+H	272.114	NaN	NaN	NaN	NNNNN----
208E07	O=C(Cn1c(C)cc2c(c1=O)cccc2)NCCC1=CCCCC1	324.184	B	1.17	2.14	3.04	4.02	5.13	6.04	7.04	8.18	9.08	NaN	5.675		M+H	325.191	15.55	58273	0	YYYYY----
208E08	O=C(Nc1sc2c(n1)c(C)ccc2)CCN1C(C)CC(NC1=S)(C)C	376.139	B	1.09	2.19	3.04	4.09	5.06	6.16	7.14	8.1	9.16	NaN	6.11495		M+Na	399.128	15.74	6164	0	YNYYY----
208E09	CC1CC(C)(C)NC(=S)N1CCC(=O)N1CCN(CC1)Cc1ccccc1	388.23	B	1.16	2.12	3.11	4.07	5.14	6.08	7.1	8.06	9.17	NaN	6.6576		M+NH4	406.264	22.71	1238	0	YNYNN----
208E10	O=C(CCS(=O)(=O)c1nc(cc(n1)C(F)(F)F)c1cccs1)ON=C(C)C	421.038	B	1.12	2.04	3.05	4.18	5.17	6.09	7.06	8.12	9.01	NaN	4.66452		M+K	460.001	14.95	194913	0	YYYYY----
208E11	COc1cc(ccc1OC)c1cc(nc(n1)S(=O)(=O)CCCC(=O)O)C(F)(F)F	434.076	B	1.03	2.08	3.02	4.11	5.06	6.02	7.18	8.12	9.01	NaN	5.53451		M+Na	457.065	13.1	58319	0	YYYYY----
208F02	Fc1ccc(cc1)c1noc(c1C(=O)N)N	221.06	B	1.05	2.08	3.11	4.05	5.12	6.04	7.12	8.02	9.14	NaN	6.32738		M+H	222.067	5.75	17837	0	NYYYY----
208F03	CC1CC(C)CN(C1)CCCNC(=O)C1CCCN(C1)c1ncnc2c1nc1n2CCCCC1	467.337	B	1.01	2.15	3.05	4.06	5.11	6.02	7.03	8.18	9.07	NaN	8.50712		M+NH4	485.371	27.04	1079	0	NNNYY----
208F04	O=C(Cn1cnc2c(c1=O)c(no2)c1ccc(cc1)Cl)NCCC1=CCCCC1	412.13	B	1.11	2.2	3.03	4.04	5.05	6.07	7.17	8.12	9.12	NaN	4.66036		M+H	413.137	19.9	115739	0	YYYYY----
208F05	COc1ccc2c(c1)sc(n2)NC(=O)Cn1cnc2c(c1=O)c(no2)c1ccc(cc1)Cl	467.046	B	1.11	2.14	3.12	4.18	5.12	6.14	7.03	8.12	9.15	NaN	5.75108		M+H	468.053	NaN	NaN	NaN	NNNNN----
208F06	CCOC(=O)N1CCC(CC1)NC(=O)c1c(C)oc2c1c(ncn2)N1CCOCC1	417.201	B	1.04	2.02	3.02	4.13	5.18	6.13	7.18	8.01	9.14	NaN	5.93942		M+H	418.208	8.71	182153	0	YYYYY----
208F07	O=C(Cn1c(C)cc2c(c1=O)cccc2)NCc1ccc(cc1)F	324.127	B	1.16	2.18	3.15	4.15	5.09	6.15	7.08	8.01	9.06	NaN	7.50827		M+Na	347.117	12.69	581409	0	YYYYY----
208F08	O=C(CCN1C(C)CC(NC1=S)(C)C)NCCc1ccc(cc1)Cl	367.149	B	1.09	2.04	3.13	4.08	5.17	6.11	7.11	8.07	9.18	NaN	4.66452		M+Na	390.138	14.12	1243	1	NNYYN----
208F09	CCSc1nnc(s1)NC(=O)CCN1C(C)CC(NC1=S)(C)C	373.106	B	1.2	2.17	3.04	4.11	5.19	6.07	7.16	8.02	9.05	NaN	4.96872		M+H	374.114	12.53	40412	0	NYYYY----
208F10	O=C(Nc1cccnc1)CCS(=O)(=O)c1nc(cc(n1)C(F)(F)F)c1ccc2c(c1)OCO2	480.072	B	1.08	2.09	3.09	4.08	5.08	6.09	7.18	8.19	9.06	NaN	4.66959		M+H	481.079	10.81	2496	0	YNNYY----
208F11	OC(=O)CCCS(=O)(=O)c1nc(cc(n1)C(F)(F)F)c1cccs1	380.011	B	1.2	2.02	3.11	4.09	5.16	6.06	7.07	8.02	9.05	NaN	7.86091		M+H	381.019	NaN	NaN	NaN	NNNNN----
208G02	O=C(Nc1cn(C)c(=O)c2c1cccc2)NCCCN(C(C)C)Cc1ccccc1	406.237	B	1.19	2.12	3.08	4.08	5.2	6.18	7.03	8.02	9.17	NaN	7.73601		M+H	407.244	22.33	2892	0	NNYYN----
208G03	CC(CNC(=O)c1nc(n2c1CCCCC2)c1ccc(cc1)Cl)C	345.161	B	1.14	2.12	3.03	4.11	5.05	6.19	7.02	8.17	9.15	NaN	6.06854		M+Na	368.15	20.76	1440	0	YNNNY----
208G04	COCCNC(=O)C1CCCN(C1)c1cnnc2c1cccc2Cl	348.135	B	1.06	2.14	3.07	4.16	5.16	6.17	7.15	8.17	9.03	NaN	4.01394		M+NH4	366.169	20.05	1769	0	YNNYN----
208G05	COCCNC(=O)C1CCCN(C1)C1NC=Nc2c1c(C)no2	321.18	B	1.18	2.04	3.04	4.07	5.1	6.03	7.13	8.19	9.19	NaN	6.72395		M+H	322.187	NaN	NaN	NaN	NNNNN----
208G06	CCOC(=O)N1CCN(CC1)c1ncnc2c1c(C(=O)OCC)c(o2)C	362.159	B	1.18	2.2	3.18	4.15	5.07	6.08	7.18	8.04	9.11	NaN	8.44692		M+H	363.166	8.49	1306	1	NYYNY----
208G07	COCCNC(=O)Cn1c(C)cc2c(c1=O)cccc2	274.132	B	1.06	2.2	3.1	4.1	5.06	6.12	7.13	8.03	9.12	NaN	4.01394		M+K	313.095	7.16	102827	0	YYYYY----
208G08	COc1cc(CCNC(=O)CCN2C(C)CC(NC2=S)(C)C)ccc1OC	393.209	B	1.1	2.14	3.15	4.08	5.02	6.04	7.14	8.07	9.16	NaN	4.76597		M+H	394.216	10.11	47914	0	YYYYY----
208G09	O=C(CN1C(C)CC(NC1=S)(C)C)NCc1ccccc1Cl	339.117	B	1.1	2.02	3.1	4.01	5.1	6.16	7.11	8.11	9.1	NaN	6.32714		M+NH4	357.151	11.4	1196	1	YNNYY----
208G10	O=C(CCS(=O)(=O)c1nc(cc(n1)C(F)(F)F)c1ccc2c(c1)OCO2)ON=C(C)C	459.071	B	1.06	2.1	3.15	4.07	5.08	6.15	7.13	8.02	9.1	NaN	4.01394		M+H	460.078	15.89	252949	0	YYYYY----
208G11	Clc1ccccc1Sc1nc2ccccc2c(c1)C(=O)NCc1cccnc1	405.07	B	1.14	2.01	3.02	4.01	5.05	6.01	7.13	8.12	9.16	NaN	5.93942		M+H	406.078	11.23	88170	0	YYYYY----
208H02	Fc1ccc(cc1)c1noc2c1c(=O)[nH]cn2	231.044	B	1.01	2.08	3.03	4.15	5.2	6.14	7.18	8.07	9.14	NaN	5.29279		M+H	232.052	NaN	NaN	NaN	NNNNN----
208H03	CC(CNCc1noc2c1CSc1c2cccc1)C	274.114	B	1.08	2.05	3.17	4.05	5.07	6.15	7.09	8.19	9.01	NaN	4.66959		M+H	275.121	NaN	NaN	NaN	NNNNN----
208H04	O=C(N1CCCC1)C1CCCN(C1)c1cnnc2c1cccc2Cl	344.14	B	1.07	2.16	3.13	4.16	5.1	6.1	7.09	8.2	9.17	NaN	7.83752		M+H	345.148	5.84	412294	0	YYYYY----
208H05	CCOC(=O)c1noc2c1CCc1c2ccs1	249.046	B	1.1	2.12	3.03	4.13	5.07	6.11	7.11	8.09	9.2	NaN	6.52349		M+H	250.053	16.47	113339	0	YYYYY----
208H06	CCOC(=O)N1CCC(CC1)Nc1ncnc2c1c(C(=O)OCC)c(o2)C	376.175	B	1.16	2.05	3.03	4.11	5.04	6.15	7.01	8.12	9.05	NaN	6.06854		M+H	377.182	16.06	1687882	0	YYYYY----
208H07	O=C(Cn1c(C)cc2c(c1=O)cccc2)NCc1ccco1	296.116	B	1.1	2.12	3.07	4.19	5.08	6.01	7.09	8.07	9.09	NaN	4.98243		M+Na	319.105	10.09	631970	0	YYYYY----
208H08	O=C(NCc1ccco1)CCN1C(C)CC(NC1=S)(C)C	309.151	B	1.11	2.1	3.02	4.01	5.11	6.08	7.09	8.19	9.15	NaN	5.75108		M+NH4	327.185	11.44	1266	0	NNNYY----
208H09	CC1CC(C)(C)NC(=S)N1CC(=O)N(Cc1ccccc1)C	319.172	B	1.12	2.01	3.06	4.01	5.01	6.1	7.19	8.07	9.06	NaN	4.76597		M+Na	342.161	11.96	94696	0	YYYYY----
208H10	COc1ccccc1c1nc(nc(c1)C(F)(F)F)S(=O)(=O)CCCC(=O)N1CCOCC1	473.123	B	1.2	2.2	3.1	4.13	5.17	6.13	7.02	8.08	9.06	NaN	4.66452		M+H	474.13	15.22	1414	0	YNNYY----
208H11	O=C(c1cc(Sc2ccccc2Cl)nc2c1cccc2)NCCN1CCOCC1	427.112	B	1.2	2.09	3.08	4.05	5.02	6.19	7.03	8.02	9.19	NaN	7.57548		M+H	428.119	10.04	245772	0	YYYYY----
245A02	O=Cc1c(Cl)ncnc1N(C)C	185.036	A	1.11	2.15	3.02	4.06	5.08	6.12	7.16	8.05	9.18	NaN	5.75108		M+Na	208.025	12.5	1101	0	NNNYY----
245A03	CCOc1cc2c(cc1OCC)CCN1C2C(C(=O)NCC2CCCN2CC)c2c(C1=O)cccc2	491.278	A	1.19	2.14	3.11	4.09	5.06	6.11	7.02	8.06	9.04	NaN	7.82259		M+H	492.286	8.87	619355	0	YYYYY----
245A04	CN(C(=O)Cc1c(C(=O)O)[nH]c2c1cc(Cl)cc2)CCCC	322.108	A	1.14	2.17	3.02	4.07	5.06	6.12	7.19	8.04	9.12	NaN	6.43765		M+H	323.116	NaN	NaN	NaN	NNNNN----
245A05	Cc1ccc(cc1)c1noc(n1)CCC(=O)N1CCCCC1C	313.179	A	1.11	2.13	3.11	4.05	5.06	6.19	7.04	8.04	9.03	NaN	5.75108		M+H	314.186	17.42	334504	0	YYYYY----
245A06	CC(CCNC(=O)CCc1onc(n1)c1ccc(cc1)C)C	301.179	A	1.14	2.05	3.13	4.2	5.19	6.04	7.17	8.19	9.19	NaN	7.47277		M+H	302.186	26.52	2016	1	YNYNN----
245A07	O=C(CCc1onc(n1)c1ccc(cc1)C)NCCN1CCc2c(C1)cccc2	390.206	A	1.02	2.13	3.14	4.17	5.1	6.05	7.15	8.13	9.06	NaN	6.05318		M+H	391.213	9.32	2326	0	YNYNY----
245A08	O=C(N1CCC2(CC1)OCCO2)CCc1onc(n1)c1ccccc1F	361.144	A	1.05	2.08	3.08	4.09	5.19	6.04	7.01	8.12	9.1	NaN	6.32738		M+H	362.151	NaN	NaN	NaN	NNNNN----
245A09	CCC1CCCCN1C(=O)CSc1nnc(o1)c1ccccc1	331.135	A	1.14	2.14	3.03	4.02	5.17	6.2	7.06	8.06	9.08	NaN	4.66452		M+DMSO+H	410.157	18.42	1398	1	NNNYY----
245A10	CC1CCCCN1C(=O)CSc1nnc(o1)c1ccccc1C	331.135	A	1.17	2.08	3.01	4.04	5.18	6.12	7.14	8.16	9.2	NaN	6.11495		M+H	332.143	NaN	NaN	NaN	NNNNN----
245A11	CC1CCN(CC1)C(=O)CSc1nnc(o1)c1ccc(cc1)F	335.11	A	1.19	2.03	3.05	4.11	5.02	6.02	7.19	8.06	9.15	NaN	6.06854		M+Na	358.1	15.88	1167671	0	YYYYY----
245B02	CCOc1cc2c(cc1OCC)CCN1C2C(C(=O)NC2CCCCC2)c2ccccc2C1=O	462.252	A	1.06	2.08	3.16	4.18	5.06	6.17	7.03	8.15	9.17	NaN	4.01394		M+Na	485.241	16.49	3210	0	YNNYY----
245B03	CCOc1cc2c(cc1OCC)CCN1C2C(C(=O)NCCN2CCOCC2)c2ccccc2C1=O	493.258	A	1.16	2.05	3.18	4.02	5.05	6.07	7.18	8.16	9.14	NaN	4.66036		M+Na	516.247	8.25	32640	0	NYYYY----
245B04	O=C(N1CCC2(CC1)OCCO2)Cc1c([nH]c2c1cc(Cl)cc2)C(=O)O	378.098	A	1.04	2.04	3.13	4.03	5.13	6.07	7.02	8.05	9.13	NaN	4.66036		M+DMSO+H	457.119	16.45	2575	0	NNYYY----
245B05	CC1CCCN(C1)C(=O)CCc1onc(n1)c1ccc(cc1)C	313.179	A	1.1	2.11	3.09	4.04	5.04	6.2	7.17	8.07	9.06	NaN	4.76597		M+H	314.186	18.08	797	1	NNNYY----
245B06	O=C(CCc1onc(n1)c1ccc(cc1)C)NCCc1ccc(cc1)Cl	369.124	A	1.19	2.02	3.12	4.07	5.14	6.13	7.02	8.06	9.19	NaN	6.6576		M+Na	392.114	18.7	4109	0	NNYYY----
245B07	O=C(NC1CCCC1)CCc1onc(n1)c1ccc(cc1)C	299.163	A	1.14	2.14	3.18	4.09	5.12	6.12	7.08	8.19	9.02	NaN	7.50086		M+H	300.171	15.29	1698	1	NNNYY----
245B08	O=C(CCc1onc(n1)c1ccccc1F)NCCCN1CCCC1	346.181	A	1.11	2.13	3.02	4.11	5.12	6.15	7.18	8.03	9.12	NaN	5.75108		M+H	347.188	7.39	1319	0	NNNYY----
245B09	O=C(N1CCCCC1)CSc1nnc(o1)c1ccccc1	303.104	A	1.18	2.14	3.02	4.04	5.17	6.2	7.02	8.2	9.01	NaN	4.66452		M+Na	326.093	13.62	1730	0	NYNYY----
245B10	O=C(N1CCOCC1)CSc1nnc(o1)c1ccc(cc1)C	319.099	A	1.14	2.03	3.05	4.14	5.13	6.03	7.02	8.16	9.11	NaN	5.675		M+Na	342.088	12.73	1298	1	YNNYN----
245B11	CCOC(=O)N1CCN(CC1)C(=O)CSc1nnc(o1)c1ccc(cc1)F	394.111	A	1.03	2.03	3.11	4.01	5.06	6.04	7.08	8.14	9.1	NaN	7.50086		M+K	433.074	13.23	22074	0	NYYYY----
245C02	CCOc1cc2c(cc1OCC)CCN1C2C(C(=O)N(C2CCCCC2)C)c2ccccc2C1=O	476.268	A	1.08	2.2	3.06	4.16	5.12	6.02	7.08	8.08	9.13	NaN	4.66959		M+H	477.275	NaN	NaN	NaN	NNNNN----
245C03	CCOc1cc2c(cc1OCC)CCN1C2C(C(=O)NCc2cccnc2)c2c(C1=O)cccc2	471.216	A	1.2	2.1	3.14	4.18	5.18	6.08	7.13	8.17	9.18	4.02284	6.50999		M+Na	494.205	8.51	416090	0	YYYYY----
245C04	O=C(Cc1c([nH]c2c1cc(Cl)cc2)C(=O)O)NCC1COc2c(O1)cccc2	400.083	A	1.06	2.13	3.01	4.17	5.11	6.05	7.04	8.03	9.12	NaN	4.01394		M+Na	423.072	14.47	31120	0	YYYYY----
245C05	Cc1ccc(cc1)c1noc(n1)CCC(=O)N1CCC(CC1)Cc1ccccc1	389.21	A	1.04	2.1	3.17	4.04	5.09	6.02	7.05	8.03	9.13	NaN	6.50999		M+Na	412.2	24.27	1099	1	NNNYY----
245C06	CCN(C(=O)CCc1onc(n1)c1ccc(cc1)C)Cc1ccccc1	349.179	A	1.04	2.06	3.16	4.15	5.17	6.03	7.1	8.16	9.16	NaN	4.66452		M+H	350.186	19.21	454620	0	YYYYY----
245C07	O=C(NCc1ccc(cc1Cl)F)CCc1onc(n1)c1ccc(cc1)C	373.099	A	1.11	2.07	3.14	4.05	5.17	6.09	7.17	8.11	9.19	3.3534	4.66452		M+H	374.107	17.62	170192	0	YYYYY----
245C08	O=C(CCc1onc(n1)c1ccccc1F)NCCCOC(C)C	335.165	A	1.08	2.19	3.01	4.12	5.07	6.1	7.14	8.16	9.19	NaN	4.66959		M+H	336.172	12.3	163596	0	YYYYY----
245C09	O=C(N1CCOCC1)CSc1nnc(o1)c1ccccc1	305.083	A	1.18	2.18	3.17	4.15	5.02	6.09	7.2	8.02	9.2	NaN	5.7814		M+Na	328.073	9.68	333528	0	NYYYY----
245C10	CCOC(=O)N1CCN(CC1)C(=O)CSc1nnc(o1)c1ccc(cc1)OC	406.131	A	1.08	2.1	3.04	4.02	5.14	6.03	7.12	8.11	9.03	NaN	4.66959		M+H	407.138	13.01	291657	0	YYYYY----
245C11	CC1CC(C)CN(C1)C(=O)CSc1nnc(o1)c1ccc(cc1)F	349.126	A	1.12	2.08	3.08	4.06	5.12	6.02	7.08	8.03	9.07	NaN	7.50086		M+NH4	367.16	11.56	1742	0	NNNYY----
245D02	CCOc1cc2c(cc1OCC)CCN1C2C(C(=O)N2CCCC2)c2ccccc2C1=O	434.221	A	1.06	2.05	3.16	4.09	5.15	6.11	7.07	8.03	9.17	NaN	4.01394		M+Na	457.21	13.9	3672	0	YNYYY----
245D03	CCOc1cc2c(cc1OCC)CCN1C2C(C(=O)NCc2ccc(o2)C)c2c(C1=O)cccc2	474.215	A	1.13	2.09	3.11	4.08	5.05	6.19	7.09	8.03	9.08	NaN	7.45374		M+H	475.223	15.49	138046	0	YYYYY----
245D04	O=C(Cc1c([nH]c2c1cc(Cl)cc2)C(=O)O)NCc1ccc(o1)C	346.072	A	1.14	2.16	3.17	4.1	5.12	6.05	7.05	8.16	9.02	NaN	7.6451		M+H	347.079	13.17	34771	0	NYYYY----
245D05	CCN(CCNC(=O)CCc1onc(n1)c1ccc(cc1)C)CC	330.206	A	1.2	2.07	3.13	4.18	5.19	6.17	7.09	8.03	9.1	NaN	7.04065		M+H	331.213	7.78	4586743	0	YYYYY----
245D06	O=C(NC1CCN(CC1)Cc1ccccc1)CCc1onc(n1)c1ccc(cc1)C	404.221	A	1.14	2.19	3.11	4.02	5.11	6.1	7.11	8.15	9.15	NaN	6.55398		M+K	443.184	9.77	67307	0	YYYYY----
245D07	O=C(CCc1onc(n1)c1ccc(cc1)C)NCCN1CCN(CC1)Cc1ccccc1	433.248	A	1.08	2.01	3.18	4.17	5.06	6.19	7.19	8.18	9.09	NaN	4.66959		M+H	434.255	9.97	3313976	0	YYYYY----
245D08	O=C(CCc1onc(n1)c1ccccc1F)NCCc1ccccc1Cl	373.099	A	1.12	2.06	3.15	4.09	5.09	6.19	7.08	8.06	9.11	NaN	7.50086		M+Na	396.089	16.43	546453	0	YYYYY----
245D09	CCOC(=O)N1CCN(CC1)C(=O)CSc1nnc(o1)c1ccccc1	376.121	A	1.2	2.03	3.07	4.12	5.06	6.19	7.19	8.17	9.13	NaN	7.38497		M+Na	399.11	12.65	540497	0	YYYYY----
245D10	COc1ccc(cc1)c1nnc(o1)SCC(=O)N1CCCCC1C	347.13	A	1.14	2.07	3.02	4.14	5.2	6.12	7.03	8.11	9.04	NaN	5.93942		M+H	348.138	15.15	435946	0	YYYYY----
245D11	Fc1ccc(cc1)c1nnc(o1)SCC(=O)N1CCCCC1C	335.11	A	1.2	2.1	3.07	4.16	5.14	6.1	7.2	8.02	9.02	NaN	5.7814		M+H	336.118	15.37	214905	0	YYYYY----
245E02	CCOc1cc2c(cc1OCC)CCN1C2C(C(=O)N2CCN(CC2)C)c2ccccc2C1=O	463.247	B	1.07	2.02	3.11	4.04	5.06	6.13	7.09	8.2	9.05	NaN	7.39924		M+Na	486.236	10.88	2424	1	NNYYY----
245E03	CCOc1cc2c(cc1OCC)CCN1C2C(C(=O)N(Cc2ccccc2)CC)c2c(C1=O)cccc2	498.252	B	1.17	2.19	3.09	4.05	5.02	6.06	7.2	8.12	9.09	3.54342	5.7814		M+Na	521.241	19.01	1363	0	NNYNY----
245E04	O=C(Cc1c([nH]c2c1cc(Cl)cc2)C(=O)O)NCc1ccc2c(c1)OCO2	386.067	B	1.14	2.13	3.2	4.19	5.01	6.14	7.19	8.08	9.1	NaN	7.6451		M+H	387.074	NaN	NaN	NaN	NNNNN----
245E05	O=C(CCc1onc(n1)c1ccc(cc1)C)NCCN1CCOCC1	344.185	B	1.2	2.08	3.14	4.18	5.13	6.07	7.17	8.11	9.03	3.61301	4.66036		M+H	345.192	20.11	2472	0	YNNYN----
245E06	O=C(NC1CCCc2c1cccc2)CCc1onc(n1)c1ccc(cc1)C	361.179	B	1.03	2.18	3.01	4.19	5.19	6.18	7.05	8.05	9.11	NaN	5.53451		M+H	362.186	NaN	NaN	NaN	NNNNN----
245E07	O=C(Nc1nccc(c1)C)CCc1onc(n1)c1ccc(cc1)C	322.143	B	1.13	2.05	3.08	4.05	5.07	6.19	7.04	8.12	9.18	2.16983	7.85357		M+H	323.15	11.28	330077	0	YYYYY----
245E08	O=C(Nc1cccnc1)CCc1onc(n1)c1ccccc1F	312.102	B	1.02	2.07	3.07	4.08	5.17	6.07	7.18	8.16	9.05	NaN	4.66036		M+H	313.11	6.74	609312	0	YYYYY----
245E09	CC1CC(C)CN(C1)C(=O)CSc1nnc(o1)c1ccccc1	331.135	B	1.08	2.07	3.1	4.17	5.14	6.07	7.05	8.18	9.04	NaN	4.66036		M+K	370.099	17.63	1445	1	YNNNY----
245E10	COc1ccccc1c1nnc(o1)SCC(=O)N1CCC(CC1)C	347.13	B	1.17	2.02	3.03	4.17	5.18	6.09	7.09	8.13	9.19	NaN	6.05318		M+K	386.094	14.36	75694	0	YYYYY----
245E11	O=C(N1CCOCC1)CSc1nnc(o1)c1ccc(cc1)Cl	339.044	B	1.08	2.14	3.11	4.14	5.14	6.14	7.08	8.18	9.13	NaN	4.66959		M+H	340.052	NaN	NaN	NaN	NNNNN----
245F02	CCOc1cc2c(cc1OCC)CCN1C2C(C(=O)NCc2ccc(cc2)F)c2ccccc2C1=O	488.211	B	1.08	2.06	3.11	4.08	5.11	6.05	7.11	8.12	9.2	NaN	4.66959		M+K	527.174	15.97	168512	0	YYYYY----
245F03	CCOc1cc2c(cc1OCC)CCN1C2C(C(=O)Nc2cccnc2)c2ccccc2C1=O	457.2	B	1.06	2.2	3.05	4.04	5.05	6.09	7.09	8.18	9.16	NaN	4.01394		M+H	458.207	9.88	348865	0	YYYYY----
245F04	O=C(Cc1c([nH]c2c1cc(Cl)cc2)C(=O)O)NCC1(CCCC1)c1ccccc1	410.14	B	1.02	2.13	3.1	4.03	5.08	6.16	7.07	8.15	9.16	NaN	6.32714		M+DMSO+H	489.161	16.54	1730	0	YNNYN----
245F05	Cc1ccc(cc1)c1noc(n1)CCC(=O)N1CCN(CC1)Cc1ccccc1	390.206	B	1.13	2.18	3.2	4.07	5.07	6.13	7.04	8.18	9.13	3.60165	6.72395		M+H	391.213	9.99	632458	1	YYYYY----
245F06	O=C(CCc1onc(n1)c1ccc(cc1)C)NCC1CCN(CC1)Cc1cccc(c1)C	432.253	B	1.15	2.07	3.14	4.13	5.05	6.12	7.09	8.02	9.15	NaN	7.04065		M+H	433.26	24.5	1387	1	YNNNY----
245F07	O=C(CCc1onc(n1)c1ccc(cc1)C)NCCc1cccc(c1)C	349.179	B	1.19	2.15	3.15	4.16	5.12	6.04	7.13	8.08	9.17	NaN	7.97551		M+H	350.186	17.64	952	1	NNNYY----
245F08	COc1ccc(cc1)C(=O)CSc1ncc([nH]1)c1ccccc1	324.093	B	1.04	2.17	3.11	4.01	5.03	6.18	7.01	8.01	9.19	NaN	5.43287		M+H	325.101	9.49	242405	0	YYYYY----
245F09	CC1CCN(CC1)C(=O)CSc1nnc(o1)c1ccccc1C	331.135	B	1.2	2.06	3.09	4.19	5.19	6.03	7.19	8.07	9.09	1.90925	5.38922		M+H	332.143	17.08	217225	0	YYYYY----
245F10	COc1ccccc1c1nnc(o1)SCC(=O)N1CCOCC1	335.094	B	1.11	2.04	3.12	4.06	5.13	6.02	7.09	8.13	9.09	NaN	5.675		M+H	336.101	9.34	57268	0	YNYYY----
245F11	O=C(Nc1nccs1)CSc1nnc(o1)c1ccc(cc1)Cl	351.986	B	1.15	2.1	3.15	4.12	5.17	6.08	7.13	8.06	9.02	NaN	4.66452		M+H	352.993	NaN	NaN	NaN	NNNNN----
245G02	COCCNC(=O)C1C2c3cc(OCC)c(cc3CCN2C(=O)c2c1cccc2)OCC	438.215	B	1.03	2.18	3.03	4.18	5.13	6.04	7.07	8.08	9.07	NaN	5.53451		M+H	439.223	11.96	279532	0	YYYYY----
245G03	COCCCNC(=O)Cc1c(C(=O)O)[nH]c2c1cc(Cl)cc2	324.088	B	1.11	2.19	3.19	4.07	5.15	6.13	7.04	8.05	9.11	NaN	5.75108		M+H	325.095	NaN	NaN	NaN	NNNNN----
245G04	Cc1ccc(cc1)c1noc(n1)CCC(=O)Nc1nc2c(s1)cccc2	364.099	B	1.09	2.01	3.12	4.14	5.16	6.06	7.05	8.2	9.09	NaN	6.99671		M+H	365.107	12.88	1171	0	NNYYN----
245G05	Cc1ccc(cc1)c1noc(n1)CCC(=O)N1CCN(CC1)c1ccccn1	377.185	B	1.06	2.03	3.15	4.02	5.04	6.11	7.15	8.1	9.05	NaN	4.96872		M+H	378.192	8.94	610836	0	YYYYY----
245G06	Cc1ccc(cc1)c1noc(n1)CCC(=O)Nc1ccc(cn1)C	322.143	B	1.02	2.15	3.02	4.12	5.11	6.15	7.16	8.09	9.12	NaN	5.93942		M+H	323.15	10.59	2100	1	YNNNY----
245G07	COc1ccc2c(c1)sc(n2)NC(=O)CCc1onc(n1)c1ccccc1F	398.085	B	1.15	2.07	3.13	4.07	5.12	6.12	7.07	8.12	9.02	NaN	6.72395		M+K	437.048	16.19	3381	1	NNYYY----
245G08	O=C(NC1CCCCC1)CSc1ncc([nH]1)c1ccc(cc1)Cl	349.102	B	1.07	2.01	3.03	4.15	5.09	6.15	7.12	8.15	9.03	NaN	7.33338		M+H	350.109	13.26	685865	0	YYYYY----
245G09	CCOC(=O)N1CCN(CC1)C(=O)CSc1nnc(o1)c1ccccc1C	390.136	B	1.15	2.09	3.05	4.2	5.01	6.12	7.08	8.12	9.02	NaN	8.1031		M+H	391.143	14.27	311533	0	YYYYY----
245G10	COc1ccccc1c1nnc(o1)SCC(=O)N1CC(C)CC(C1)C	361.146	B	1.06	2.07	3.15	4.01	5.2	6.19	7.07	8.1	9.06	NaN	4.01394		M+H	362.153	15.63	17657	0	NYYYY----
245G11	CCOc1ccc(cc1)c1nnc(o1)SCC(=O)N1CCC(CC1)C	361.146	B	1.02	2.15	3.03	4.1	5.14	6.16	7.06	8.09	9.12	NaN	6.32714		M+H	362.153	17.41	305356	0	YYYYY----
245H02	CCCCNC(=O)C1C2c3cc(OCC)c(cc3CCN2C(=O)c2c1cccc2)OCC	436.236	B	1.07	2.1	3.02	4.01	5.03	6.01	7.11	8.06	9.14	NaN	5.93942		M+H	437.243	21.81	955	1	YNNNY----
245H03	Clc1ccc2c(c1)c(CC(=O)N1CCN(CC1)Cc1ccccc1)c([nH]2)C(=O)O	411.135	B	1.14	2.07	3.1	4.06	5.1	6.06	7.06	8.15	9.06	NaN	7.04065		M+H	412.142	NaN	NaN	NaN	NNNNN----
245H04	CCC(NC(=O)CCc1onc(n1)c1ccc(cc1)C)C	287.163	B	1.1	2.12	3.16	4.06	5.03	6.01	7.17	8.04	9.11	NaN	6.72284		M+Na	310.153	14.4	463495	0	YYYYY----
245H05	CC1CN(CCCNC(=O)CCc2onc(n2)c2ccc(cc2)C)CC(C1)C	384.253	B	1.11	2.16	3.1	4.17	5.05	6.12	7.2	8.11	9.02	NaN	5.75108		M+H	385.26	10.25	2875397	0	YYYYY----
245H06	COc1ccc(cc1CNC(=O)CCc1onc(n1)c1ccc(cc1)C)Br	429.069	B	1.14	2.07	3.07	4.06	5.04	6.12	7.11	8.11	9.15	NaN	7.04065		M+Na	452.058	18.78	1490	0	YNNYY----
245H07	O=C(CCc1onc(n1)c1ccccc1F)NCCN1CCOCC1	348.16	B	1.1	2.1	3.12	4.09	5.07	6.09	7.09	8.14	9.14	NaN	6.50999		M+H	349.167	5.09	360077	0	YYYYY----
245H08	COc1ccc(cc1)C(=O)CSc1ncc([nH]1)c1ccc(cc1)Cl	358.054	B	1.14	2.11	3.15	4.09	5.15	6.09	7.12	8.19	9.03	NaN	7.47277		M+H	359.062	12.99	280966	0	YYYYY----
245H09	CC1CC(C)CN(C1)C(=O)CSc1nnc(o1)c1ccccc1C	345.151	B	1.14	2.15	3.19	4.11	5.05	6.18	7.06	8.18	9.1	NaN	6.06854		M+H	346.158	19.06	228972	0	YYYYY----
245H10	COc1cccc(c1)c1nnc(o1)SCC(=O)N1CCCC1	319.099	B	1.18	2.07	3.13	4.2	5.14	6.18	7.14	8.12	9.08	NaN	6.11495		M+Na	342.088	11.86	1014670	0	YYYYY----
[truncated: 3,121 more rows]
