# Supplementary material for: Highly multiplexed selection of RNA aptamers against a small molecule library
Source: PLoS One. 2022 Sep 15;17(9):e0273381. doi: 10.1371/journal.pone.0273381 (PMC9477273; doi:10.1371/journal.pone.0273381)
Supplement: S3 Table — Table detailing conditions for each round of DRIVER selection including: template prefix, template concentration, whether it was done manually or on the Tecan Freedom Evo (Robot), volume of transcription reaction, what compounds and at what total concentration were include, the splint-oligo used, the reverse-transcription volume, ligation volume, PCR primers used and the PCR volume and whether and how the round was cleaned up. (XLSX) [file pone.0273381.s006.xlsx]

## Sheet: Sheet1
Round	Template Prefix	Template Conc	Manual/ Robot	T7 Volume	Compounds	Compound Conc	Splint Oligo	RT Volume	Ligation Volume	PCR Primers	PCR Vol	Cleanup?
		nM		µl		µM		µl	µl		µl
1	W	400	Manual	2000	None	0	Z	360	888	T7Z/X	17650	Zymo-25+Ampure
2	Z	200	Manual	944	None	0	W	140	338	T7W/X	6650	Zymo-25+Ampure
3	W	200	Manual	750	None	0	Z	70	162	T7Z/X	3150	Zymo-25+Ampure
4	Z	200	Manual	372	None	0	W	70	162	T7W/X	3150	Zymo-25+Ampure
5	W	270	Robot	250	None	0	Z	89	190	T7Z/X	3693	Ampure
6	Z	465	Robot	125	None	0	W	44	95	T7W/X	1846	Ampure
7	W	245	Manual	125	V2560AB	2	W	70	N/A	T7W/X	3250	Zymo-25
8	W	188	Robot	80	V2560AB	2	W	36	N/A	T7W/X	1180	Zymo-25
9	W	249	Robot	48	None	0	Z	2	37	T7Z/X	701	Ampure
10	Z	305	Robot	29	V2560AB	2	Z	24	N/A	T7Z/X	692	None
11	Z	45	Robot	67	None	0	W	17	26	T7W/X	476	None
12	W	45	Robot	52	V2560AB	2	W	21	N/A	T7W/X	576	None
13	W	45	Robot	43	None	0	Z	15	22	T7Z/X	391	Ampure
14	Z	60	Robot	44	V2560AB	2	Z	15	N/A	T7Z/X	192	None
15	Z	~50	Robot	27	None	0	W	9	24	T7W/X	192	None
16	W	~50	Robot	27	V2560AB	2	W	14	N/A	T7W/X	123	None
17	W	~50	Robot	25	None	0	Z	8	20	T7Z/X	123	None
18	Z	~50	Robot	26	V2560AB	2	Z	12	N/A	T7Z/X	100	None
19	Z	~50	Robot	25	None	0	W	8	20	T7W/X	100	None
20	W	~50	Robot	26	V2560AB	2	W	12	N/A	T7W/X	100	None
21	W	~50	Robot	25	None	0	Z	8	20	T7Z/X	100	None
22	Z	~50	Robot	26	V2560AB	2	Z	12	N/A	T7Z/X	100	None
23	Z	~50	Robot	25	None	0	W	8	20	T7W/X	100	None
24	W	~50	Robot	26	V2560AB	2	W	12	N/A	T7W/X	100	None
25	W	~50	Robot	25	None	0	Z	8	20	T7Z/X	100	None
26	Z	~50	Robot	26	V2560AB	2	Z	12	N/A	T7Z/X	100	None
27	Z	~50	Robot	25	None	0	W	8	20	T7W/X	100	None
28	W	~50	Robot	26	V2560AB	2	W	12	N/A	T7W/X	100	None
29	W	~50	Robot	25	None	0	Z	8	20	T7Z/X	100	None
30	Z	~50	Robot	26	V2560AB	2	Z	12	N/A	T7Z/X	100	None
31	Z	~50	Robot	25	None	0	W	8	20	T7W/X	100	None
32	W	~50	Robot	26	V2560AB	2	W	12	N/A	T7W/X	100	None
33	W	~50	Robot	25	None	0	Z	8	20	T7Z/X	100	None
34	Z	~50	Robot	26	V2560AB	2	Z	12	N/A	T7Z/X	100	None
35	Z	~50	Robot	25	None	0	W	8	20	T7W/X	100	None
36	W	~50	Robot	26	V2560AB	2	W	12	N/A	T7W/X	100	None
37	W	~50	Robot	25	None	0	Z	8	20	T7Z/X	100	None
38	Z	~50	Robot	26	V2560AB	2	Z	12	N/A	T7Z/X	100	None
39	Z	~50	Robot	25	None	0	W	8	20	T7W/X	100	None
40	W	~50	Robot	26	V2560AB	2	W	12	N/A	T7W/X	100	None
41	W	~50	Robot	25	None	0	Z	8	20	T7Z/X	100	None
42	Z	~50	Robot	26	V2560AB	2	Z	12	N/A	T7Z/X	100	None
43	Z	~50	Robot	25	None	0	W	8	20	T7W/X	100	None
44	W	~50	Robot	26	V2560AB	2	W	12	N/A	T7W/X	100	None
45	W	~50	Robot	25	None	0	Z	8	20	T7Z/X	100	None
46	Z	~50	Robot	26	V2560AB	2	Z	12	N/A	T7Z/X	100	None
47	Z	~50	Robot	25	None	0	W	8	20	T7W/X	100	None
48	W	~50	Robot	26	V2560AB	2	W	12	N/A	T7W/X	100	None
49	W	~50	Robot	25	None	0	Z	8	20	T7Z/X	100	None
50	Z	~50	Robot	26	V2560AB	2	Z	12	N/A	T7Z/X	100	None
51	Z	~50	Robot	25	None	0	W	8	20	T7W/X	100	None
52	W	~50	Robot	26	V2560AB	2	W	12	N/A	T7W/X	100	None
53	W	~50	Robot	25	None	0	Z	8	20	T7Z/X	100	None
54	Z	~50	Robot	26	V2560AB	2	Z	12	N/A	T7Z/X	100	None
55	Z	~50	Robot	25	None	0	W	8	20	T7W/X	100	Ampure
56	W	55	Robot	26	V2560AB	2	W	12	N/A	T7W/X	100	None
57	W	~50	Robot	25	None	0	Z	8	20	T7Z/X	100	None
58	Z	~50	Robot	26	V2560AB	2	Z	12	N/A	T7Z/X	100	None
59	Z	~50	Robot	25	None	0	W	8	20	T7W/X	100	None
60	W	~50	Robot	26	V2560AB	2	W	12	N/A	T7W/X	100	None
61	W	~50	Robot	25	None	0	Z	8	20	T7Z/X	100	None
62	Z	~50	Robot	26	V2560AB	2	Z	12	N/A	T7Z/X	100	None
63	Z	~50	Robot	25	None	0	W	8	20	T7W/X	100	None
64	W	~50	Robot	26	V2560AB	2	W	12	N/A	T7W/X	100	None
65	W	~50	Robot	25	None	0	Z	8	20	T7Z/X	100	None
66	Z	~50	Robot	26	V2560AB	2	Z	12	N/A	T7Z/X	100	None
67	Z	~50	Robot	25	None	0	W	8	20	T7W/X	100	None
68	W	~50	Robot	26	V2560AB	2	W	12	N/A	T7W/X	100	None
69	W	~50	Robot	25	None	0	Z	8	20	T7Z/X	100	None
70	Z	~50	Robot	26	V2560AB	2	Z	12	N/A	T7Z/X	100	None
71	Z	~50	Robot	25	None	0	W	8	20	T7W/X	100	Ampure
72	W	54	Robot	26	V2560AB	2	W	12	N/A	T7W/X	100	None
73	W	~50	Robot	25	None	0	Z	8	20	T7Z/X	100	None
74	Z	~50	Robot	26	V2560AB	2	Z	12	N/A	T7Z/X	100	None
75	Z	~50	Robot	25	None	0	W	8	20	T7W/X	100	None
76	W	~50	Robot	26	V2560AB	2	W	12	N/A	T7W/X	100	None
77	W	~50	Robot	25	None	0	Z	8	20	T7Z/X	100	None
78	Z	~50	Robot	26	V2560AB	2	Z	12	N/A	T7Z/X	100	None
79	Z	~50	Robot	25	None	0	W	8	20	T7W/X	100	None
80	W	~50	Robot	26	V2560AB	2	W	12	N/A	T7W/X	100	None
81	W	~50	Robot	25	None	0	Z	8	20	T7Z/X	100	None
82	Z	~50	Robot	26	V2560AB	2	Z	12	N/A	T7Z/X	100	None
83	Z	~50	Robot	25	None	0	W	8	20	T7W/X	100	None
84	W	~50	Robot	26	V2560AB	2	W	12	N/A	T7W/X	100	None
85	W	~50	Robot	25	None	0	Z	8	20	T7Z/X	100	None
86	Z	~50	Robot	26	V2560AB	2	Z	12	N/A	T7Z/X	100	None
87	Z	~50	Robot	25	Counter	1	W	8	20	T7W/X	100	Pippin Prep,Ampure
88	W	~50	Robot	26	V2560AB	1	W	12	N/A	T7W/X	100	None
89	W	~50	Robot	25	Counter	1	Z	8	20	T7Z/X	100	None
90	Z	~50	Robot	26	V2560AB	1	Z	12	N/A	T7Z/X	100	None
91	Z	~50	Robot	25	Counter	1	W	8	20	T7W/X	100	None
92	W	~50	Robot	26	V2560AB	1	W	12	N/A	T7W/X	100	None
93	W	~50	Robot	25	Counter	1	Z	8	20	T7Z/X	100	None
94	Z	~50	Robot	26	V2560AB	1	Z	12	N/A	T7Z/X	100	None
95	Z	~50	Robot	25	Counter	1	W	8	20	T7W/X	100	Ampure
96	W	~50	Robot	26	V2560AB	1	W	12	N/A	T7W/X	100	None
97	W	~50	Robot	25	Counter	1	Z	8	20	T7Z/X	100	None
98	Z	~50	Robot	26	V2560AB	1	Z	12	N/A	T7Z/X	100	None
99	Z	~50	Robot	25	Counter	1	W	8	20	T7W/X	100	None
100	W	~50	Robot	26	V2560AB	1	W	12	N/A	T7W/X	100	None
101	W	~50	Robot	25	Counter	1	Z	8	20	T7Z/X	100	None
102	Z	~50	Robot	26	V2560AB	1	Z	12	N/A	T7Z/X	100	None
103	Z	~50	Robot	25	Counter	1	W	8	20	T7W/X	100	Ampure
