# Supplementary material for: Highly multiplexed selection of RNA aptamers against a small molecule library
Source: PLoS One. 2022 Sep 15;17(9):e0273381. doi: 10.1371/journal.pone.0273381 (PMC9477273; doi:10.1371/journal.pone.0273381)
Supplement: S4 Table — Oligonucleotide pools and members. The pool consisted of seven subgroups, named as shown in column 1. The pools with names starting with S7 were selected based on having a fold change of cleavage of at least 2.0 at round 95 of the selection. For each member of the pool, the sequences and ID are shown along with the pool name. (XLSX) [file pone.0273381.s007.xlsx]

## Sheet: Sheet1
Seq ID	Pool	Sequence
510245864	S7Hit_1	TTTTTCTTTTTGCTGTTTCGTCCCACCCAACACGCAGACACATCGGACTCGTCAGACCGGAGAGGTGTCCGTCCATCAATCGTTCGGTTTTCCAGTGACAGCTTTGTTTGTTTCCCCAGAACCAGTTTAGCCTCGTGCCTACGTCGTACTAGGA
512119032	S7Hit_1	TTTTTCTTTTTGCTGTTTCGTCCCGCCACAGACTCTTCAGACCAGATTAGATCGGCAACCCTTCGAAAGGCATAATTCCAGTGACAGCTTTGTTTGTTTCCCCAGAACCAGTTTAGCCTCGTGCCTACGTCGTACTAGGATCGCTATCGATGAC
512112258	S7Hit_1	TTTTTCTTTTTGCTGTTTCGTCCCACGAGACACTGTGTGAGCAGCGCTTAGGCGGACTCTTCAGACTAGACCTTCGTTTCCAGTGACAGCTTTGTTTGTTTCCCCAGAACCAGTTTAGCCTCGTGCCTACGTCGTACTAGGATCGCTATCGATG
514037045	S7Hit_1	TTTTTCTTTTTGCTGTTTCGTCCTGCCAAAGACTCATCAGACCGGAGCCGCTCGGCACACCAAATATGGTCATGCTTCCAGTGACAGCTTTGTTTGTTTCCCCAGAACCAGTTTAGCCTCGTGCCTACGTCGTACTAGGATCGCTATCGATGAC
512242466	S7Hit_1	TTTTTCTTTTTGCTGTTTCGTCCCCCCGGGTGTGCCAATAGGCTCGTTATCAGGACTCGTCAGACCGGACTTACCCCTCCAGTGACAGCTTTGTTTGTTTCCCCAGAACCAGTTTAGCCTCGTGCCTACGTCGTACTAGGATCGCTATCGATGA
488864105	S7Hit_1	TTTTTCTTTTTGCTGTTTCGTCCCACGGTGGACTCGTCAGACCGGAGCCGTGTTGCCCTTTACTGTTTCGTCCTAAATCCAGTGACAGCTTTGTTTGTTTCCCCAGAACCAGTTTAGCCTCGTGCCTACGTCGTACTAGGATCGCTATCGATGA
565358716	S7Hit_1	TTTTTCTTTTTGCTGTTTCGTCCCAGGCACATGCAACTACTCACCAACGTATCGGACTCGTCAGACCGGATTCCAGTTTTGGCTACTCAAAGATGTGCTTTCCAGTGACAGCTTTGTTTGTTTCCCCAGAACCAGTTTAGCCTCGTGCCTACGT
510203337	S7Hit_1	TTTTTCTTTTTGCTGTTTCGTCCGCCGTAAGAGGAGAAGCTTGAACACGTATTGGACTCATCAGACCGGATCGCAACACCCAAGTAATCTCTCCACCAGGTCCAGTGACAGCTTTGTTTGTTTCCCCAGAACCAGTTTAGCCTCGTGCCTACGT
510461424	S7Hit_1	TTTTTCTTTTTGCTGTTTCGTCCCGCCACGAACTCATCAGACCGGAGGCACTTCCAGAACACAAGGTTAGAAAGTCCAGTGACAGCTTTGTTTGTTTCCCCAGAACCAGTTTAGCCTCGTGCCTACGTCGTACTAGGATCGCTATCGATGACGA
513140430	S7Hit_1	TTTTTCTTTTTGCTGTTTCGTCCCACCACACGCAGACACATCGGACTCGTCAGACCGGAGAGGTGTTCGTTGGTTGTAGTGCCGCTAGGCTCCAGTGACAGCTTTGTTTGTTTCCCCAGAACCAGTTTAGCCTCGTGCCTACGTCGTACTAGGA
510316361	S7Hit_1	TTTTTCTTTTTGCTGTTTCGTCCCACACCATGGACTCGTCGGACCGGAAGGTGATTCCCCAGTCATCCCGGAAGAATATCCAGTGACAGCTTTGTTTGTTTCCCCAGAACCAGTTTAGCCTCGTGCCTACGTCGTACTAGGATCGCTATCGATG
510210795	S7Hit_1	TTTTTCTTTTTGCTGTTTCGTCCCACGCAATGGACTCATCGGACCGGATCGTCGTCCCTCCAGTTTTGTTGAAGAGAATCCAGTGACAGCTTTGTTTGTTTCCCCAGAACCAGTTTAGCCTCGTGCCTACGTCGTACTAGGATCGCTATCGATG
510204146	S7Hit_1	TTTTTCTTTTTGCTGTTTCGTCCTGGCCAAAGTACTCATCAGACCGGATACGGCCCATCACACCACTTACGTGCGAAAATCCAGTGACAGCTTTGTTTGTTTCCCCAGAACCAGTTTAGCCTCGTGCCTACGTCGTACTAGGATCGCTATCGAT
510219189	S7Hit_1	TTTTTCTTTTTGCTGTTTCGTCCCGCCCCATGAACTCGTCAGACCGGATGTTGTCGTTGTGCGACAAGGAGCTGAAAATCCAGTGACAGCTTTGTTTGTTTCCCCAGAACCAGTTTAGCCTCGTGCCTACGTCGTACTAGGATCGCTATCGATG
510357990	S7Hit_1	TTTTTCTTTTTGCTGTTTCGTCCCGCCACGAACTCATCAGACCAGAGCACCTCACGATCCCTACAGACCATGAAAATCCAGTGACAGCTTTGTTTGTTTCCCCAGAACCAGTTTAGCCTCGTGCCTACGTCGTACTAGGATCGCTATCGATGAC
565699792	S7Hit_1	TTTTTCTTTTTGCTGTTTCGTCCCCACCGCAGAACTCGTCAGACCAGATCACGGTGTTTCATTCCATCTCTCGACAGAAAATCTAGTGACAGCTTTGTTTGTTTCCCCAGAACCAGTTTAGCCTCGTGCCTACGTCGTACTAGGATCGCTATCG
510204823	S7Hit_1	TTTTTCTTTTTGCTGTTTCGTCCCGCCACGGATTCATCAGACCGAATGAGCAATCCAGGTGTCGTTCCCGAGAAAGTCCAGTGACAGCTTTGTTTGTTTCCCCAGAACCAGTTTAGCCTCGTGCCTACGTCGTACTAGGATCGCTATCGATGAC
528591901	S7Hit_1	TTTTTCTTTTTGCTGTTTCGTCCCGCCACGGAGTCATCAGACCGGAAGCCACTCAATCGAACACAAGTTCAAGAAAGTCCAGTGACAGCTTTGTTTGTTTCCCCAGAACCAGTTTAGCCTCGTGCCTACGTCGTACTAGGATCGCTATCGATGA
512329400	S7Hit_1	TTTTTCTTTTTGCTGTTTCGTCCCGCCACGAACTCGTCAGACCAGAAGCTCATCCGTCCACACATGGTGTCGAAAATCCAGTGACAGCTTTGTTTGTTTCCCCAGAACCAGTTTAGCCTCGTGCCTACGTCGTACTAGGATCGCTATCGATGAC
510257357	S7Hit_1	TTTTTCTTTTTGCTGTTTCGTCCCGCCACAGACTCGTCAGACCAGAAGCCACTTCCATGTACAGCACACAGAAAGTCCAGTGACAGCTTTGTTTGTTTCCCCAGAACCAGTTTAGCCTCGTGCCTACGTCGTACTAGGATCGCTATCGATGACG
510240337	S7Hit_1	TTTTTCTTTTTGCTGTTTCGTCCTGGCCAGTGGACTCTTCAGACCGTAGGCCCATTCCTGTTCTTCGTCGACAAGAAATCCAGTGACAGCTTTGTTTGTTTCCCCAGAACCAGTTTAGCCTCGTGCCTACGTCGTACTAGGATCGCTATCGATG
514027312	S7Hit_1	TTTTTCTTTTTGCTGTTTCGTCCTGACCATTGGACTCTTCGGACCGGACGGTTTCGCGGCTACACGCACTTTCGAAAATCCAGTGACAGCTTTGTTTGTTTCCCCAGAACCAGTTTAGCCTCGTGCCTACGTCGTACTAGGATCGCTATCGATG
513152558	S7Hit_1	TTTTTCTTTTTGCTGTTTCGTCCCACCCACAGGACTCTTCGGACCGGATCAATTCGGGTTGCAAGGCTTTGGCTTTGCTCCAGTGACAGCTTTGTTTGTTTCCCCAGAACCAGTTTAGCCTCGTGCCTACGTCGTACTAGGATCGCTATCGATG
510210025	S7Hit_1	TTTTTCTTTTTGCTGTTTCGTCCCACCCAACGCGCAGACACATCGGACTCATCAGACCGGAGAGGTGTTTCTTGAGTAGTGCACTTAGTGCTCCAGTGACAGCTTTGTTTGTTTCCCCAGAACCAGTTTAGCCTCGTGCCTACGTCGTACTAGG
510210288	S7Hit_1	TTTTTCTTTTTGCTGTTTCGTCCCACCCTGCCAAGATAAACCTGACAACAGACAGACTCGTCGGACCGGAATTCAAATCCAGTGACAGCTTTGTTTGTTTCCCCAGAACCAGTTTAGCCTCGTGCCTACGTCGTACTAGGATCGCTATCGATGA
565401172	S7Hit_1	TTTTTCTTTTTGCTGTTTCGTCCCCACCACGAGACTCTTCGGACCAGATTAGCAGAACTCTAGTAGCTCACTGCAGGTGTCCAGTGACAGCTTTGTTTGTTTCCCCAGAACCAGTTTAGCCTCGTGCCTACGTCGTACTAGGATCGCTATCGAT
529197848	S7Hit_1	TTTTTCTTTTTGCTGTTTCGTCCCGCCACGAACTCTTCAGACCAGAGCATCTTCCACCCGTTAACCTGCAGTGAAATCCAGTGACAGCTTTGTTTGTTTCCCCAGAACCAGTTTAGCCTCGTGCCTACGTCGTACTAGGATCGCTATCGATGAC
566229815	S7Hit_1	TTTTTCTTTTTGCTGTTTCGTCCCGCCACGAACTCATCAGACCGGAGCCGTTTCCTGCACATTCGTCAAGAAATCCAGTGACAGCTTTGTTTGTTTCCCCAGAACCAGTTTAGCCTCGTGCCTACGTCGTACTAGGATCGCTATCGATGACGAT
565707833	S7Hit_1	TTTTTCTTTTTGCTGTTTCGTCCCGCCACGAACTCATCAGACCAGAGCATGTTCCCCCATGTCGCCACGTAAGAAATCCAGTGACAGCTTTGTTTGTTTCCCCAGAACCAGTTTAGCCTCGTGCCTACGTCGTACTAGGATCGCTATCGATGAC
566572045	S7Hit_1	TTTTTCTTTTTGCTGTTTCGTCCCGCCACGAACTCATCAGACCGGAGCCGTTCCCACGAATGTCATCCGCAGAAATCCAGTGACAGCTTTGTTTGTTTCCCCAGAACCAGTTTAGCCTCGTGCCTACGTCGTACTAGGATCGCTATCGATGACG
514611353	S7Hit_1	TTTTTCTTTTTGCTGTTTCGTCCCGCCACGAACTCGTCAGACCAGAGCTCCCCCTCTTCAGCCACGCCAAAGAAAGTCCAGTGACAGCTTTGTTTGTTTCCCCAGAACCAGTTTAGCCTCGTGCCTACGTCGTACTAGGATCGCTATCGATGAC
512119976	S7Hit_1	TTTTTCTTTTTGCTGTTTCGTCCCGCCCAACACGCAGACACATCGGACTCGTCAGACCGGAGAGGTGTTCCAGTAGCATGTTGATTTCCAGTGACAGCTTTGTTTGTTTCCCCAGAACCAGTTTAGCCTCGTGCCTACGTCGTACTAGGATCGC
541620069	S7Hit_1	TTTTTCTTTTTGCTGTTTCGTCCCGCGCGCAGATTCATCAGACCAGATACGACACTTTAGAGCGCCGTGCGCATTATTCCAGTGACAGCTTTGTTTGTTTCCCCAGAACCAGTTTAGCCTCGTGCCTACGTCGTACTAGGATCGCTATCGATGA
566239534	S7Hit_1	TTTTTCTTTTTGCTGTTTCGTCCCGCGCTGTTTCGTCAAACGACTCGTCAGACTGAAAAGCCAGTGACAGCTTTGTTTGTTTCCCCAGAACCAGTTTAGCCTCGTGCCTACGTCGTACTAGGATCGCTATCGATGACGATCTCGATGCAACGTA
565714965	S7Hit_1	TTTTTCTTTTTGCTGTTTCGTCCCGCGGTTGAACTCGTCGGACTAGATCGATCGTAAAATCCAGTGACAGCTTTGTTTGTTTCCCCAGAACCAGTTTAGCCTCGTGCCTACGTCGTACTAGGATCGCTATCGATGACGATCTCGATGCAACGTA
510221351	S7Hit_1	TTTTTCTTTTTGCTGTTTCGTCCCGCGTGGAGTCATCAGACGGACCGTTCGTCTCTTCCAGGTTGCCCCAGAAATCCAGTGACAGCTTTGTTTGTTTCCCCAGAACCAGTTTAGCCTCGTGCCTACGTCGTACTAGGATCGCTATCGATGACGA
512304339	S7Hit_1	TTTTTCTTTTTGCTGTTTCGTCCCGGGCAGTTGCTGTTTCGTCGCTTGTGGACTCGTCAGACGGACTAAATCCAGTGACAGCTTTGTTTGTTTCCCCAGAACCAGTTTAGCCTCGTGCCTACGTCGTACTAGGATCGCTATCGATGACGATCTC
565736657	S7Hit_1	TTTTTCTTTTTGCTGTTTCGTCCCGGTACGCTTGCAGATAGGGCAGAGGCAGTAGACTCATCAGACTAGACGTCCTTTTTCCAGTGACAGCTTTGTTTGTTTCCCCAGAACCAGTTTAGCCTCGTGCCTACGTCGTACTAGGATCGCTATCGAT
510291054	S7Hit_1	TTTTTCTTTTTGCTGTTTCGTCCGGCAGCAGGAGTCGTCAGACTGATTGCCATTCCCAGTGTTCGTCGAACTGAAAATCCAGTGACAGCTTTGTTTGTTTCCCCAGAACCAGTTTAGCCTCGTGCCTACGTCGTACTAGGATCGCTATCGATGA
511108600	S7Hit_1	TTTTTCTTTTTGCTGTTTCGTCCTCACCATGGACTCATCGGACCAGACAGTCTCCACGCAACATGCATACGCAGAAATCCAGTGACAGCTTTGTTTGTTTCCCCAGAACCAGTTTAGCCTCGTGCCTACGTCGTACTAGGATCGCTATCGATGA
538367326	S7Hit_1	TTTTTCTTTTTGCTGTTTCGTCCTTCACGGACTCTTCAGACGGAAGTCGAAAATCCAGTGACAGCTTTGTTTGTTTCCCCAGAACCAGTTTAGCCTCGTGCCTACGTCGTACTAGGATCGCTATCGATGACGATCTCGATGCAACGTACTGACG
510524694	S7Hit_1	TTTTTCTTTTTGCTGTTTCGTCCTGGCACGGCAAGCTCCGATCGCTTGGACTCTTCGAACTGAAAATACCATCCAGTGACAGCTTTGTTTGTTTCCCCAGAACCAGTTTAGCCTCGTGCCTACGTCGTACTAGGATCGCTATCGATGACGATCT
565359756	S7Hit_1	TTTTTCTTTTTGCTGTTTCGTCCCACCATCACACGCAGACACATCGGACTCATCAGACCGGAGAGGTGTTACAGAAGCTACGTGCAACGTTCCAGTGACAGCTTTGTTTGTTTCCCCAGAACCAGTTTAGCCTCGTGCCTACGTCGTACTAGGA
512110266	S7Hit_1	TTTTTCTTTTTGCTGTTTCGTCCCACACGGAAGGAGTCGTCGGACCGGATTATTGCGTGTTGCCTAGCGGATGCCAAGTTCCAGTGACAGCTTTGTTTGTTTCCCCAGAACCAGTTTAGCCTCGTGCCTACGTCGTACTAGGATCGCTATCGAT
513400071	S7Hit_1	TTTTTCTTTTTGCTGTTTCGTCCCGGGCTTGCGTGCAATTGGGTTGTTGCAGGACTCGTCAGACTGAAAGCCTCCATCCAGTGACAGCTTTGTTTGTTTCCCCAGAACCAGTTTAGCCTCGTGCCTACGTCGTACTAGGATCGCTATCGATGAC
511197598	S7Hit_1	TTTTTCTTTTTGCTGTTTCGTCCCCACCGCAGAACTCGTCAGACCGGATCACGGTGCTATCCCCCAGGCATGAAGGAAATCCAGTGACAGCTTTGTTTGTTTCCCCAGAACCAGTTTAGCCTCGTGCCTACGTCGTACTAGGATCGCTATCGAT
566230753	S7Hit_1	TTTTTCTTTTTGCTGTTTCGTCCCCCACAAGCGTATCGCAGCGCAAGCCAATCGGACTCGTCGGACCAGAGTAAAATCCAGTGACAGCTTTGTTTGTTTCCCCAGAACCAGTTTAGCCTCGTGCCTACGTCGTACTAGGATCGCTATCGATGAC
513135531	S7Hit_1	TTTTTCTTTTTGCTGTTTCGTCCCACCAACACGCAGACATTCGCAGACACATCGGACTCATCAGACCGGAGAGGTGTCTGTCTCATCGTGCAAGCAAATCCAGTGACAGCTTTGTTTGTTTCCCCAGAACCAGTTTAGCCTCGTGCCTACGTCG
512111490	S7Hit_1	TTTTTCTTTTTGCTGTTTCGTCCCACCCAACACGCAGACATTCGCAGACACATCGGACTCATCAGACCGGAGAGGTGTTCGCTAGCACGCGCTCGGAAAATCCAGTGACAGCTTTGTTTGTTTCCCCAGAACCAGTTTAGCCTCGTGCCTACGT
521125971	S7Hit_1	TTTTTCTTTTTGCTGTTTCGTCCCGCCACGAACTCTTCAGACCGGATTAGCATTCTCGCCAGTGAGTTGACGAAAATCCAGTGACAGCTTTGTTTGTTTCCCCAGAACCAGTTTAGCCTCGTGCCTACGTCGTACTAGGATCGCTATCGATGAC
516117484	S7Hit_1	TTTTTCTTTTTGCTGTTTCGTCCCACGTGCTGTTTCGTCCAACAGGGCTCATCAGACCGGAATATGACCTGCAATCGAAGTGCTAAGTTCGTCCAGTGACAGCTTTGTTTGTTTCCCCAGAACCAGTTTAGCCTCGTGCCTACGTCGTACTAGG
566223921	S7Hit_1	TTTTTCTTTTTGCTGTTTCGTCCCGCCACGAACTCGTCAGACCAGAGTGCCATTCCATCGTCCATCCGAAAGAATATCCAGTGACAGCTTTGTTTGTTTCCCCAGAACCAGTTTAGCCTCGTGCCTACGTCGTACTAGGATCGCTATCGATGAC
524192145	S7Hit_1	TTTTTCTTTTTGCTGTTTCGTCCCACCAACACGCAGACACATCGGACTCATCAGACCGGAGAGGCGTCATCAAATTACGCAAGTTGGAAATCCAGTGACAGCTTTGTTTGTTTCCCCAGAACCAGTTTAGCCTCGTGCCTACGTCGTACTAGGA
510337926	S7Hit_1	TTTTTCTTTTTGCTGTTTCGTCCCGGGCACTCTGCTGTTTCGTCAACAAGAACTCATCAGACTGACACGAAAATCCAGTGACAGCTTTGTTTGTTTCCCCAGAACCAGTTTAGCCTCGTGCCTACGTCGTACTAGGATCGCTATCGATGACGAT
566236522	S7Hit_1	TTTTTCTTTTTGCTGTTTCGTCCCGCCACGAACTCATCAGACCGGAGCCGTTTCCAGAATGTGCATTCCGAAAATCCAGTGACAGCTTTGTTTGTTTCCCCAGAACCAGTTTAGCCTCGTGCCTACGTCGTACTAGGATCGCTATCGATGACGA
518083487	S7Hit_1	TTTTTCTTTTTGCTGTTTCGTCCCGCCACGAACTCATCAGACCAGAGCACACTTCCCGTTCACGACGAATAGAAAGTCCAGTGACAGCTTTGTTTGTTTCCCCAGAACCAGTTTAGCCTCGTGCCTACGTCGTACTAGGATCGCTATCGATGAC
566235473	S7Hit_1	TTTTTCTTTTTGCTGTTTCGTCCCGCCACGAACTCATCAGACCGGAGCCGTTTCCCCACAGACTATTGCAGGAAAATCCAGTGACAGCTTTGTTTGTTTCCCCAGAACCAGTTTAGCCTCGTGCCTACGTCGTACTAGGATCGCTATCGATGAC
514294722	S7Hit_1	TTTTTCTTTTTGCTGTTTCGTCCCCCAGTCGACGCTACTCAAGCACGGGTCAACGGACTCATCAGACCGGATGATCTTACCGCACCTTACTCACGCAACTTTCCAGTGACAGCTTTGTTTGTTTCCCCAGAACCAGTTTAGCCTCGTGCCTACG
510473375	S7Hit_1	TTTTTCTTTTTGCTGTTTCGTCCCGCCACGAACTCGTCAGACCGGAATTGGCAATCTCCTCCATCAAAAGAAGAATCCAGTGACAGCTTTGTTTGTTTCCCCAGAACCAGTTTAGCCTCGTGCCTACGTCGTACTAGGATCGCTATCGATGACG
565363808	S7Hit_1	TTTTTCTTTTTGCTGTTTCGTCCGTACGAAGACTCATCAGACCAGAATGTCATCCAGTTACGCAAAACCGAAAGTCCAGTGACAGCTTTGTTTGTTTCCCCAGAACCAGTTTAGCCTCGTGCCTACGTCGTACTAGGATCGCTATCGATGACGA
513135887	S7Hit_1	TTTTTCTTTTTGCTGTTTCGTCCCACCAACACGCAGACATTCGCAGACACATCGGACTCGTCAGACCGGAGAGGTGTCTCTCTTTTGCCAACCGCAGGTTTCCAGTGACAGCTTTGTTTGTTTCCCCAGAACCAGTTTAGCCTCGTGCCTACGT
565898955	S7Hit_1	TTTTTCTTTTTGCTGTTTCGTCCCGCCACGGATTCATCAGACCGGATTCGTGCCCAACCTAGCTCAACGCCAGTTGTCCAGTGACAGCTTTGTTTGTTTCCCCAGAACCAGTTTAGCCTCGTGCCTACGTCGTACTAGGATCGCTATCGATGAC
565411466	S7Hit_1	TTTTTCTTTTTGCTGTTTCGTCCCGGTACGCTTGCAGATAGTGCAGAGGCAGTAGACTCATCGGACTGGACACCAGTCTCCAGTGACAGCTTTGTTTGTTTCCCCAGAACCAGTTTAGCCTCGTGCCTACGTCGTACTAGGATCGCTATCGATG
512356433	S7Hit_1	TTTTTCTTTTTGCTGTTTCGTCCCCACCCACGATGCACGTTCATGCGGCTACGGACTCGTCGGACCGTTATCCAGTGACAGCTTTGTTTGTTTCCCCAGAACCAGTTTAGCCTCGTGCCTACGTCGTACTAGGATCGCTATCGATGACGATCTC
512201999	S7Hit_1	TTTTTCTTTTTGCTGTTTCGTCCCAGGCATGACTCGTCAGACTGGTGGCCCTTCCTCACGTTTCGCGAATTCCAGTGACAGCTTTGTTTGTTTCCCCAGAACCAGTTTAGCCTCGTGCCTACGTCGTACTAGGATCGCTATCGATGACGATCTC
512236971	S7Hit_1	TTTTTCTTTTTGCTGTTTCGTCCCACCAACACGCGGACATTCGCAGACACATCGGACTCGTCAGACCGGAGAGGTGTCTGTCCATCGTTCAGTTCCAGTGACAGCTTTGTTTGTTTCCCCAGAACCAGTTTAGCCTCGTGCCTACGTCGTACTA
535984691	S7Hit_1	TTTTTCTTTTTGCTGTTTCGTCCCACGAGGAGATTGCCGTTTCGTCAATGTGACTCGTCAGACCAGAGTAATCCAGTGAAGGAAGATCCAGTGACAGCTTTGTTTGTTTCCCCAGAACCAGTTTAGCCTCGTGCCTACGTCGTACTAGGATCGC
514868644	S7Hit_1	TTTTTCTTTTTGCTGTTTCGTCCCGCCACGGACTCGTCAGACTAGAGCAGCTCAGCACACCAAATATGATCATGCATCCAGTGACAGCTTTGTTTGTTTCCCCAGAACCAGTTTAGCCTCGTGCCTACGTCGTACTAGGATCGCTATCGATGAC
565352773	S7Hit_1	TTTTTCTTTTTGCTGTTTCGTCCCGGTACGCTTGCAGATAGTGCAGAGGCAGTAGACTCATCAGACCAGAATGTCCCGTTCCAGTGACAGCTTTGTTTGTTTCCCCAGAACCAGTTTAGCCTCGTGCCTACGTCGTACTAGGATCGCTATCGAT
565675204	S7Hit_1	TTTTTCTTTTTGCTGTTTCGTCCCACCGTGCAGCGAATGTCACCTATCTGCATGGACTCTTCGGACCAGAATCGGAATATCCAGTGACAGCTTTGTTTGTTTCCCCAGAACCAGTTTAGCCTCGTGCCTACGTCGTACTAGGATCGCTATCGAT
512298529	S7Hit_1	TTTTTCTTTTTGCTGTTTCGTCCGCGGAGAGGCATGTGTATCAGGCATCGCAGGACTCTTCAGACTAGATTGTCCGATCCAGTGACAGCTTTGTTTGTTTCCCCAGAACCAGTTTAGCCTCGTGCCTACGTCGTACTAGGATCGCTATCGATGA
565492438	S7Hit_1	TTTTTCTTTTTGCTGTTTCGTCCCACCACACGTTCGCACGACGAGATCTCATCAGACCGGATGTAAGTGTCCAGTTTACTCCAGTGACAGCTTTGTTTGTTTCCCCAGAACCAGTTTAGCCTCGTGCCTACGTCGTACTAGGATCGCTATCGAT
566230536	S7Hit_1	TTTTTCTTTTTGCTGTTTCGTCCCGCCACAGATTCATCAGACCGGAGGCACTCGGAGAGACGTTTTGTTTCCCCAAATCCAGTGACAGCTTTGTTTGTTTCCCCAGAACCAGTTTAGCCTCGTGCCTACGTCGTACTAGGATCGCTATCGATGA
515374233	S7Hit_1	TTTTTCTTTTTGCTGTTTCGTCCCGCCACGAACTCATCAGACCAGAAGCATCCAGTTGCGATCACCAACCGAAAATCCAGTGACAGCTTTGTTTGTTTCCCCAGAACCAGTTTAGCCTCGTGCCTACGTCGTACTAGGATCGCTATCGATGACG
513125001	S7Hit_1	TTTTTCTTTTTGCTGTTTCGTCCCACACCCGAGCTTCACGGTAACCGACTACAGGACTCGTCAGACCGGATTCGCCAATTCAACCCAAATGCCCAGAAATGTCCAGTGACAGCTTTGTTTGTTTCCCCAGAACCAGTTTAGCCTCGTGCCTACG
511498555	S7Hit_1	TTTTTCTTTTTGCTGTTTCGTCCCGGGCAAGGCGGATCTGCTGTTTCGTCACGCGACTCTTCAGACCGAACATTTCCAGTCCAGTGACAGCTTTGTTTGTTTCCCCAGAACCAGTTTAGCCTCGTGCCTACGTCGTACTAGGATCGCTATCGAT
519736335	S7Hit_1	TTTTTCTTTTTGCTGTTTCGTCCCGCCACGAACTCGTCAGACCAGAGCACACCATCCATCCTTCCCAGACAGACAATCCAGTGACAGCTTTGTTTGTTTCCCCAGAACCAGTTTAGCCTCGTGCCTACGTCGTACTAGGATCGCTATCGATGAC
516436802	S7Hit_1	TTTTTCTTTTTGCTGTTTCGTCCCGCCACGGATTCATCAGACCGGTTGGCTAGCATCTCCAGGTGTCCCGAAGAAACTCCAGTGACAGCTTTGTTTGTTTCCCCAGAACCAGTTTAGCCTCGTGCCTACGTCGTACTAGGATCGCTATCGATGA
565375845	S7Hit_1	TTTTTCTTTTTGCTGTTTCGTCCCACCCAACACGCAGACATTCGCAGATACATCGGACTCATCAGACCGGAGAGGTGTCTGTTCTCGATCTCGTGTCAAGAAATCCAGTGACAGCTTTGTTTGTTTCCCCAGAACCAGTTTAGCCTCGTGCCTA
566228397	S7Hit_1	TTTTTCTTTTTGCTGTTTCGTCCCGCCACGAACTCTTCAGACCGGAGGTCTTCCTACATCGATGTTGACAAGGAAATCCAGTGACAGCTTTGTTTGTTTCCCCAGAACCAGTTTAGCCTCGTGCCTACGTCGTACTAGGATCGCTATCGATGAC
565970205	S7Hit_1	TTTTTCTTTTTGCTGTTTCGTCCCGCCACGAACTCATCAGACCGAAGGCTCGCAATCCCACTATCGAGAAAGCAAAATCCAGTGACAGCTTTGTTTGTTTCCCCAGAACCAGTTTAGCCTCGTGCCTACGTCGTACTAGGATCGCTATCGATGA
565703067	S7Hit_1	TTTTTCTTTTTGCTGTTTCGTCCCCCGCACCCACGCGAAATCGAGCAGATTTGGACTCGTCAGACTGTTAACGGATTCCAGTGACAGCTTTGTTTGTTTCCCCAGAACCAGTTTAGCCTCGTGCCTACGTCGTACTAGGATCGCTATCGATGAC
533994655	S7Hit_1	TTTTTCTTTTTGCTGTTTCGTCCCGGGCTTGCGTGCAATTGGTTGTTGCAGGACTCGTCAGACTGAAAGCCTCCATCCAGTGACAGCTTTGTTTGTTTCCCCAGAACCAGTTTAGCCTCGTGCCTACGTCGTACTAGGATCGCTATCGATGACG
565352780	S7Hit_1	TTTTTCTTTTTGCTGTTTCGTCCGGCAACACAACCTGTTTCGTCCCACCAACACACACAGAGATGCGTGGACTCTTCAGACCGAAAATCTAGTTCCAGTGACAGCTTTGTTTGTTTCCCCAGAACCAGTTTAGCCTCGTGCCTACGTCGTACTA
565352165	S7Hit_1	TTTTTCTTTTTGCTGTTTCGTCCCGCACTGTTTCGTCCCACCAACACACACAGAGATGCATGGACTCTTCAGACCGAACTCGCCAGGTCCAGTGACAGCTTTGTTTGTTTCCCCAGAACCAGTTTAGCCTCGTGCCTACGTCGTACTAGGATCG
517085563	S7Hit_1	TTTTTCTTTTTGCTGTTTCGTCCCACCCAACACGCAGACATTCGCAGACACATCGGACTCATCAGACCGGAGAGGTGTCTGTCCATCAATCGTGAAAATCCAGTGACAGCTTTGTTTGTTTCCCCAGAACCAGTTTAGCCTCGTGCCTACGTCG
565352604	S7Hit_1	TTTTTCTTTTTGCTGTTTCGTCCCACCAACACGCAGACATTCGCAGACACATCGGACTCATCAGACCGGAGAGGTGCATGCTATTTCCAGGAGTTTTTTCCAGTGACAGCTTTGTTTGTTTCCCCAGAACCAGTTTAGCCTCGTGCCTACGTCG
565352620	S7Hit_1	TTTTTCTTTTTGCTGTTTCGTCCCGCCACGAACTCATCAGACTGGTGCCGCTCGGCACACCAAATATGGTCATGCATCCAGTGATCACACTTTTTCCAGTGACAGCTTTGTTTGTTTCCCCAGAACCAGTTTAGCCTCGTGCCTACGTCGTACT
565491775	S7Hit_1	TTTTTCTTTTTGCTGTTTCGTCCCACATCCAACCCTGACCTGTACCGCATCGGACTCATCAGACCAGACATTGCGATACCCGCTTCATTCAGAGAGTTTCCAGTGACAGCTTTGTTTGTTTCCCCAGAACCAGTTTAGCCTCGTGCCTACGTCG
565352652	S7Hit_1	TTTTTCTTTTTGCTGTTTCGTCCCGTGGTACTGCTTCTACATGACGTTTTATCGGACTCATCAGACCGGATGTTACGACGAGCACTCTTCCTACCACCTTTCCAGTGACAGCTTTGTTTGTTTCCCCAGAACCAGTTTAGCCTCGTGCCTACGT
565352815	S7Hit_1	TTTTTCTTTTTGCTGTTTCGTCCGGCGTTAGTGCTGTTTCGTTGTGCTCATCAGACCGGATTGTGTCACTCCCTACCTGTCGTAGACGCTTCCAGTGACAGCTTTGTTTGTTTCCCCAGAACCAGTTTAGCCTCGTGCCTACGTCGTACTAGGA
565352879	S7Hit_1	TTTTTCTTTTTGCTGTTTCGTCCGGCACAAGAGGCTGTTTCGTGTGGCATCACTCATCAGACCGGATGAGGCTCTTCAATTCCCCACTTTTCGCATTCCAGTGACAGCTTTGTTTGTTTCCCCAGAACCAGTTTAGCCTCGTGCCTACGTCGTA
565353501	S7Hit_1	TTTTTCTTTTTGCTGTTTCGTCCCGGGCAACGTAGTGCTGTTTCGCCATTCAAGGTCTCATCAGACCGGAAGCCTCTTCCCTACCTAGTAGCTCTTCTTATCCAGTGACAGCTTTGTTTGTTTCCCCAGAACCAGTTTAGCCTCGTGCCTACGT
565354553	S7Hit_1	TTTTTCTTTTTGCTGTTTCGTCCCCCGCACCCACACGAAAATCGAGCAGATTTGGACTCTTCAGACTGTTTACGGTATCCAGTTTTGCCAAGACTGAAAATCCAGTGACAGCTTTGTTTGTTTCCCCAGAACCAGTTTAGCCTCGTGCCTACGT
565355411	S7Hit_1	TTTTTCTTTTTGCTGTTTCGTCCCACCAACACGCAGACATTCGCAGACACATCGGACTCGTCAGACCGGAGAGGTGCCTGTCCAGATCGAACATGTTTTTCCAGTGACAGCTTTGTTTGTTTCCCCAGAACCAGTTTAGCCTCGTGCCTACGTC
565513272	S7Hit_1	TTTTTCTTTTTGCTGTTTCGTCCCGCCACGAACTCATCAGACTGGTGCAGCTCGGCACACCAAATATGGTCATGCATCCAGTGTTTTTCCAGTGACAGCTTTGTTTGTTTCCCCAGAACCAGTTTAGCCTCGTGCCTACGTCGTACTAGGATCG
565359918	S7Hit_1	TTTTTCTTTTTGCTGTTTCGTCCCGCCACGGACTCGTCAGACTAGAGGCAGCTCGGCACACCAAATATGGTCATGCATCCAGTTCCAGTGACAGCTTTGTTTGTTTCCCCAGAACCAGTTTAGCCTCGTGCCTACGTCGTACTAGGATCGCTAT
565476652	S7Hit_1	TTTTTCTTTTTGCTGTTTCGTCCCACCGATCTCCCTAGCGCTGACTTGTTTTCGGACTCATCAGACCGGACCTCTTCCTCCAGTGACAGCTTTGTTTGTTTCCCCAGAACCAGTTTAGCCTCGTGCCTACGTCGTACTAGGATCGCTATCGATG
565423752	S7Hit_1	TTTTTCTTTTTGCTGTTTCGTCCCCACCGCAGAACTCGTCAGACCGGATCACGGTGCTACGTTCCACCCTACACGATGAAACATCCAGTGACAGCTTTGTTTGTTTCCCCAGAACCAGTTTAGCCTCGTGCCTACGTCGTACTAGGATCGCTAT
566226123	S7Hit_1	TTTTTCTTTTTGCTGTTTCGTCCCGCCACGAACTCATCAGACCGGAGCCGTCATCTTCCAGTAATTCCGAAAGACAATCCAGTGACAGCTTTGTTTGTTTCCCCAGAACCAGTTTAGCCTCGTGCCTACGTCGTACTAGGATCGCTATCGATGA
513339614	S7Hit_1	TTTTTCTTTTTGCTGTTTCGTCCCGCGCTGTTTCGTCAAACGACTCGTCAGACCGGAATGTATTGAGGCGTTTCGTTGTTTCCCAAATCCAGTGACAGCTTTGTTTGTTTCCCCAGAACCAGTTTAGCCTCGTGCCTACGTCGTACTAGGATCG
566240763	S7Hit_1	TTTTTCTTTTTGCTGTTTCGTCCCGCCACGAACTCATCAGACCGGAGCCGTTCCCACTTTGCAAATGCAGTGAAAATCCAGTGACAGCTTTGTTTGTTTCCCCAGAACCAGTTTAGCCTCGTGCCTACGTCGTACTAGGATCGCTATCGATGAC
565354562	S7Hit_1	TTTTTCTTTTTGCTGTTTCGTCCCCCGCACCCACACGCGATCGAGCAGATTTGGACTCTTCAGACTGTTTACGGTATCCAGTGTTCGTCGAACTGAAAATCCAGTGACAGCTTTGTTTGTTTCCCCAGAACCAGTTTAGCCTCGTGCCTACGTC
565380623	S7Hit_1	TTTTTCTTTTTGCTGTTTCGTCCCGCCACAGACTCGTCAGACTGGTGCCGCTCGGCACACCAAATATGGTCATGCATCCAGTGATCCTGGAAAATCCAGTGACAGCTTTGTTTGTTTCCCCAGAACCAGTTTAGCCTCGTGCCTACGTCGTACT
565385129	S7Hit_1	TTTTTCTTTTTGCTGTTTCGTCCCCCGCACCCACACGACATCGAGCAGATTTGGACTCTTCAGACTGTTTACGGTATCCAGTGTTTCGTCATCCACCAAAATCCAGTGACAGCTTTGTTTGTTTCCCCAGAACCAGTTTAGCCTCGTGCCTACG
536647246	S7Hit_1	TTTTTCTTTTTGCTGTTTCGTCCCGCCACGAACTCGTCAGACCGGATGATGCTACCCTCTCGACAAACAAGAAAGTTCCAGTGACAGCTTTGTTTGTTTCCCCAGAACCAGTTTAGCCTCGTGCCTACGTCGTACTAGGATCGCTATCGATGAC
565402993	S7Hit_1	TTTTTCTTTTTGCTGTTTCGTCCCGCGCTGTTTCGTCAAACGACTCGTCAGACCGGAAGATCATCCAGTTCGTGCTCGAAAAGAATGTCCAGTGACAGCTTTGTTTGTTTCCCCAGAACCAGTTTAGCCTCGTGCCTACGTCGTACTAGGATCG
565422910	S7Hit_1	TTTTTCTTTTTGCTGTTTCGTCCCACGCGCTGTTTCGTCAAACGACTCGTCAGACTGAAAAGTCCAGTGTCCAAGCATAGAACATCCAGTGACAGCTTTGTTTGTTTCCCCAGAACCAGTTTAGCCTCGTGCCTACGTCGTACTAGGATCGCTA
565451865	S7Hit_1	TTTTTCTTTTTGCTGTTTCGTCCCGCCACGAACTCATCAGACCGGAGCCGTTTCCCACGTTCGTCCTTGTGGAAAATCCAGTGACAGCTTTGTTTGTTTCCCCAGAACCAGTTTAGCCTCGTGCCTACGTCGTACTAGGATCGCTATCGATGAC
565493161	S7Hit_1	TTTTTCTTTTTGCTGTTTCGTCCCACCCCAAGGACTCATCGGACCGGAATCTGAGGTTTTCTGCATTTGGTTGCAATTTCCAGTGACAGCTTTGTTTGTTTCCCCAGAACCAGTTTAGCCTCGTGCCTACGTCGTACTAGGATCGCTATCGATG
565513243	S7Hit_1	TTTTTCTTTTTGCTGTTTCGTCCCGCCACGAACTCATCAGACCGGAGCCGTTTCAATCGTTTTGTTTTGATCGAAATCCAGTGACAGCTTTGTTTGTTTCCCCAGAACCAGTTTAGCCTCGTGCCTACGTCGTACTAGGATCGCTATCGATGAC
565515437	S7Hit_1	TTTTTCTTTTTGCTGTTTCGTCCCGCGCACCCACACGAACTCGAGCAGATTTGGACTCTTCAGACTGTTTACGCATTCCAGTGACAGCTTTGTTTGTTTCCCCAGAACCAGTTTAGCCTCGTGCCTACGTCGTACTAGGATCGCTATCGATGAC
566218011	S7Hit_1	TTTTTCTTTTTGCTGTTTCGTCCCTGTGGATATCGCGAATTCTTCCTCGATACGGACTCATCAGACCGGATCGTCCCCTTCCAGTGACAGCTTTGTTTGTTTCCCCAGAACCAGTTTAGCCTCGTGCCTACGTCGTACTAGGATCGCTATCGAT
565658927	S7Hit_1	TTTTTCTTTTTGCTGTTTCGTCCCGCCACAGACTCATCAGACCAGATTAGATCGGCACCCTTTGAAGGCATAATTCCAGTTGAACCAGAAAATTCCAGTGACAGCTTTGTTTGTTTCCCCAGAACCAGTTTAGCCTCGTGCCTACGTCGTACTA
565663129	S7Hit_1	TTTTTCTTTTTGCTGTTTCGTCCCGCCACAGACTCGTCAGACCAGATTAGATCGGCAACCCTCGAAAGGCATAATTCCAGTTGAACCAGAAAATTCCAGTGACAGCTTTGTTTGTTTCCCCAGAACCAGTTTAGCCTCGTGCCTACGTCGTACT
565675752	S7Hit_1	TTTTTCTTTTTGCTGTTTCGTCCCACGCACCTACACGACATCGAGCAGATTTGGACTCGTCAGACTGTTTACGCATTCCAGTGACAGCTTTGTTTGTTTCCCCAGAACCAGTTTAGCCTCGTGCCTACGTCGTACTAGGATCGCTATCGATGAC
522104529	S7Hit_1	TTTTTCTTTTTGCTGTTTCGTCCCCCGCACCCACACGCAATCGAGCAGATTTGGACTCGTCAGACTGTTAACGGATTCCAGTGACAGCTTTGTTTGTTTCCCCAGAACCAGTTTAGCCTCGTGCCTACGTCGTACTAGGATCGCTATCGATGAC
566334018	S7Hit_1	TTTTTCTTTTTGCTGTTTCGTCCCCGCGCAAGGACTCATCGGACCGGAAGTGTTCAAGTAGAACGGCGCAAAATCCAGTGACAGCTTTGTTTGTTTCCCCAGAACCAGTTTAGCCTCGTGCCTACGTCGTACTAGGATCGCTATCGATGACGAT
565707779	S7Hit_1	TTTTTCTTTTTGCTGTTTCGTCCCGCCACAGACTCTTCAGACCAGATTAGATCGGCACCCTTCGAAAAGGCATAAAATTCCAGTGACAGCTTTGTTTGTTTCCCCAGAACCAGTTTAGCCTCGTGCCTACGTCGTACTAGGATCGCTATCGATG
565707921	S7Hit_1	TTTTTCTTTTTGCTGTTTCGTCCCGCCACGAACTCATCAGACTGGTGCAGCTCGGCACACCAAATATGGTCATGCATCCTTTCAACATCATTCGTCGAAAATCCAGTGACAGCTTTGTTTGTTTCCCCAGAACCAGTTTAGCCTCGTGCCTACG
566087733	S7Hit_1	TTTTTCTTTTTGCTGTTTCGTCCCGCCACAGACTCTTCAGACTAGTTTAGATCGGCACCCCTTTCAACGGCATAAATCCAGTGACAGCTTTGTTTGTTTCCCCAGAACCAGTTTAGCCTCGTGCCTACGTCGTACTAGGATCGCTATCGATGAC
565770089	S7Hit_1	TTTTTCTTTTTGCTGTTTCGTCCTGGGTGTGAAGCAATCAACTTTTTCGACACGGACTCATCGGACCGGACACCATCCAGTGACAGCTTTGTTTGTTTCCCCAGAACCAGTTTAGCCTCGTGCCTACGTCGTACTAGGATCGCTATCGATGACG
566569338	S7Hit_1	TTTTTCTTTTTGCTGTTTCGTCCCACCGAACTCCTGCCTACGTGAACATTTTCGGACTCATCAGACCGGACATCTTCCTCCAGTGACAGCTTTGTTTGTTTCCCCAGAACCAGTTTAGCCTCGTGCCTACGTCGTACTAGGATCGCTATCGATG
566652019	S7Hit_1	TTTTTCTTTTTGCTGTTTCGTCCTACTTCATTGGCAAGGGCATGCGAAACTGAGACTCGTCAGACCGGAGTTTGGCATGCGCGAAATCACCAAATCGTATCCAGTGACAGCTTTGTTTGTTTCCCCAGAACCAGTTTAGCCTCGTGCCTACGTC
566304100	S7Hit_1	TTTTTCTTTTTGCTGTTTCGTCCCGGGTTCGCGCAACTCGCTGTTTCGTCATCGGACTCATCAGACCGAAACCTTATTCCAGTGACAGCTTTGTTTGTTTCCCCAGAACCAGTTTAGCCTCGTGCCTACGTCGTACTAGGATCGCTATCGATGA
565958337	S7Hit_1	TTTTTCTTTTTGCTGTTTCGTCCCACCTGCTAATGGCATACTTGTCGTATCCCGGACTCATCAGACCGGAAGTAGTGTCCAGTGACAGCTTTGTTTGTTTCCCCAGAACCAGTTTAGCCTCGTGCCTACGTCGTACTAGGATCGCTATCGATGA
566071971	S7Hit_1	TTTTTCTTTTTGCTGTTTCGTCCCACGTAGTATGTGCCAGCTTTGCGATATCAGGACTCGTCAGACCGGAATATTGTGTTGACTCCGCTAGTACCTACGTTCCAGTGACAGCTTTGTTTGTTTCCCCAGAACCAGTTTAGCCTCGTGCCTACGT
566214880	S7Hit_1	TTTTTCTTTTTGCTGTTTCGTCCCGGGAGTGCTGTTTCGTCCATCGCAGGAGTCGTCAGACAGTTCGATCAAGAAAATCCTGTGACAGCTTTGTTTGTTTCCCCAGAACCAGTTTAGCCTCGTGCCTACGTCGTACTAGGATCGCTATCGATGA
565872930	S7Hit_1	TTTTTCTTTTTGCTGTTTCGTCCCACGCACCCACACGAACTCGGCAGATTTGGACTCTTCAGACTGTTTACGTTTTCCAGTGACAGCTTTGTTTGTTTCCCCAGAACCAGTTTAGCCTCGTGCCTACGTCGTACTAGGATCGCTATCGATGACG
566225843	S7Hit_1	TTTTTCTTTTTGCTGTTTCGTCCCGCCACGAACTCATCAGACCGGAGCCGTTCCCATTTGCAAACCAAAAGAGAATCCAGTGACAGCTTTGTTTGTTTCCCCAGAACCAGTTTAGCCTCGTGCCTACGTCGTACTAGGATCGCTATCGATGACG
566227878	S7Hit_1	TTTTTCTTTTTGCTGTTTCGTCCCACCCAACACGCAGACATTCGCAGACACATCGGACTCATCAGACCGGAGAGGTGTTTGCTAGCACTCGCTTGGAAAATCCAGTGTCGGAAATCCAGTGACAGCTTTGTTTGTTTCCCCAGAACCAGTTTAG
566229018	S7Hit_1	TTTTTCTTTTTGCTGTTTCGTCCCGCCACGAACTCATCAGACCGGAGCCGTTTCCCAATGCCAAAACCTTGAGAAATCCAGTGACAGCTTTGTTTGTTTCCCCAGAACCAGTTTAGCCTCGTGCCTACGTCGTACTAGGATCGCTATCGATGAC
566303689	S7Hit_1	TTTTTCTTTTTGCTGTTTCGTCCCGCCACGGAGTCATCAGACCAGAGCACACCCTCTCGACAAACAAGAAAGTTCCAGTGACAGCTTTGTTTGTTTCCCCAGAACCAGTTTAGCCTCGTGCCTACGTCGTACTAGGATCGCTATCGATGACGAT
566312614	S7Hit_1	TTTTTCTTTTTGCTGTTTCGTCCTATGCACGCCCAACTTTACACCCTTGGACTGAACTCATCAGACCGGAGTCCAAGACAGTCTTTTGTAGAGCGCTATATCCAGTGACAGCTTTGTTTGTTTCCCCAGAACCAGTTTAGCCTCGTGCCTACGT
566566059	S7Hit_1	TTTTTCTTTTTGCTGTTTCGTCCCCCGTGCGTTTGTCTGCGCACACTCTTCATGGACTCATCAGACCAGAGTGTCCAGCTCCAGTGACAGCTTTGTTTGTTTCCCCAGAACCAGTTTAGCCTCGTGCCTACGTCGTACTAGGATCGCTATCGAT
510214182	S7Hit_1	TTTTTCTTTTTGCTGTTTCGTCCCCAGGAGTCGAGGCGCTTCTGCCATACCATGGACTCATCGGACCAGAATTTCCTTCCAGTGACAGCTTTGTTTGTTTCCCCAGAACCAGTTTAGCCTCGTGCCTACGTCGTACTAGGATCGCTATCGATGA
566297247	S7Hit_1	TTTTTCTTTTTGCTGTTTCGTCCCTCCTCAGCTACCGTGCTACATGGCGACTAGAACTCATCAGACCGGAGGTATACCATGTTGCTCATAGGGCTTGGATTCCAGTGACAGCTTTGTTTGTTTCCCCAGAACCAGTTTAGCCTCGTGCCTACGT
510262598	S7Hit_1	TTTTTCTTTTTGCTGTTTCGTCCCACCAACACACACAGAGATGCATGGACTCTTCAGACCGAACTCGCTACGTCCAGTGTTTTCCAGTGTCAGTATCCAGTGACAGCTTTGTTTGTTTCCCCAGAACCAGTTTAGCCTCGTGCCTACGTCGTAC
565625079	S7Hit_1	TTTTTCTTTTTGCTGTTTCGTCCCGCCACGAACTCATCAGACCGGAGCCGTTCCAGTGAAGTCAAATCCCACCGAAATCCAGTGACAGCTTTGTTTGTTTCCCCAGAACCAGTTTAGCCTCGTGCCTACGTCGTACTAGGATCGCTATCGATGA
565430373	S7Hit_1	TTTTTCTTTTTGCTGTTTCGTCCCACCCTAGGACTCATCGGACCGGCTCGTAAATCGATTGTAGCGTCGAAGTAAATCCAGTGACAGCTTTGTTTGTTTCCCCAGAACCAGTTTAGCCTCGTGCCTACGTCGTACTAGGATCGCTATCGATGAC
565370758	S7Hit_1	TTTTTCTTTTTGCTGTTTCGTCCGGCACGCAGCTGTTTCGTCCACCTTTCCAAGGACTCTTCAGACAGAATTTCCAGTTGCAGCTAACCAGAATCCAGTGACAGCTTTGTTTGTTTCCCCAGAACCAGTTTAGCCTCGTGCCTACGTCGTACTA
510266942	S7Hit_1	TTTTTCTTTTTGCTGTTTCGTCCCGCTACAGATTCATCAGACCGGAGCCCATCATCCTGCCTTAATGCCAAGATAATCCAGTGACAGCTTTGTTTGTTTCCCCAGAACCAGTTTAGCCTCGTGCCTACGTCGTACTAGGATCGCTATCGATGAC
565979620	S7Hit_1	TTTTTCTTTTTGCTGTTTCGTCCCGCCACGAACTCATCAGACCAGATAGCACATCCAGATCAAGGTGAAAAGGAATTCCAGTGACAGCTTTGTTTGTTTCCCCAGAACCAGTTTAGCCTCGTGCCTACGTCGTACTAGGATCGCTATCGATGAC
511423480	S7Hit_1	TTTTTCTTTTTGCTGTTTCGTCCCAACCGGCTAGAGGTGTGTACACGTCAAGCGGACTCTTCGGACCAGAACCGGATTCCAGTGACAGCTTTGTTTGTTTCCCCAGAACCAGTTTAGCCTCGTGCCTACGTCGTACTAGGATCGCTATCGATGA
565366116	S7Hit_1	TTTTTCTTTTTGCTGTTTCGTCCCAGTCACAAGTGTTATGCGTTGAGGTTTGCGGACTCGTCAGACCGGATGATCAACCTTTTCACACTTGAATTCTTCCTCCAGTGACAGCTTTGTTTGTTTCCCCAGAACCAGTTTAGCCTCGTGCCTACGT
510221033	S7Hit_1	TTTTTCTTTTTGCTGTTTCGTCCCGCGGTTGAACTCGTCAGACAGGCCGTTCGTAATCCAGTGATATCCGGAAATCCAGTGACAGCTTTGTTTGTTTCCCCAGAACCAGTTTAGCCTCGTGCCTACGTCGTACTAGGATCGCTATCGATGACGA
565354350	S7Hit_1	TTTTTCTTTTTGCTGTTTCGTCCCCCGCACCCACACAAAATCGAGCAGATTTGGACTCTTCAGACTGTTTACGGTATCCAGTGGTGTCCAAGCACTAAAATCCAGTGACAGCTTTGTTTGTTTCCCCAGAACCAGTTTAGCCTCGTGCCTACGT
565377317	S7Hit_1	TTTTTCTTTTTGCTGTTTCGTCCCACCCAACACGCAGACATTCGCAGACACATCGGACTCATCAGACCGGAGAGGTGTTCCACGCACAAATCCACGGTGAAAATCCAGTGACAGCTTTGTTTGTTTCCCCAGAACCAGTTTAGCCTCGTGCCTA
565662496	S7Hit_1	TTTTTCTTTTTGCTGTTTCGTCCCACCACCTCCTGTCTTTACAGTACATGTATGGACTCGTCAGACCGAACTCGCCACGTCCAGTGACAGCTTTGTTTGTTTCCCCAGAACCAGTTTAGCCTCGTGCCTACGTCGTACTAGGATCGCTATCGAT
565372067	S7Hit_1	TTTTTCTTTTTGCTGTTTCGTCCACAAAGACTCGTCAGACTGACACGAAAATCCAGTAAATCCAGTGACAGCTTTGTTTGTTTCCCCAGAACCAGTTTAGCCTCGTGCCTACGTCGTACTAGGATCGCTATCGATGACGATCTCGATGCAACGT
566325238	S7Hit_1	TTTTTCTTTTTGCTGTTTCGTCCCGCCACGAACTCGTCAGACTGATTGCCATTTCCACACCAAGCGAGTGAAAATCCAGTGACAGCTTTGTTTGTTTCCCCAGAACCAGTTTAGCCTCGTGCCTACGTCGTACTAGGATCGCTATCGATGACGA
510274058	S7Hit_1	TTTTTCTTTTTGCTGTTTCGTCCCGCGGTTGAACTCGTCAGATTGGACCGTTCGCATCTCCAGTGTTAGTGAAGAAATCCAGTGACAGCTTTGTTTGTTTCCCCAGAACCAGTTTAGCCTCGTGCCTACGTCGTACTAGGATCGCTATCGATGA
514841362	S7Hit_1	TTTTTCTTTTTGCTGTTTCGTCCCGCGCTGTTTCGTCAAACGACTCGTCAGACCGAACCTATCCAGTTCATCGTGCGAACAGAAGATCCAGTGACAGCTTTGTTTGTTTCCCCAGAACCAGTTTAGCCTCGTGCCTACGTCGTACTAGGATCGC
566228864	S7Hit_1	TTTTTCTTTTTGCTGTTTCGTCCCGCCACGAACTCATCAGACCAGAGTCGCCCATCCAGCAATACCTCGCTAGAAATCCAGTGACAGCTTTGTTTGTTTCCCCAGAACCAGTTTAGCCTCGTGCCTACGTCGTACTAGGATCGCTATCGATGAC
566575973	S7Hit_1	TTTTTCTTTTTGCTGTTTCGTCCCGCCACGAACTCATCAGACCGGAGCCGTTCTCGATGTCCAGTGACACCAAAAATCCAGTGACAGCTTTGTTTGTTTCCCCAGAACCAGTTTAGCCTCGTGCCTACGTCGTACTAGGATCGCTATCGATGAC
565355200	S7Hit_1	TTTTTCTTTTTGCTGTTTCGTCCCGGGCCAAGCTGTTTCGTCCATCGCAGGAGTCGTCAGACTAGATCGCATCCAGTTCCAGTGAAAAAGGAAGGCCAGTGACAGCTTTGTTTGTTTCCCCAGAACCAGTTTAGCCTCGTGCCTACGTCGTACT
566228712	S7Hit_1	TTTTTCTTTTTGCTGTTTCGTCCCGCCACGAACTCATCAGACCGGAGCCGTTCCAGTAGCATTGCTAACCGAAATCCAGTGACAGCTTTGTTTGTTTCCCCAGAACCAGTTTAGCCTCGTGCCTACGTCGTACTAGGATCGCTATCGATGACGA
566238653	S7Hit_1	TTTTTCTTTTTGCTGTTTCGTCCCGCCACGAACTCATCAGACCGGAGCCGTTTCATGAAATCCTTTGTTCACAAAATCCAGTGACAGCTTTGTTTGTTTCCCCAGAACCAGTTTAGCCTCGTGCCTACGTCGTACTAGGATCGCTATCGATGAC
565374624	S7Hit_1	TTTTTCTTTTTGCTGTTTCGTCCCCCGCACCCACACGAAAATCGAGCAGATTTGGACTCTTCAGACTGTTTACGGTATCCAGTTCGTCACGCTAGAAATCCAGTGACAGCTTTGTTTGTTTCCCCAGAACCAGTTTAGCCTCGTGCCTACGTCG
565658937	S7Hit_1	TTTTTCTTTTTGCTGTTTCGTCCCGCCACGGACTCGTCAGACTAGAGCAGCTCAGCACACCCATTCACACTCATGCGATTGGATCCAGTTCCAGTGACAGCTTTGTTTGTTTCCCCAGAACCAGTTTAGCCTCGTGCCTACGTCGTACTAGGAT
565928760	S7Hit_1	TTTTTCTTTTTGCTGTTTCGTCCGCGACAACAAGAGCCGTTTCGTCAGCATTCTGACTCATCAGACCAGAGAAGTCCAGTGACATTTGAATTGCAACCTTTTTCCAGTGACAGCTTTGTTTGTTTCCCCAGAACCAGTTTAGCCTCGTGCCTAC
565730172	S7Hit_1	TTTTTCTTTTTGCTGTTTCGTCCCGGGCTGCACAATGCTGTTTCGTCATCAATCGAACTCATCAGACCGAAACCTTTTTCCAGTGACAGCTTTGTTTGTTTCCCCAGAACCAGTTTAGCCTCGTGCCTACGTCGTACTAGGATCGCTATCGATG
566264584	S7Hit_1	TTTTTCTTTTTGCTGTTTCGTCCTACCCATCCCCAGGCGCTCATCCCGAACGTGAACTCATCAGACCGGAGTTCGAAATGGCTTGATTTCTGCGGTGATATCCAGTGACAGCTTTGTTTGTTTCCCCAGAACCAGTTTAGCCTCGTGCCTACGT
566241263	S7Hit_1	TTTTTCTTTTTGCTGTTTCGTCCCGCCACGAACTCATCAGACCGGAGCCGTTTTACATCACACACGCGTGAGCAAAATCCAGTGACAGCTTTGTTTGTTTCCCCAGAACCAGTTTAGCCTCGTGCCTACGTCGTACTAGGATCGCTATCGATGA
566177595	S7Hit_1	TTTTTCTTTTTGCTGTTTCGTCCCGCCACAGACTCATCAGACCGGTTTAGATCGGCACCCTCCGAAAGGCATAAATCCAGTGACAGCTTTGTTTGTTTCCCCAGAACCAGTTTAGCCTCGTGCCTACGTCGTACTAGGATCGCTATCGATGACG
566568470	S7Hit_1	TTTTTCTTTTTGCTGTTTCGTCCGCCTCTGTGCTCACACACACTCTTCCTTTTGGACTCATCAGACCGAACTCGCCACGTCCAGTGACAGCTTTGTTTGTTTCCCCAGAACCAGTTTAGCCTCGTGCCTACGTCGTACTAGGATCGCTATCGAT
566574858	S7Hit_1	TTTTTCTTTTTGCTGTTTCGTCCCGCCACGAACTCATCAGACCGGAGCCGTCTTCACATGATCACTCACGCGAAAATCCAGTGACAGCTTTGTTTGTTTCCCCAGAACCAGTTTAGCCTCGTGCCTACGTCGTACTAGGATCGCTATCGATGAC
565360115	S7Hit_1	TTTTTCTTTTTGCTGTTTCGTCCCACTCTGCCAACGATAATCACTCCGACATTGGACTCGTCAGACCGGAATCATCCAGTGACTTACGTTAAGCGCTCTTCCAGTGACAGCTTTGTTTGTTTCCCCAGAACCAGTTTAGCCTCGTGCCTACGTC
512111425	S7Hit_2	TTTTTCTTTTTGCTGTTTCGTCCCACCCAACACGCAGACACATCGGACTCGTCAGACCGGAGAGGTGTCCGTCCATCAATCGTTCGGTTTTTCCAGTGACAGCTTTGTTTGTTTCCCCATACTGCTGCTTTCTGCGGCAAGACGTCGTACTAGG
512111426	S7Hit_2	TTTTTCTTTTTGCTGTTTCGTCCCACCCAACACGCAGACACATCGGACTCGTCAGACCGGAGAGGTGTCCGTCCATCAATCGTTCGGTTTTTTCCAGTGACAGCTTTGTTTGTTTCCCCATACTGCTGCTTTCTGCGGCAAGACGTCGTACTAG
511228957	S7Hit_2	TTTTTCTTTTTGCTGTTTCGTCCCACGAGCCTCTGTGTGAGCAGTGCTTAGGCGGACTCTTCAGACTAGACCTTCGTTTCCAGTGACAGCTTTGTTTGTTTCCCCATACTGCTGCTTTCTGCGGCAAGACGTCGTACTAGGATCGCTATCGATG
512366694	S7Hit_2	TTTTTCTTTTTGCTGTTTCGTCCCCCCGGGTGCGCCAATAGGCACGTTATCAGGACTCGTCAGACCAGACTTTCCCCTCCAGTGACAGCTTTGTTTGTTTCCCCATACTGCTGCTTTCTGCGGCAAGACGTCGTACTAGGATCGCTATCGATGA
565363203	S7Hit_2	TTTTTCTTTTTGCTGTTTCGTCCCAGGCACATGCAACTACTCACCAACGTATCGGACTCGTCAGACCGGATTCCAGTTTTGGCTACTCAAAGACATGCCGTCCAGTGACAGCTTTGTTTGTTTCCCCATACTGCTGCTTTCTGCGGCAAGACGT
512931399	S7Hit_2	TTTTTCTTTTTGCTGTTTCGTCCCGGGCACATGCAACTACTCACCAACGTATCGGACTCGTCAGACCGGATTCCAGTTTTGGCTACTCAAAGACGTGCCTTCCAGTGACAGCTTTGTTTGTTTCCCCATACTGCTGCTTTCTGCGGCAAGACGT
565502945	S7Hit_2	TTTTTCTTTTTGCTGTTTCGTCCCAGGCACGTGCAACTACTCACCAACGTATCGGACTCGTCAGACCGGATTCCAGTTTTGGCTACTCAAAGACGTGCTTTCCAGTGACAGCTTTGTTTGTTTCCCCATACTGCTGCTTTCTGCGGCAAGACGT
565360441	S7Hit_2	TTTTTCTTTTTGCTGTTTCGTCCCGGGCACATGCAACTACTCACCAACGTATCGGACTCGTCAGACCGGATTCCAGTTTTGGCTACTCAAAGATGCGCCTTCCAGTGACAGCTTTGTTTGTTTCCCCATACTGCTGCTTTCTGCGGCAAGACGT
511616575	S7Hit_2	TTTTTCTTTTTGCTGTTTCGTCCCACACCATGGACTCGTCGGACCGGAAGGTGATTCCCCAGTCACCCCTGAAGAATATCCAGTGACAGCTTTGTTTGTTTCCCCATACTGCTGCTTTCTGCGGCAAGACGTCGTACTAGGATCGCTATCGATG
510204986	S7Hit_2	TTTTTCTTTTTGCTGTTTCGTCCCGCCACGGATTCATCAGACCGGAGGCCACTCAATCGAACACAAGTTCAAGAAAGTCCAGTGACAGCTTTGTTTGTTTCCCCATACTGCTGCTTTCTGCGGCAAGACGTCGTACTAGGATCGCTATCGATGA
565353338	S7Hit_2	TTTTTCTTTTTGCTGTTTCGTCCCACCCAACATGCAGACACATCGGACTCGTCAGACCGGAGAGGTGTTTCTTGAGTAGTGCACTTAGTGCTCCAGTGACAGCTTTGTTTGTTTCCCCATACTGCTGCTTTCTGCGGCAAGACGTCGTACTAGG
510216983	S7Hit_2	TTTTTCTTTTTGCTGTTTCGTCCCGCCACGAACTCATCAGACCAGAGCTCCCCCTCTTCAGCCACGCCAAAGAAAGTCCAGTGACAGCTTTGTTTGTTTCCCCATACTGCTGCTTTCTGCGGCAAGACGTCGTACTAGGATCGCTATCGATGAC
565359743	S7Hit_2	TTTTTCTTTTTGCTGTTTCGTCCCACCACACGCAGACACATCGGACTCGTCAGACCGGAGAGGTGTTACAGAAGCTACGTGCAACGTTCCAGTGACAGCTTTGTTTGTTTCCCCATACTGCTGCTTTCTGCGGCAAGACGTCGTACTAGGATCG
565352776	S7Hit_2	TTTTTCTTTTTGCTGTTTCGTCCCCCGTCACACGCAGACACATCGGACTCATCAGACCGGAGAGGTGTTACAGAAGCTACGTGCAACGTTCCAGTGACAGCTTTGTTTGTTTCCCCATACTGCTGCTTTCTGCGGCAAGACGTCGTACTAGGAT
512111432	S7Hit_2	TTTTTCTTTTTGCTGTTTCGTCCCACCCAACACGCAGACACATCGGACTCGTCAGACCGGAGAGGTGTTACAGAAGCTACGTGCAACGTTCCAGTGACAGCTTTGTTTGTTTCCCCATACTGCTGCTTTCTGCGGCAAGACGTCGTACTAGGAT
512936979	S7Hit_2	TTTTTCTTTTTGCTGTTTCGTCCCACCACACGCAGACACATCGGACTCATCAGACCGGAGAGGTGTTACAGAAGCTACGTGCAACGTTCCAGTGACAGCTTTGTTTGTTTCCCCATACTGCTGCTTTCTGCGGCAAGACGTCGTACTAGGATCG
512111413	S7Hit_2	TTTTTCTTTTTGCTGTTTCGTCCCACCCAACACGCAGACACATCGGACTCGTCAGACCGGAGAGGCGTCATCAAATTGCGCAAGTTGGAAATCCAGTGACAGCTTTGTTTGTTTCCCCATACTGCTGCTTTCTGCGGCAAGACGTCGTACTAGG
516805045	S7Hit_2	TTTTTCTTTTTGCTGTTTCGTCCCACCAACACGCAGATACATCGGACTCGTCAGACCGGAGAGGCATCATCAAATTGCGCAAGTTGGAAATCCAGTGACAGCTTTGTTTGTTTCCCCATACTGCTGCTTTCTGCGGCAAGACGTCGTACTAGGA
520312687	S7Hit_2	TTTTTCTTTTTGCTGTTTCGTCCCACCAACACGCAGACACATCGGACTCATCAGACCGGAGAGGCGTCATCAAATTGCGCAAATTGGAAATCCAGTGACAGCTTTGTTTGTTTCCCCATACTGCTGCTTTCTGCGGCAAGACGTCGTACTAGGA
512111512	S7Hit_2	TTTTTCTTTTTGCTGTTTCGTCCCACCCAACACGCAGATACATCGGACTCGTCAGACCGGAGAGGCATCATCAAATTGCGCAAGTTGGAAATCCAGTGACAGCTTTGTTTGTTTCCCCATACTGCTGCTTTCTGCGGCAAGACGTCGTACTAGG
510443024	S7Hit_2	TTTTTCTTTTTGCTGTTTCGTCCCGCCACGAACTCATCAGACCGGAGCCGTTTCCCCACAGACCATTGCAGGAAAATCCAGTGACAGCTTTGTTTGTTTCCCCATACTGCTGCTTTCTGCGGCAAGACGTCGTACTAGGATCGCTATCGATGAC
565358760	S7Hit_2	TTTTTCTTTTTGCTGTTTCGTCCCCCAGTCAACGCTACTCAAGCACGGGTCAACGGACTCATCAGACCGGATGATCTTACCGCACCTTACTCACGCAACTTTCCAGTGACAGCTTTGTTTGTTTCCCCATACTGCTGCTTTCTGCGGCAAGACG
565388300	S7Hit_2	TTTTTCTTTTTGCTGTTTCGTCCCCCAGTCGACGCTACTCAAGCACGGTTCAACGGACTCATCAGACCAGATGATCTTACCGCACCTTACTCACGCCACATTCCAGTGACAGCTTTGTTTGTTTCCCCATACTGCTGCTTTCTGCGGCAAGACG
510448857	S7Hit_2	TTTTTCTTTTTGCTGTTTCGTCCCCCAGTCGACGCTACTCAAGCACGGGTCAACGGACTCATCAGACCGGATGATCTTACCGCACCTTACTCACGCGACTTTCCAGTGACAGCTTTGTTTGTTTCCCCATACTGCTGCTTTCTGCGGCAAGACG
565358750	S7Hit_2	TTTTTCTTTTTGCTGTTTCGTCCCCCAGTCGAGCTACTCAAGCACGGGTCAACGGACTCATCAGACCGGATGATCTTACCGCACCTTACTCACACGACTTTCCAGTGACAGCTTTGTTTGTTTCCCCATACTGCTGCTTTCTGCGGCAAGACGT
514275990	S7Hit_2	TTTTTCTTTTTGCTGTTTCGTCCCACCAACACGCAGACATTCGCAGACACATCGGACTCATCAGACCGGAGAGGTGTCTCTCTTTTGCCAACCGCAGGTTTCCAGTGACAGCTTTGTTTGTTTCCCCATACTGCTGCTTTCTGCGGCAAGACGT
512202661	S7Hit_2	TTTTTCTTTTTGCTGTTTCGTCCCGCCACGGATTCATCAGACCAGATTCGTGCCCAACTTAGCTCAACGCCAGTTGTCCAGTGACAGCTTTGTTTGTTTCCCCATACTGCTGCTTTCTGCGGCAAGACGTCGTACTAGGATCGCTATCGATGAC
527927987	S7Hit_2	TTTTTCTTTTTGCTGTTTCGTCCCGCCACGGATTCGTCAGACCGGATTCGTGCCCAACTTAGCTCAACGCCAGTTGTCCAGTGACAGCTTTGTTTGTTTCCCCATACTGCTGCTTTCTGCGGCAAGACGTCGTACTAGGATCGCTATCGATGAC
512116270	S7Hit_2	TTTTTCTTTTTGCTGTTTCGTCCCCACCCACGATGCGCGTTCATGCGGCTACGGACTCGTCGGACCGTTATCCAGTGACAGCTTTGTTTGTTTCCCCATACTGCTGCTTTCTGCGGCAAGACGTCGTACTAGGATCGCTATCGATGACGATCTC
514821068	S7Hit_2	TTTTTCTTTTTGCTGTTTCGTCCGCGGAGAGGCATGAGTATCAGGCATCGCAGGACTCTTCAGACTAGATTGTCCGATCCAGTGACAGCTTTGTTTGTTTCCCCATACTGCTGCTTTCTGCGGCAAGACGTCGTACTAGGATCGCTATCGATGA
511210241	S7Hit_2	TTTTTCTTTTTGCTGTTTCGTCCCGCCACGAACTCATCAGACTAGAGCAATCCAGTTGCGATCATCAACCGAAAATCCAGTGACAGCTTTGTTTGTTTCCCCATACTGCTGCTTTCTGCGGCAAGACGTCGTACTAGGATCGCTATCGATGACG
566332213	S7Hit_2	TTTTTCTTTTTGCTGTTTCGTCCCGCCACGAACTCTTCAGACCAGAGCAATCCAGTTGCGATCACCAACCGAAAATCCAGTGACAGCTTTGTTTGTTTCCCCATACTGCTGCTTTCTGCGGCAAGACGTCGTACTAGGATCGCTATCGATGACG
566603699	S7Hit_2	TTTTTCTTTTTGCTGTTTCGTCCCACACCCGAGCTTCACGGTAACCGACTACAGGACTCGTCAGACCGGATTCGCCAATTCAACCAAAATGCCCAGAAATGTCCAGTGACAGCTTTGTTTGTTTCCCCATACTGCTGCTTTCTGCGGCAAGACG
566298977	S7Hit_2	TTTTTCTTTTTGCTGTTTCGTCCCACACCCGAGCTTCACGGTAACCGACTACAGGACTCGTCAGACCGGATTCGCCAATTCAACCCAAATACCCAGAAATGTCCAGTGACAGCTTTGTTTGTTTCCCCATACTGCTGCTTTCTGCGGCAAGACG
566305932	S7Hit_2	TTTTTCTTTTTGCTGTTTCGTCCCACACCCGAGCTTCACGGTAACCGACTACAGGACTCGTCAGACCGGATTCGCCGATTCAACCCAAATTCCCAGAATGTCCAGTGACAGCTTTGTTTGTTTCCCCATACTGCTGCTTTCTGCGGCAAGACGT
566306405	S7Hit_2	TTTTTCTTTTTGCTGTTTCGTCCCACACCCGAGCTTCACGGTAACCGACTACAGGACTCGTCAGACCGGATTCGCCAATTCAACCCAAAATGCCCAGAAATGTCCAGTGACAGCTTTGTTTGTTTCCCCATACTGCTGCTTTCTGCGGCAAGAC
524259247	S7Hit_2	TTTTTCTTTTTGCTGTTTCGTCCCACCCAACACGCAGACATTCGCAGACACATCGGACTCATCAGACCGGAGAGGTGTCTGTTCTCGATCTCGCGTCAAGAAATCCAGTGACAGCTTTGTTTGTTTCCCCATACTGCTGCTTTCTGCGGCAAGA
565352783	S7Hit_2	TTTTTCTTTTTGCTGTTTCGTCCTGGCAACACAAGCCGTTTCGTCCCACCAACACACACAGAGATGCATGGACTCTTCAGACCGAAAATCTAGTTCCAGTGACAGCTTTGTTTGTTTCCCCATACTGCTGCTTTCTGCGGCAAGACGTCGTACT
565352298	S7Hit_2	TTTTTCTTTTTGCTGTTTCGTCCCACCAACACGCAGACATTCGCAGACACATCGGACTCATCAGACCGGAGAGGTGTCTGTCCATCAATCGAGTTGAAAATCCAGTGACAGCTTTGTTTGTTTCCCCATACTGCTGCTTTCTGCGGCAAGACGT
565352593	S7Hit_2	TTTTTCTTTTTGCTGTTTCGTCCCGCCACGAACTCATCAGACTGGTGCCGCTCGGCACACCAAATATGGTCATGCATCCAGTTTCACACTTTTTTTCCAGTGACAGCTTTGTTTGTTTCCCCATACTGCTGCTTTCTGCGGCAAGACGTCGTAC
565352619	S7Hit_2	TTTTTCTTTTTGCTGTTTCGTCCCGCCACGAACTCATCAGACTGGTGCCGCTCGGCACACCAAATATGGTCATGCATCCAGTTTCACACTTTTTCCAGTGACAGCTTTGTTTGTTTCCCCATACTGCTGCTTTCTGCGGCAAGACGTCGTACTA
565352609	S7Hit_2	TTTTTCTTTTTGCTGTTTCGTCCCGCCACGAACTCATCAGACTGGTGCCGCTCGGCACACCAAATATGGTCATGCATCCAGTTTCACACTTTTTTCCAGTGACAGCTTTGTTTGTTTCCCCATACTGCTGCTTTCTGCGGCAAGACGTCGTACT
565352107	S7Hit_2	TTTTTCTTTTTGCTGTTTCGTCCCGCCACGAACTCATCAGACTGGTGCCGCTCGGCACACCAAATATGGTCATGCATCCAGTGATCACACTTTTTTCCAGTGACAGCTTTGTTTGTTTCCCCATACTGCTGCTTTCTGCGGCAAGACGTCGTAC
565358690	S7Hit_2	TTTTTCTTTTTGCTGTTTCGTCCCACATTCAACCCTGACCTGTACCGCATCGGACTCGTCAGACCGGACATTGCGATACCCGCTTCATTCAGAGAGTTTCCAGTGACAGCTTTGTTTGTTTCCCCATACTGCTGCTTTCTGCGGCAAGACGTCG
565358693	S7Hit_2	TTTTTCTTTTTGCTGTTTCGTCCCGCATTCAACCCTGACCTGTACCGCATCGGACTCATCAGACCGGACATTGCGATACCCGCTTCATTCAGAGAGTTTCCAGTGACAGCTTTGTTTGTTTCCCCATACTGCTGCTTTCTGCGGCAAGACGTCG
565352642	S7Hit_2	TTTTTCTTTTTGCTGTTTCGTCCCACATTCAACCCTGACCTGTACCGCATCGGACTCATCAGACCGGACATTGCGATACCCGCTTCATTCAGAGAGTTTCCAGTGACAGCTTTGTTTGTTTCCCCATACTGCTGCTTTCTGCGGCAAGACGTCG
565358453	S7Hit_2	TTTTTCTTTTTGCTGTTTCGTCCCACCATACGTCCCTGACCTGTACCGCATCGGACTCATCAGACCGGACATTGCGATACCCGCTTCATTCAGAGAGTTTTCCAGTGACAGCTTTGTTTGTTTCCCCATACTGCTGCTTTCTGCGGCAAGACGT
565392938	S7Hit_2	TTTTTCTTTTTGCTGTTTCGTCCCGTGGTACTGCTCCTACATGACGTTTTATCGGACTCATCAGACCGGATGTTACGACGAGCACTCTTCCTACCACCTTTCCAGTGACAGCTTTGTTTGTTTCCCCATACTGCTGCTTTCTGCGGCAAGACGT
565352651	S7Hit_2	TTTTTCTTTTTGCTGTTTCGTCCCGTGGTACTGCTCCTACATGACGTTTTATCGGACTCATCAGACCGGATGTTTCGACGAGCACTCTTCCTACCACCTTTCCAGTGACAGCTTTGTTTGTTTCCCCATACTGCTGCTTTCTGCGGCAAGACGT
565352875	S7Hit_2	TTTTTCTTTTTGCTGTTTCGTCCGGCACAAGAGGCTGTTTCGTGTGGCATCACTCATCAGACCGGATGAGGCTCTTCAATTCCCCACTTTTTCGCATTCCAGTGACAGCTTTGTTTGTTTCCCCATACTGCTGCTTTCTGCGGCAAGACGTCGT
565367673	S7Hit_2	TTTTTCTTTTTGCTGTTTCGTCCCGGGCAACGTAGTGCTGTTTCGCCATTCAAGGTCTCATCAGACCGGAAGCCTCTTCCCTACCAAGTAGCTCTTCTTATCCAGTGACAGCTTTGTTTGTTTCCCCATACTGCTGCTTTCTGCGGCAAGACGT
565358119	S7Hit_2	TTTTTCTTTTTGCTGTTTCGTCCCGCCACGAACTCATCAGACTGGTGCAGCTCGGCACACCAAATATGGTCATGCATCCAGTGTTTTTTCCAGTGACAGCTTTGTTTGTTTCCCCATACTGCTGCTTTCTGCGGCAAGACGTCGTACTAGGATC
565352584	S7Hit_2	TTTTTCTTTTTGCTGTTTCGTCCCGCCACGAACTCATCAGACTGGTGCAGCTCGGCACACCAAATATGGTCATGCATCCAGTGTTTTTTTCCAGTGACAGCTTTGTTTGTTTCCCCATACTGCTGCTTTCTGCGGCAAGACGTCGTACTAGGAT
565359922	S7Hit_2	TTTTTCTTTTTGCTGTTTCGTCCCGCCACGGACTCGTCAGACCAGAGCAGCTCGGCACACCAAATAGGTCATGCATCCAGTTCCAGTGACAGCTTTGTTTGTTTCCCCATACTGCTGCTTTCTGCGGCAAGACGTCGTACTAGGATCGCTATCG
565658938	S7Hit_2	TTTTTCTTTTTGCTGTTTCGTCCCGCCACGGACTCGTCAGACTAGAGCAGCTCGGCACACCAAATATGGTCATGCATCCAGTTTCCAGTGACAGCTTTGTTTGTTTCCCCATACTGCTGCTTTCTGCGGCAAGACGTCGTACTAGGATCGCTAT
565395634	S7Hit_2	TTTTTCTTTTTGCTGTTTCGTCCCGCCACGGACTCGTCAGACCAGAGCAGCTCGGCACACCAAATACGGTCATGCATCCAGTTCCAGTGACAGCTTTGTTTGTTTCCCCATACTGCTGCTTTCTGCGGCAAGACGTCGTACTAGGATCGCTATC
565366119	S7Hit_2	TTTTTCTTTTTGCTGTTTCGTCCCACCGATCTCCCTAGCGCTGACTTGTATTCGGACTCATCAGACCGGACCTCTTCCTCCAGTGACAGCTTTGTTTGTTTCCCCATACTGCTGCTTTCTGCGGCAAGACGTCGTACTAGGATCGCTATCGATG
565423751	S7Hit_2	TTTTTCTTTTTGCTGTTTCGTCCCCACCGCAGAACTCGTCAGACCGGATCACGGTGCTACATTCCACCTTACACGATGAAACATCCAGTGACAGCTTTGTTTGTTTCCCCATACTGCTGCTTTCTGCGGCAAGACGTCGTACTAGGATCGCTAT
566225475	S7Hit_2	TTTTTCTTTTTGCTGTTTCGTCCCGCCACGAACTCATCAGACCGGAGCCGTCATCTTCCAGTAGTCCCGAAAGATAATCCAGTGACAGCTTTGTTTGTTTCCCCATACTGCTGCTTTCTGCGGCAAGACGTCGTACTAGGATCGCTATCGATGA
565581363	S7Hit_2	TTTTTCTTTTTGCTGTTTCGTCCCGCCACGAACTCATCAGACCGGAGCCGTCATCTTCCAGTAGTTCCGAAAGACAATCCAGTGACAGCTTTGTTTGTTTCCCCATACTGCTGCTTTCTGCGGCAAGACGTCGTACTAGGATCGCTATCGATGA
565371245	S7Hit_2	TTTTTCTTTTTGCTGTTTCGTCCCGCCACGAACTCATCAGACCGGAGCCGTCATCTTCCAGTAATCCCGAAAGACAATCCAGTGACAGCTTTGTTTGTTTCCCCATACTGCTGCTTTCTGCGGCAAGACGTCGTACTAGGATCGCTATCGATGA
565513241	S7Hit_2	TTTTTCTTTTTGCTGTTTCGTCCCGCCACGAACTCATCAGACCGGAGCCGTCATCTTCCAGTATTCCCGAAAGACAATCCAGTGACAGCTTTGTTTGTTTCCCCATACTGCTGCTTTCTGCGGCAAGACGTCGTACTAGGATCGCTATCGATGA
565377824	S7Hit_2	TTTTTCTTTTTGCTGTTTCGTCCCGCCACGAACTCATCAGACCGGAGCCGTTTCCACTTTGCAAATGCAGTGAAAATCCAGTGACAGCTTTGTTTGTTTCCCCATACTGCTGCTTTCTGCGGCAAGACGTCGTACTAGGATCGCTATCGATGAC
565378920	S7Hit_2	TTTTTCTTTTTGCTGTTTCGTCCCCCGCACCCACGCGAAAATCGGCAGATTTGGACTCTTCAGACTGTTTACGGTATCCAGTGTTCGTCGAACTGAAAATCCAGTGACAGCTTTGTTTGTTTCCCCATACTGCTGCTTTCTGCGGCAAGACGTC
565354561	S7Hit_2	TTTTTCTTTTTGCTGTTTCGTCCCCCGCACCCACACGAACTCGAGCAGATTTGGACTCTTCAGACTGTTTACGGTATCCAGTGTTCGTCGAACTGAAAATCCAGTGACAGCTTTGTTTGTTTCCCCATACTGCTGCTTTCTGCGGCAAGACGTC
565378923	S7Hit_2	TTTTTCTTTTTGCTGTTTCGTCCCCCGCACCCACACGAGATCGCGCAGATTTGGACTCTTCAGACTGTTTACGGTATCCAGTGTTCGTCGAACTGAAAATCCAGTGACAGCTTTGTTTGTTTCCCCATACTGCTGCTTTCTGCGGCAAGACGTC
565354563	S7Hit_2	TTTTTCTTTTTGCTGTTTCGTCCCCCGCACCCACACGCAATCGAGCAGATTTGGACTCTTCAGACTGTTTACGGTATCCAGTGTTCGTCGAACTGAAAATCCAGTGACAGCTTTGTTTGTTTCCCCATACTGCTGCTTTCTGCGGCAAGACGTC
565354744	S7Hit_2	TTTTTCTTTTTGCTGTTTCGTCCCGCCACGAACTCGTCAGACTGGTGCCGCTCGGCACACCAAATATGGTCATGCATCCAGTGATCCTGGAAAATCCAGTGACAGCTTTGTTTGTTTCCCCATACTGCTGCTTTCTGCGGCAAGACGTCGTACT
565354742	S7Hit_2	TTTTTCTTTTTGCTGTTTCGTCCCGCCACGAACTCATCAGACTGGTGCCGCTCAGCACACCAAGATATGGTCATGCATCCAGTGATCCTGGAAAATCCAGTGACAGCTTTGTTTGTTTCCCCATACTGCTGCTTTCTGCGGCAAGACGTCGTAC
565380642	S7Hit_2	TTTTTCTTTTTGCTGTTTCGTCCCGCCACAGACTCGTCAGACTGGTGCCGCTCGGCACACCAAATATGGTCATGCATCCAGTTGCCTGGAAAATCCAGTGACAGCTTTGTTTGTTTCCCCATACTGCTGCTTTCTGCGGCAAGACGTCGTACTA
565380643	S7Hit_2	TTTTTCTTTTTGCTGTTTCGTCCCGCCACGAACTCGTCAGACTGGTGCCGCTCGGCACACCAAATATGGTCATGCATCCAGTATTCCCTGGAAAATCCAGTGACAGCTTTGTTTGTTTCCCCATACTGCTGCTTTCTGCGGCAAGACGTCGTAC
565674001	S7Hit_2	TTTTTCTTTTTGCTGTTTCGTCCCACCCCAAGGACTCATCGGACCGGAATCTGAGGCTTTCTGCATTTGGTTGCAATTTCCAGTGACAGCTTTGTTTGTTTCCCCATACTGCTGCTTTCTGCGGCAAGACGTCGTACTAGGATCGCTATCGATG
565515431	S7Hit_2	TTTTTCTTTTTGCTGTTTCGTCCCGCGCACCCACACGAACTCGAGCAGATTTGGACTCTTCAGACTGTTTACGCACTCCAGTGACAGCTTTGTTTGTTTCCCCATACTGCTGCTTTCTGCGGCAAGACGTCGTACTAGGATCGCTATCGATGAC
565508993	S7Hit_2	TTTTTCTTTTTGCTGTTTCGTCCCCGTGGATATCGCGAATTCTTCCTCGATACGGACTCTTCAGACCGGATCGTCCCCTCCAGTGACAGCTTTGTTTGTTTCCCCATACTGCTGCTTTCTGCGGCAAGACGTCGTACTAGGATCGCTATCGATG
565547677	S7Hit_2	TTTTTCTTTTTGCTGTTTCGTCCCTGTGGATATCGCGAATTCTTCCTCGATACGGACTCATCAGACCGGATCGTCCCCTCCAGTGACAGCTTTGTTTGTTTCCCCATACTGCTGCTTTCTGCGGCAAGACGTCGTACTAGGATCGCTATCGATG
565658930	S7Hit_2	TTTTTCTTTTTGCTGTTTCGTCCCGCCACAGACTCGTCAGACCAGATTAGATCGGCACCCTTTGAAGGCATAATTCCAGTTGAACCAGAAAATTCCAGTGACAGCTTTGTTTGTTTCCCCATACTGCTGCTTTCTGCGGCAAGACGTCGTACTA
565658928	S7Hit_2	TTTTTCTTTTTGCTGTTTCGTCCCGCCACAGACTCATCAGACCAGATTAGATCGGCACCCTTTGAAGGCATAATTCCGGTTGAACCAGAAAATTCCAGTGACAGCTTTGTTTGTTTCCCCATACTGCTGCTTTCTGCGGCAAGACGTCGTACTA
565658071	S7Hit_2	TTTTTCTTTTTGCTGTTTCGTCCCGCCACAGACTCGTCAGACCAGATTAGATCGGCACCCTTTGAAAGGCATAATTCCAGTTGAACCAGAAAATTCCAGTGACAGCTTTGTTTGTTTCCCCATACTGCTGCTTTCTGCGGCAAGACGTCGTACT
565658072	S7Hit_2	TTTTTCTTTTTGCTGTTTCGTCCCGCCACAGACTCGTCAGACCAGATTAGATCGGCACCCTTTGAAGGCATAATTCCGGTTGAACCAGAAAATTCCAGTGACAGCTTTGTTTGTTTCCCCATACTGCTGCTTTCTGCGGCAAGACGTCGTACTA
565703050	S7Hit_2	TTTTTCTTTTTGCTGTTTCGTCCCCCGCACCCACACGCAATCGAGCAGATTTGGACTCGTCAGACTGTTAACGGACTCCAGTGACAGCTTTGTTTGTTTCCCCATACTGCTGCTTTCTGCGGCAAGACGTCGTACTAGGATCGCTATCGATGAC
566333990	S7Hit_2	TTTTTCTTTTTGCTGTTTCGTCCCCGCGCAAGGACTCTTCGGACCGGAAGTGTTCTAGTAGAACGGCGCAAAATCCAGTGACAGCTTTGTTTGTTTCCCCATACTGCTGCTTTCTGCGGCAAGACGTCGTACTAGGATCGCTATCGATGACGAT
565703474	S7Hit_2	TTTTTCTTTTTGCTGTTTCGTCCCCGCGCAAGGACTCATCGGACCGGAAGTGTTCTAGTAGAACGGCGCAAAATCCAGTGACAGCTTTGTTTGTTTCCCCATACTGCTGCTTTCTGCGGCAAGACGTCGTACTAGGATCGCTATCGATGACGAT
566339104	S7Hit_2	TTTTTCTTTTTGCTGTTTCGTCCCCGCGCAAGGACTCATCGGACCGGAAGTGTTCTAGTAGAACGGCGCAAAAATCCAGTGACAGCTTTGTTTGTTTCCCCATACTGCTGCTTTCTGCGGCAAGACGTCGTACTAGGATCGCTATCGATGACGA
566333986	S7Hit_2	TTTTTCTTTTTGCTGTTTCGTCCCCGCGCAAGGACTCATCGGACCGGAAGTGTTCTAGTTGAACGGCGCAAAATCCAGTGACAGCTTTGTTTGTTTCCCCATACTGCTGCTTTCTGCGGCAAGACGTCGTACTAGGATCGCTATCGATGACGAT
566247471	S7Hit_2	TTTTTCTTTTTGCTGTTTCGTCCCGCCACAGACTCGTCAGACTAGATTAGATCGGCTCCCCTTTCAACGGCATAAATCCAGTGACAGCTTTGTTTGTTTCCCCATACTGCTGCTTTCTGCGGCAAGACGTCGTACTAGGATCGCTATCGATGAC
565708108	S7Hit_2	TTTTTCTTTTTGCTGTTTCGTCCCGCCACGGACTCGTCAGACTAGATTAGATCGGCTCCCCTTTCAACGGCATAAATCCAGTGACAGCTTTGTTTGTTTCCCCATACTGCTGCTTTCTGCGGCAAGACGTCGTACTAGGATCGCTATCGATGAC
566317784	S7Hit_2	TTTTTCTTTTTGCTGTTTCGTCCCGCCACGAACTCATCAGACTAGTTTAGATCGGCACCCCTTTCAACGGCATAAATCCAGTGACAGCTTTGTTTGTTTCCCCATACTGCTGCTTTCTGCGGCAAGACGTCGTACTAGGATCGCTATCGATGAC
566655862	S7Hit_2	TTTTTCTTTTTGCTGTTTCGTCCTGGGTGTGAAGCAATCAACCTTTTCGACACGGACTCATCGGACCGGACACCATCCAGTGACAGCTTTGTTTGTTTCCCCATACTGCTGCTTTCTGCGGCAAGACGTCGTACTAGGATCGCTATCGATGACG
566314690	S7Hit_2	TTTTTCTTTTTGCTGTTTCGTCCTGGGTGTGAAGTAATCAACTTTTTCGACACGGACTCATCGGACCGGACACCATCCAGTGACAGCTTTGTTTGTTTCCCCATACTGCTGCTTTCTGCGGCAAGACGTCGTACTAGGATCGCTATCGATGACG
566668612	S7Hit_2	TTTTTCTTTTTGCTGTTTCGTCCTGGGCGTGAAGCAATCAACTTTTTCGACACGGACTCATCGGACCGGACACCATCCAGTGACAGCTTTGTTTGTTTCCCCATACTGCTGCTTTCTGCGGCAAGACGTCGTACTAGGATCGCTATCGATGACG
565945567	S7Hit_2	TTTTTCTTTTTGCTGTTTCGTCCTACTTCATTGGCAAGGGCATGCGAAACCGAGGACTCATCAGACAGGAGTTTGGCATGCGCGAAATCACCAAATCGTATCCAGTGACAGCTTTGTTTGTTTCCCCATACTGCTGCTTTCTGCGGCAAGACGT
566298754	S7Hit_2	TTTTTCTTTTTGCTGTTTCGTCCTACTTCATTGGCAAGGGCATGCGAAACTGAGGACTCATCAGACCGGAGTTTGGCATGCGCGAAATCACCAAATCGTATCCAGTGACAGCTTTGTTTGTTTCCCCATACTGCTGCTTTCTGCGGCAAGACGT
565764923	S7Hit_2	TTTTTCTTTTTGCTGTTTCGTCCTACTTCATTGGCAAGGGCATGCGAAACCGAGGACTCATCAGACCGGAGTTTGGCATGCGCGAAATCACCAAATCGTATCCAGTGACAGCTTTGTTTGTTTCCCCATACTGCTGCTTTCTGCGGCAAGACGT
565945570	S7Hit_2	TTTTTCTTTTTGCTGTTTCGTCCTACTTCATTGGCAAGGGCATGCGAAACTGAGACTCATCAGACCGGAGTTTGGCATGCGCGAAATCACCAAATCGTATCCAGTGACAGCTTTGTTTGTTTCCCCATACTGCTGCTTTCTGCGGCAAGACGTC
565957580	S7Hit_2	TTTTTCTTTTTGCTGTTTCGTCCCGGGTTCGCACAACTCGCTGTTTCGTCATCGGACTCATCAGACCGAAACCTTATTCCAGTGACAGCTTTGTTTGTTTCCCCATACTGCTGCTTTCTGCGGCAAGACGTCGTACTAGGATCGCTATCGATGA
566239399	S7Hit_2	TTTTTCTTTTTGCTGTTTCGTCCCGCCACGAACTCATCAGACCGGAGCCCATTCCCGTTTGCAAACCAAAAGAGAAGCCAGTGACAGCTTTGTTTGTTTCCCCATACTGCTGCTTTCTGCGGCAAGACGTCGTACTAGGATCGCTATCGATGAC
566225828	S7Hit_2	TTTTTCTTTTTGCTGTTTCGTCCCGCCACGAACTCATCAGACCGGAGCCGTTCCCGTTTGCAAACCAAAAGAGAATCCAGTGACAGCTTTGTTTGTTTCCCCATACTGCTGCTTTCTGCGGCAAGACGTCGTACTAGGATCGCTATCGATGACG
565360452	S7Hit_3	TTTTTCTTTTTGCTGTTTCGTCCCGGGCACATGCAACTACTCACCAACGTATCGGACTCGTCAGACCGGATTCCAGTTTTGGCTACTCAAAGATGTACCTTCCAGTGACAGCTTTGTTTGTTTCCCCCCAAAGGGTTATCGTCCCACTCAACGT
565360460	S7Hit_3	TTTTTCTTTTTGCTGTTTCGTCCCAGGCACATGCATCTACTCACCAACGTATCGGACTCGTCAGACCGGATTCCAGTTTTGGCTACTCAAAGACGTACCTTCCAGTGACAGCTTTGTTTGTTTCCCCCCAAAGGGTTATCGTCCCACTCAACGT
515906563	S7Hit_3	TTTTTCTTTTTGCTGTTTCGTCCCACCCAACACGTAGACACATCGGACTCATCAGACCGGAGAGGTGTTACAGAAGCTACGTGCAGCGTTCCAGTGACAGCTTTGTTTGTTTCCCCCCAAAGGGTTATCGTCCCACTCAACGTCGTACTAGGAT
510248645	S7Hit_3	TTTTTCTTTTTGCTGTTTCGTCCCACCCAACACGCAGACACATCGGACTCATCAGACCGGAGAGGTGTTACAGAAGCTACGTGCAACGTTCCAGTGACAGCTTTGTTTGTTTCCCCCCAAAGGGTTATCGTCCCACTCAACGTCGTACTAGGAT
565671881	S7Hit_3	TTTTTCTTTTTGCTGTTTCGTCCCACACCCGAGCTTCACGGTAACCGACTACAGGACTCGTCAGACCGGATTCGCCAATTCAACCCAAATGCTCAGAAATGTCCAGTGACAGCTTTGTTTGTTTCCCCCCAAAGGGTTATCGTCCCACTCAACG
514474484	S7Hit_3	TTTTTCTTTTTGCTGTTTCGTCCCACACCCGAGCTTCACGGTAACCGACTACAGGACTCGTCAGACCGGATTCGCCAATTCAACCCAAATGCCCAGAATGTCCAGTGACAGCTTTGTTTGTTTCCCCCCAAAGGGTTATCGTCCCACTCAACGT
566603713	S7Hit_3	TTTTTCTTTTTGCTGTTTCGTCCCACACCCGAGCTTCACGGTAACCGACTACAGGACTCGTCAGACCGGATTCGCCAATTCAACCCAAATGCCCAAGAATGTCCAGTGACAGCTTTGTTTGTTTCCCCCCAAAGGGTTATCGTCCCACTCAACG
566669595	S7Hit_3	TTTTTCTTTTTGCTGTTTCGTCCCACACCTGAGCTGCACGGTAACCGACTACAGGACTCGTCAGACCGGATTCGCCAATTCAACCCAAATGCCCACGGAGTGTCCAGTGACAGCTTTGTTTGTTTCCCCCCAAAGGGTTATCGTCCCACTCAAC
565869713	S7Hit_3	TTTTTCTTTTTGCTGTTTCGTCCCACACCCGAGCTTCACGGTAACCGACTACAGGACTCGTCAGACCGGATTCGCCAATTCAACCCAAACTCCAGAATGTCCAGTGACAGCTTTGTTTGTTTCCCCCCAAAGGGTTATCGTCCCACTCAACGTC
565392830	S7Hit_3	TTTTTCTTTTTGCTGTTTCGTCCCACTCATACGTCCCTGACCTGTACCGCATCGGACTCATCAGACCGGACATTGCGATACCCGCTTCATTCAGAGAGTTTCCAGTGACAGCTTTGTTTGTTTCCCCCCAAAGGGTTATCGTCCCACTCAACGT
565783454	S7Hit_3	TTTTTCTTTTTGCTGTTTCGTCCCGCCACGAACTCATCAGACCAGAGCAGTCATCTTCCAGTAGTCCCGAAAGACAATCCAGTGACAGCTTTGTTTGTTTCCCCCCAAAGGGTTATCGTCCCACTCAACGTCGTACTAGGATCGCTATCGATGA
565378926	S7Hit_3	TTTTTCTTTTTGCTGTTTCGTCCCCCGCACCCACACGAATTCGAGCAGATTTGGACTCTTCAGACTGTTTACGGTATCCAGTGTTCGTCGAACTGAAAATCCAGTGACAGCTTTGTTTGTTTCCCCCCAAAGGGTTATCGTCCCACTCAACGTC
565378930	S7Hit_3	TTTTTCTTTTTGCTGTTTCGTCCCCCGCACCCACACGACATCGAGCAGATTTGGACTCTTCAGACTGTTTACGGTATCCAGTGTTCGTCGAACTGAAAATCCAGTGACAGCTTTGTTTGTTTCCCCCCAAAGGGTTATCGTCCCACTCAACGTC
565703478	S7Hit_3	TTTTTCTTTTTGCTGTTTCGTCCCCGCGCAAGGACTCATCGGACCGGAAGTGTTCTAGTAGAACGGCGCAAAATGTTTTCCAGTGACAGCTTTGTTTGTTTCCCCCCAAAGGGTTATCGTCCCACTCAACGTCGTACTAGGATCGCTATCGATG
565764925	S7Hit_3	TTTTTCTTTTTGCTGTTTCGTCCTACTTCATTGGCAAGGGCATGCGAAACTGAAGACTCATCAGACCGGAGTTTGGCATGCGCGAAATCACCAAATCGTATCCAGTGACAGCTTTGTTTGTTTCCCCCCAAAGGGTTATCGTCCCACTCAACGT
566312536	S7Hit_3	TTTTTCTTTTTGCTGTTTCGTCCTACTTCATTGGCAAGGGCATGCGAAACTGAGACTCATCAGACCGGAGTTTGGCACGCGCGAAATCACCAAATCGTATCCAGTGACAGCTTTGTTTGTTTCCCCCCAAAGGGTTATCGTCCCACTCAACGTC
566312526	S7Hit_3	TTTTTCTTTTTGCTGTTTCGTCCTACTTCATTGGCAAGGGCATGCGAAACTGAGGACTCATCAGACAGGAGTTTGGCATGCGCGAAATCACCAAATCGTATCCAGTGACAGCTTTGTTTGTTTCCCCCCAAAGGGTTATCGTCCCACTCAACGT
566652026	S7Hit_3	TTTTTCTTTTTGCTGTTTCGTCCTACTTCATTGGCAAGGGCATGCGGAACTGAAGACTCGTCAGACCGGAGTTTGGCATGCGCGAAATCACCAAATCGTATCCAGTGACAGCTTTGTTTGTTTCCCCCCAAAGGGTTATCGTCCCACTCAACGT
565945568	S7Hit_3	TTTTTCTTTTTGCTGTTTCGTCCTACTTCATTGGCAAGGGCATGCGAAACTGAAGACTCGTCAGACCGGAGTTTGGCATGCGCGAAATCACCAAATCGTATCCAGTGACAGCTTTGTTTGTTTCCCCCCAAAGGGTTATCGTCCCACTCAACGT
510203672	OtherHits_1	TTTTTCTTTTTGCTGTTTCGTCCCACGCGGCAGCCCAATGTTGACCACTATACGGACTCGTCAAACCAGAGTTACGCATCCAGTGACAGCTTTGTTTGTTTCCCGTTCGGTCTCGTTGCGGGAATGAAACGTCGTACTAGGATCGCTATCGATG
477791857	OtherHits_1	TTTTTCTTTTTGCTGTTTCGTCCGGCCGTAGGACTCCTCAGACAGTCTCCCGATCCTGTGACAGCTTTGTTTGTTTCCCGTTCGGTCTCGTTGCGGGAATGAAACGTCGTACTAGGATCGCTATCGATGACGATCTCGATGCAACGTACTGACG
510228840	OtherHits_1	TTTTTCTTTTTGCTGTTTCGTCCGCCATAAGGACTTGTCAAACCAGATGACCTTTCCAGTGACAGCTTTGTTTGTTTCCCGTTCGGTCTCGTTGCGGGAATGAAACGTCGTACTAGGATCGCTATCGATGACGATCTCGATGCAACGTACTGAC
512155126	OtherHits_1	TTTTTCTTTTTGCTGTTTCGTCCTGGCACATGAACTCATCAGGCTGGAAGCCAAATCCAGTGACAGCTTTGTTTGTTTCCCGTTCGGTCTCGTTGCGGGAATGAAACGTCGTACTAGGATCGCTATCGATGACGATCTCGATGCAACGTACTGA
510287255	OtherHits_1	TTTTTCTTTTTGCTGTTTCGTCCCGCGGTTGAACTCGTCGGACTGAATCGATCGATAATCCAGTGACAGCTTTGTTTGTTTCCCGTTCGGTCTCGTTGCGGGAATGAAACGTCGTACTAGGATCGCTATCGATGACGATCTCGATGCAACGTAC
438239289	OtherHits_1	TTTTTCTTTTTGCTGTTTCGTCCCACCATCGCGCAGACACCACGTGAAGACAAGGACTCGTCAGAACTGATTCGTTGACAGCTTTGTTTGTTTCCCGTTCGGTCTCGTTGCGGGAATGAAACGTCGTACTAGGATCGCTATCGATGACGATCTC
435419034	OtherHits_1	TTTTTCTTTTTGCTGTTTCGTCCCAGGGCGCGCGGCACACGTTCAGGAAAGCAGGACTCGTCAGACCAGACTTTGGCCCCGTCCAGTGACAGCTTTGTTTGTTTCCCGTTCGGTCTCGTTGCGGGAATGAAACGTCGTACTAGGATCGCTATCG
485183380	OtherHits_1	TTTTTCTTTTTGCTGTTTCGTCCCGCCACAGATTCATCAGACCGGAGGCACACTCATCCCATACAGACAAGAGATCCAGTGACAGCTTTGTTTGTTTCCCGTTCGGTCTCGTTGCGGGAATGAAACGTCGTACTAGGATCGCTATCGATGACGA
445741444	OtherHits_1	TTTTTCTTTTTGCTGTTTCGTCCTGGCGCCAAGGAGAGCGTGGGTCTAAGGACTCATCAGACGGACTGCTCAATCCCGTGACAGCTTTGTTTGTTTCCCGTTCGGTCTCGTTGCGGGAATGAAACGTCGTACTAGGATCGCTATCGATGACGAT
472375671	OtherHits_1	TTTTTCTTTTTGCTGTTTCGTCCTACACCAGGGACTCATCGGACCGGATAACGGTGCCTGAACCCTCGCAGAAGTTCAATCCGGTGACAGCTTTGTTTGTTTCCCGTTCGGTCTCGTTGCGGGAATGAAACGTCGTACTAGGATCGCTATCGAT
473077701	OtherHits_1	TTTTTCTTTTTGCTGTTTCGTCCCACCACCCCGAGCACACACAGAGATGCATGGACTCTTCAGACCGAACTCGCCACGTCCAGTGACAGCTTTGTTTGTTTCCCGTTCGGTCTCGTTGCGGGAATGAAACGTCGTACTAGGATCGCTATCGATG
512257266	OtherHits_1	TTTTTCTTTTTGCTGTTTCGTCCGCGCGGTAACGGTGTTGTTACTCAGTACCCAGGACTCTTCAGACCAGATCTCCGCTCCAGTGACAGCTTTGTTTGTTTCCCGTTCGGTCTCGTTGCGGGAATGAAACGTCGTACTAGGATCGCTATCGATG
470839247	OtherHits_1	TTTTTCTTTTTGCTGTTTCGTCCCCCACATCGGACTCGTCAGACCGGAGAGGTGGGTTTGTCCCGTGATAGGATCGGGTTCCGGTGACAGCTTTGTTTGTTTCCCGTTCGGTCTCGTTGCGGGAATGAAACGTCGTACTAGGATCGCTATCGAT
472786239	OtherHits_1	TTTTTCTTTTTGCTGTTTCGTCCTGTACACGTGCGCAACGTGCGGGTTCAATCGGACTCATCGGACGGACCTTCAATCCCGTGACAGCTTTGTTTGTTTCCCGTTCGGTCTCGTTGCGGGAATGAAACGTCGTACTAGGATCGCTATCGATGAC
473078233	OtherHits_1	TTTTTCTTTTTGCTGTTTCGTCCGCGGAGTGGAGAGCTCGTCAAACCATATAGGGACTCATCAGACCGGATATTGCTCCTCCAGTGACAGCTTTGTTTGTTTCCCGTTCGGTCTCGTTGCGGGAATGAAACGTCGTACTAGGATCGCTATCGAT
473651595	OtherHits_1	TTTTTCTTTTTGCTGTTTCGTCCTGGGCTAGCGTGCAACTGGGTATGTTGCAGGACTCATCAGACCGGAAGCATCCATCCAGTGACAGCTTTGTTTGTTTCCCGTTCGGTCTCGTTGCGGGAATGAAACGTCGTACTAGGATCGCTATCGATGA
472822280	OtherHits_1	TTTTTCTTTTTGCTGTTTCGTCCGCGGAGAGGGCGCTATCGGGGCGCCATCGTGGACTCATCAGACAGATCATCCTGTGACAGCTTTGTTTGTTTCCCGTTCGGTCTCGTTGCGGGAATGAAACGTCGTACTAGGATCGCTATCGATGACGATC
470843850	OtherHits_1	TTTTTCTTTTTGCTGTTTCGTCCTCAGGGGATGCAAGCGAAGTCTACTACATCGGACTCATCAGACCGGACCCGTCTCTCCGGTGACAGCTTTGTTTGTTTCCCGTTCGGTCTCGTTGCGGGAATGAAACGTCGTACTAGGATCGCTATCGATG
471146357	OtherHits_1	TTTTTCTTTTTGCTGTTTCGTCCCCACAGATCGCCAACATTTAGGGCGCAATCGGACTCATCAGACCGGTACCGTCCCTCCGGTGACAGCTTTGTTTGTTTCCCGTTCGGTCTCGTTGCGGGAATGAAACGTCGTACTAGGATCGCTATCGATG
473743611	OtherHits_1	TTTTTCTTTTTGCTGTTTCGTCCCGCCCGATGCCCAGAGTACAGTCACGCGTTGGACTCATCAGACCGAAGAGGCGCGACATAATTGGACCATCAGAGCTATCCAGTGACAGCTTTGTTTGTTTCCCGTTCGGTCTCGTTGCGGGAATGAAACG
472528517	OtherHits_1	TTTTTCTTTTTGCTGTTTCGTCCGGCGGAGAGGCACGTGTATCAGGCATCGCAGGACTCATCAGACCGGATTGCCGTTTCCGGTGACAGCTTTGTTTGTTTCCCGTTCGGTCTCGTTGCGGGAATGAAACGTCGTACTAGGATCGCTATCGATG
470992425	OtherHits_1	TTTTTCTTTTTGCTGTTTCGTCCGGGCAACATCATCCGTGGTGGCGATGACAAGGACTCATCAGACCAGACTTTCCCTCCAGTGACAGCTTTGTTTGTTTCCCGTTCGGTCTCGTTGCGGGAATGAAACGTCGTACTAGGATCGCTATCGATGA
473649179	OtherHits_1	TTTTTCTTTTTGCTGTTTCGTCCCGCGCAATGGACTCTTCAGACCGGAGGATAATGCGCAGTACACGTGAGTGTGCCATCCGGTGACAGCTTTGTTTGTTTCCCGTTCGGTCTCGTTGCGGGAATGAAACGTCGTACTAGGATCGCTATCGATG
473367425	OtherHits_1	TTTTTCTTTTTGCTGTTTCGTCCTTAAGGGATGAGCGTCGACAAACGTACATCGGACTCGTCAGACTGGAGCACCACATCCAGTGACAGCTTTGTTTGTTTCCCGTTCGGTCTCGTTGCGGGAATGAAACGTCGTACTAGGATCGCTATCGATG
474107237	OtherHits_1	TTTTTCTTTTTGCTGTTTCGTCCGCGTCTGTTTCGTCCGGGCAAAGGACTCATCAGATCGTATTCGATGACAGCTTTGTTTGTTTCCCGTTCGGTCTCGTTGCGGGAATGAAACGTCGTACTAGGATCGCTATCGATGACGATCTCGATGCAAC
473208102	OtherHits_1	TTTTTCTTTTTGCTGTTTCGTCCCACCCAACTCGCAGACACATCGGACTCATCAGACCGGAGAGGTGTCTGTCCATCAATCGTTCGGTATTTCCGGTGACAGCTTTGTTTGTTTCCCGTTCGGTCTCGTTGCGGGAATGAAACGTCGTACTAGG
471416999	OtherHits_1	TTTTTCTTTTTGCTGTTTCGTCCCGCCATAGACTCATCAGACCGGAGCGGTGGCGTGTGCCACATCGGCATGTGATTTCCGGTGACAGCTTTGTTTGTTTCCCGTTCGGTCTCGTTGCGGGAATGAAACGTCGTACTAGGATCGCTATCGATGA
510304080	OtherHits_1	TTTTTCTTTTTGCTGTTTCGTCCCGCCACAGACTCGTCAGACCAGATTAGATCGGCAACCCTTCGAAAGGCATAATTCCAGTGACAGCTTTGTTTGTTTCCCGTTCGGTCTCGTTGCGGGAATGAAACGTCGTACTAGGATCGCTATCGATGAC
472058834	OtherHits_1	TTTTTCTTTTTGCTGTTTCGTCCCGCACATCGGACTCATCAGACCGGAGAGGTGCTTCGTCGTCCCTAATCTCGGACTTCCGGTGACAGCTTTGTTTGTTTCCCGTTCGGTCTCGTTGCGGGAATGAAACGTCGTACTAGGATCGCTATCGATG
473087543	OtherHits_1	TTTTTCTTTTTGCTGTTTCGTCCCGCGGAGAGGTTGGCACCAGGCAACATCACGGACTCATCAGACTGAACCTAATCCAGTGACAGCTTTGTTTGTTTCCCGTTCGGTCTCGTTGCGGGAATGAAACGTCGTACTAGGATCGCTATCGATGACG
473647556	OtherHits_1	TTTTTCTTTTTGCTGTTTCGTCCCACGCGAAGCGGACATTCGCAGACACATCGGACTCATCAGACCGGAGAGGTGTCTGTCCATCAATCGTTCGGTATTTCCGGTGACAGCTTTGTTTGTTTCCCGTTCGGTCTCGTTGCGGGAATGAAACGTC
471688663	OtherHits_1	TTTTTCTTTTTGCTGTTTCGTCCCCCGCACCCACACGAAATCGAGCAGATTTGGACTCATCGGACAGTTTACGGTTTCCTGTGACAGCTTTGTTTGTTTCCCGTTCGGTCTCGTTGCGGGAATGAAACGTCGTACTAGGATCGCTATCGATGAC
473201694	OtherHits_1	TTTTTCTTTTTGCTGTTTCGTCCAGGGCAGCGAGCATTGTAGCCGCAATGTATGGACTCATCAGACCGAATATGCCCTTCGGTGACAGCTTTGTTTGTTTCCCGTTCGGTCTCGTTGCGGGAATGAAACGTCGTACTAGGATCGCTATCGATGA
472404650	OtherHits_1	TTTTTCTTTTTGCTGTTTCGTCCCCCGCTGAGCCAGCTAGACCTGTTCTCATTGGACTCATCAGACAGTTTGCGGTTTCCTGTGACAGCTTTGTTTGTTTCCCGTTCGGTCTCGTTGCGGGAATGAAACGTCGTACTAGGATCGCTATCGATGA
510244318	OtherHits_1	TTTTTCTTTTTGCTGTTTCGTCCCGCGTGGAGTCATCAGACGGACCGTTCGAAAATCCTGTGACAGCTTTGTTTGTTTCCCGTTCGGTCTCGTTGCGGGAATGAAACGTCGTACTAGGATCGCTATCGATGACGATCTCGATGCAACGTACTGA
472707506	OtherHits_1	TTTTTCTTTTTGCTGTTTCGTCCCAGGCCAGAAGTTCTGCATGTCAGGACATCGGACTCATCAGACCGGAGAGGTCGACACCATTGAACTCTAGGCCGTATCCAGTGACAGCTTTGTTTGTTTCCCGTTCGGTCTCGTTGCGGGAATGAAACGT
472764291	OtherHits_1	TTTTTCTTTTTGCTGTTTCGTCCGCGGAGAGGCCACATTTAGCGGGCATCGCAGGACTCATCAGACAGAATTCCACTCCTGTGACAGCTTTGTTTGTTTCCCGTTCGGTCTCGTTGCGGGAATGAAACGTCGTACTAGGATCGCTATCGATGAC
470991736	OtherHits_1	TTTTTCTTTTTGCTGTTTCGTCCGCGGAGAGGTTCAGGATTCGAGAACATCGTGGACTCATCAGACAGATCATCCTGTGACAGCTTTGTTTGTTTCCCGTTCGGTCTCGTTGCGGGAATGAAACGTCGTACTAGGATCGCTATCGATGACGATC
472766050	OtherHits_1	TTTTTCTTTTTGCTGTTTCGTCCTCGCGTGTACCCACCGGCGAGCAGGTATACGGACTCATCAGACCAGATCCGCGTTCCGGTGACAGCTTTGTTTGTTTCCCGTTCGGTCTCGTTGCGGGAATGAAACGTCGTACTAGGATCGCTATCGATGA
472766594	OtherHits_1	TTTTTCTTTTTGCTGTTTCGTCCTGGGGCGCGAGTATCATCACACGACATGTCGGACTCATCAGACCGGGCAGTCCCTTCCGGTGACAGCTTTGTTTGTTTCCCGTTCGGTCTCGTTGCGGGAATGAAACGTCGTACTAGGATCGCTATCGATG
472769227	OtherHits_1	TTTTTCTTTTTGCTGTTTCGTCCTGCCATAGTGGATCCTGTGCGAACACATCGGACTCATCAGACCGGAGAGGTGATCGACGTACGTAATCCGCAGGTTATCCGGTGACAGCTTTGTTTGTTTCCCGTTCGGTCTCGTTGCGGGAATGAAACGT
476984690	OtherHits_1	TTTTTCTTTTTGCTGTTTCGTCCTACGAGCCACTGTGTGAGCAGCGCTTAGGCGGACTCTTCAGACCGGACCTTCGTTTCCAGTGACAGCTTTGTTTGTTTCCCGTTCGGTCTCGTTGCGGGAATGAAACGTCGTACTAGGATCGCTATCGATG
473081359	OtherHits_1	TTTTTCTTTTTGCTGTTTCGTCCACCGTTGCGAGAAGTGAAGGCACCCCCATTGGACTCATCAGACCGGAAGCTTGGATCCAGTGACAGCTTTGTTTGTTTCCCGTTCGGTCTCGTTGCGGGAATGAAACGTCGTACTAGGATCGCTATCGATG
473747097	OtherHits_1	TTTTTCTTTTTGCTGTTTCGTCCGCGGAGAGGCATGTGTATCAGGCATCGCAGGACTCGTCAGACTGGCTTCTGCATCCAGTGACAGCTTTGTTTGTTTCCCGTTCGGTCTCGTTGCGGGAATGAAACGTCGTACTAGGATCGCTATCGATGAC
510462934	OtherHits_1	TTTTTCTTTTTGCTGTTTCGTCCGCGGAGAGGCCACATTTAGCAGGCATCGCAGGACTCTTCAGACTAGATTGTCCCATCCAGTGACAGCTTTGTTTGTTTCCCGTTCGGTCTCGTTGCGGGAATGAAACGTCGTACTAGGATCGCTATCGATG
472948979	OtherHits_1	TTTTTCTTTTTGCTGTTTCGTCCCGCGCAGTGAGTTGCTGCATCATCACATCGGACTCATCAGACCGGAGAGGTGAGATATGGAGCACTGCGCCAATGTTCCGGTGACAGCTTTGTTTGTTTCCCGTTCGGTCTCGTTGCGGGAATGAAACGTC
472875354	OtherHits_1	TTTTTCTTTTTGCTGTTTCGTCCTGCCCAGGGACTCATCAGACCGGAGAGGCACGAAGGCATCGGAAGACCCTGTGATCCAGTGACAGCTTTGTTTGTTTCCCGTTCGGTCTCGTTGCGGGAATGAAACGTCGTACTAGGATCGCTATCGATGA
473738531	OtherHits_1	TTTTTCTTTTTGCTGTTTCGTCCGGCGGAGAGGCATGTGTATCAGGCATCGCTGGACTCATCAGACGGATTTACGCCAATCCCGTGACAGCTTTGTTTGTTTCCCGTTCGGTCTCGTTGCGGGAATGAAACGTCGTACTAGGATCGCTATCGAT
472822303	OtherHits_1	TTTTTCTTTTTGCTGTTTCGTCCGCGGAGAGGCATGTGTATCAGGCATCGCAGGACTCATCAGACAGACTCTCAATCCTGTGACAGCTTTGTTTGTTTCCCGTTCGGTCTCGTTGCGGGAATGAAACGTCGTACTAGGATCGCTATCGATGACG
472915489	OtherHits_1	TTTTTCTTTTTGCTGTTTCGTCCGCGGAGAGGGCGCTATCGGGGCACCATCGTGGACTCATCAGACAGTCTCGCGTTCCTGTGACAGCTTTGTTTGTTTCCCGTTCGGTCTCGTTGCGGGAATGAAACGTCGTACTAGGATCGCTATCGATGAC
472917274	OtherHits_1	TTTTTCTTTTTGCTGTTTCGTCCGCGGAGAGGCCACTTTGTTCGGGGCATCGAGGACTCATCAGACAGATCTTCCTGTGACAGCTTTGTTTGTTTCCCGTTCGGTCTCGTTGCGGGAATGAAACGTCGTACTAGGATCGCTATCGATGACGATC
472933360	OtherHits_1	TTTTTCTTTTTGCTGTTTCGTCCGCGGAGAGGTGCTCTGAGGGAACACATCGAGGACTCATCAGACAGACTCTCAATCCTGTGACAGCTTTGTTTGTTTCCCGTTCGGTCTCGTTGCGGGAATGAAACGTCGTACTAGGATCGCTATCGATGAC
472939922	OtherHits_1	TTTTTCTTTTTGCTGTTTCGTCCCACGCCACGAGACTCATCGGACCGGAGAGGACTTCAAGGGGTTGAAATCGTCGGCTTTCGGTGACAGCTTTGTTTGTTTCCCGTTCGGTCTCGTTGCGGGAATGAAACGTCGTACTAGGATCGCTATCGAT
472939962	OtherHits_1	TTTTTCTTTTTGCTGTTTCGTCCCGCCACGAACTCATCAGACCGGAGAGGCTTACTCATTTCAGCATCGGCATTATTTCGGTGACAGCTTTGTTTGTTTCCCGTTCGGTCTCGTTGCGGGAATGAAACGTCGTACTAGGATCGCTATCGATGAC
473025843	OtherHits_1	TTTTTCTTTTTGCTGTTTCGTCCAGGATGGTGGACTCGTCAGACCGGACCGTCCCTCAATCGAATCGACAACTCGAACTCCGGTGACAGCTTTGTTTGTTTCCCGTTCGGTCTCGTTGCGGGAATGAAACGTCGTACTAGGATCGCTATCGATG
473032617	OtherHits_1	TTTTTCTTTTTGCTGTTTCGTCCCGCCACGAACTCATCAGACCGGAGCCGCTCAGCACACCAAATATGGTCATGCATCCGGTGACAGCTTTGTTTGTTTCCCGTTCGGTCTCGTTGCGGGAATGAAACGTCGTACTAGGATCGCTATCGATGAC
472824622	OtherHits_1	TTTTTCTTTTTGCTGTTTCGTCCTGGGCGCACGGATAGTACTTTGTGCATGTCGGACTCATCAGACCGGACACCCTTCCAGTGACAGCTTTGTTTGTTTCCCGTTCGGTCTCGTTGCGGGAATGAAACGTCGTACTAGGATCGCTATCGATGAC
473077824	OtherHits_1	TTTTTCTTTTTGCTGTTTCGTCCCACGTGCAACCGAATCTCGTCAACATAGGTGGACTCATCAGACCGGACCTTCGTCTCCAGTGACAGCTTTGTTTGTTTCCCGTTCGGTCTCGTTGCGGGAATGAAACGTCGTACTAGGATCGCTATCGATG
472786498	OtherHits_1	TTTTTCTTTTTGCTGTTTCGTCCACGATCGCGGGCAAATTTCTGCCTGGGAAAGGACTCGTCAGACCGGAAGCGTCGATCCAGTGACAGCTTTGTTTGTTTCCCGTTCGGTCTCGTTGCGGGAATGAAACGTCGTACTAGGATCGCTATCGATG
477052867	OtherHits_1	TTTTTCTTTTTGCTGTTTCGTCCCGCCCGATACCCAGAATGTTGCCACGCGTTGGACTCATCAGACCGAAGAGGCGCGACATAGTTGGACCATCAGAGCTATCCAGTGACAGCTTTGTTTGTTTCCCGTTCGGTCTCGTTGCGGGAATGAAACG
473110072	OtherHits_1	TTTTTCTTTTTGCTGTTTCGTCCTGGGCTGGATAGTACAGCGCTCCCAATGTCGGACTCATCAGACCGGACACCCTTCCGGTGACAGCTTTGTTTGTTTCCCGTTCGGTCTCGTTGCGGGAATGAAACGTCGTACTAGGATCGCTATCGATGAC
473047713	OtherHits_1	TTTTTCTTTTTGCTGTTTCGTCCTGGCATTGCGGTAGCGCGAGGTTACGCTAAGGACTCATCAGACCGAAAGCCTCCATCCGGTGACAGCTTTGTTTGTTTCCCGTTCGGTCTCGTTGCGGGAATGAAACGTCGTACTAGGATCGCTATCGATG
473206009	OtherHits_1	TTTTTCTTTTTGCTGTTTCGTCCTGCCGAGAGACTCATCAGACCGGAGAGGTGCAATAACTACACATCGGCCATGTTTCCGGTGACAGCTTTGTTTGTTTCCCGTTCGGTCTCGTTGCGGGAATGAAACGTCGTACTAGGATCGCTATCGATGA
473255726	OtherHits_1	TTTTTCTTTTTGCTGTTTCGTCCCACCACAGACTCGTCAGACCGGATATCGGTAAGTTCGCCGAAAGATCGGTTACTCCGGTGACAGCTTTGTTTGTTTCCCGTTCGGTCTCGTTGCGGGAATGAAACGTCGTACTAGGATCGCTATCGATGAC
512116990	OtherHits_1	TTTTTCTTTTTGCTGTTTCGTCCCCCCGGGTGCGCCAATACGGCTCGTTATCAGGACTCGTCAGACCAGACTTTCCCCTCCAGTGACAGCTTTGTTTGTTTCCCGTTCGGTCTCGTTGCGGGAATGAAACGTCGTACTAGGATCGCTATCGATG
510267442	OtherHits_1	TTTTTCTTTTTGCTGTTTCGTCCACGCGAGGACTCTTCAGACTGAACGTTTCGTTAATCCCAACCCGAGGTGAGAATCCAGTGACAGCTTTGTTTGTTTCCCGTTCGGTCTCGTTGCGGGAATGAAACGTCGTACTAGGATCGCTATCGATGAC
473650409	OtherHits_1	TTTTTCTTTTTGCTGTTTCGTCCTGGGCACGTGCGCAACGTGTGGGTTCAATCGGACTCATCGGACGGACCACTAAATCCCGTGACAGCTTTGTTTGTTTCCCGTTCGGTCTCGTTGCGGGAATGAAACGTCGTACTAGGATCGCTATCGATGA
473707947	OtherHits_1	TTTTTCTTTTTGCTGTTTCGTCCTTTTTATTTTTCTTTTTGCTGTTTCGTCCCCCGCACCCACACGAAATCGAGCAGATTTGGACTCATCAGACAGTTTACGGTTACCTGTGACAGCTTTGTTTGTTTCCCGTTCGGTCTCGTTGCGGGAATGA
473702629	OtherHits_1	TTTTTCTTTTTGCTGTTTCGTCCGCGGAGAGGTGAGTAGAAATGACACATCGTGGACTCATCAGACAGATCATCCTGTGACAGCTTTGTTTGTTTCCCGTTCGGTCTCGTTGCGGGAATGAAACGTCGTACTAGGATCGCTATCGATGACGATC
472256212	OtherHits_1	TTTTTCTTTTTGCTGTTTCGTCCCTGCCACAGGACTCATCGGACCGGAGAGGACTTCAAGGGGTTGAAATCGTCGGCTTTCGGTGACAGCTTTGTTTGTTTCCCGTTCGGTCTCGTTGCGGGAATGAAACGTCGTACTAGGATCGCTATCGATG
473754862	OtherHits_1	TTTTTCTTTTTGCTGTTTCGTCCCGGGCCAGGCAGAGCTGTTTCGTCATACGTGGACTCATCAGATCGCATTCGATGACAGCTTTGTTTGTTTCCCGTTCGGTCTCGTTGCGGGAATGAAACGTCGTACTAGGATCGCTATCGATGACGATCTC
510275507	OtherHits_1	TTTTTCTTTTTGCTGTTTCGTCCCCAGGCACCCGAGCAGATAACGTCAAATGCGGACTCATCGGACTGAACCAAATCCAGTGACAGCTTTGTTTGTTTCCCGTTCGGTCTCGTTGCGGGAATGAAACGTCGTACTAGGATCGCTATCGATGACG
510203505	OtherHits_1	TTTTTCTTTTTGCTGTTTCGTCCCAGGCCACATGACACACACACCACGTTAGCGGACTCATCGGACTGAACCTAATCCTCCAGTGACAGCTTTGTTTGTTTCCCGTTCGGTCTCGTTGCGGGAATGAAACGTCGTACTAGGATCGCTATCGATG
485764698	OtherHits_1	TTTTTCTTTTTGCTGTTTCGTCCCGCGCACCCACACGAAATCGAGCAGATTTGGACTCATCAGACAGTTCGCGCATTCCTGTGACAGCTTTGTTTGTTTCCCGTTCGGTCTCGTTGCGGGAATGAAACGTCGTACTAGGATCGCTATCGATGAC
472764094	OtherHits_1	TTTTTCTTTTTGCTGTTTCGTCCGCGGAGAGGGCGCTATCGGGGCACCATCGTGGACTCATCAGACAGACTCGCGATTCTGTGACAGCTTTGTTTGTTTCCCGTTCGGTCTCGTTGCGGGAATGAAACGTCGTACTAGGATCGCTATCGATGAC
485520540	OtherHits_1	TTTTTCTTTTTGCTGTTTCGTCCCACCAACACGCGGACATTCGCAGACACATCGGACTCATCAGACCGGAGAGGTGTCTGTCCATCAATCGTACGGATCCAGTGACAGCTTTGTTTGTTTCCCGTTCGGTCTCGTTGCGGGAATGAAACGTCGT
485524904	OtherHits_1	TTTTTCTTTTTGCTGTTTCGTCCCCACCCGAAGCGGACATTCGCAGACACATCGGACTCATCAGACCGGAGAGGTGTCTGTCCATCAATCGGTATCCAGTGACAGCTTTGTTTGTTTCCCGTTCGGTCTCGTTGCGGGAATGAAACGTCGTACT
510206219	OtherHits_1	TTTTTCTTTTTGCTGTTTCGTCCCGCGCTCATCAGACCGGATGCGGATAAGTGATGTCCCACCTTGTGGTTTTCCAGTGACAGCTTTGTTTGTTTCCCGTTCGGTCTCGTTGCGGGAATGAAACGTCGTACTAGGATCGCTATCGATGACGATC
524666489	OtherHits_1	TTTTTCTTTTTGCTGTTTCGTCCCACCCAACACGCAGACACATCGGACTCATCAGACGAGATCGTGTTACATTCGCCAACCGCGTTAGGTTTCCAGTGACAGCTTTGTTTGTTTCCCGTTCGGTCTCGTTGCGGGAATGAAACGTCGTACTAGG
511501661	OtherHits_1	TTTTTCTTTTTGCTGTTTCGTCCCCACACCGCGCGCATCAAGTCGTGACACAAGGACTCGTCAGACCAGAGTGTCCAGCTCCAGTGACAGCTTTGTTTGTTTCCCGTTCGGTCTCGTTGCGGGAATGAAACGTCGTACTAGGATCGCTATCGAT
510212234	OtherHits_1	TTTTTCTTTTTGCTGTTTCGTCCCAGGCAAGGCGGATCTGCTGTTTCGTCACGCGACTCGTCAGACCGGACACATCTAGTTCCAGTGACAGCTTTGTTTGTTTCCCGTTCGGTCTCGTTGCGGGAATGAAACGTCGTACTAGGATCGCTATCGA
524311811	OtherHits_1	TTTTTCTTTTTGCTGTTTCGTCCCGCGCCGTTTCGTCACACAAACTTGTTGTTGACTCCTCAGACTGAAAATCCAGTGACAGCTTTGTTTGTTTCCCGTTCGGTCTCGTTGCGGGAATGAAACGTCGTACTAGGATCGCTATCGATGACGATCT
565898941	OtherHits_1	TTTTTCTTTTTGCTGTTTCGTCCCGCCACGGATTCATCAGACCAGAGTCGCCACTCCCAGTTAAACCAAGAATGTCCAGTGACAGCTTTGTTTGTTTCCCGTTCGGTCTCGTTGCGGGAATGAAACGTCGTACTAGGATCGCTATCGATGACGA
510203342	OtherHits_1	TTTTTCTTTTTGCTGTTTCGTCCCGCCACGGATTCATCAGACCGGATTACGGTGATCCATGCTCGATGCACGATCGTCCAGTGACAGCTTTGTTTGTTTCCCGTTCGGTCTCGTTGCGGGAATGAAACGTCGTACTAGGATCGCTATCGATGAC
510217144	OtherHits_1	TTTTTCTTTTTGCTGTTTCGTCCCGCCACGAACTCATCAGACCGGAGGCACTTCCTGAACACAAGGTTAGAAAGTCCAGTGACAGCTTTGTTTGTTTCCCGTTCGGTCTCGTTGCGGGAATGAAACGTCGTACTAGGATCGCTATCGATGACGA
510203420	OtherHits_1	TTTTTCTTTTTGCTGTTTCGTCCCGCCACGGATTCATCAGACCGGATTCGCACCTTCATGTCATGACAACAAGAAAGTCCAGTGACAGCTTTGTTTGTTTCCCGTTCGGTCTCGTTGCGGGAATGAAACGTCGTACTAGGATCGCTATCGATGA
510216885	OtherHits_1	TTTTTCTTTTTGCTGTTTCGTCCCGCCACAGATTCATCAGACCGGTGTAGCATCCTTTCCCCAATCGAAGAAAAGTCCAGTGACAGCTTTGTTTGTTTCCCGTTCGGTCTCGTTGCGGGAATGAAACGTCGTACTAGGATCGCTATCGATGACG
512150541	OtherHits_1	TTTTTCTTTTTGCTGTTTCGTCCGGGAGAATGCCGTTTCGTCGTGCTTGCAACTGACTCATCAGACTCGATACCTCCAGTGACAGCTTTGTTTGTTTCCCGTTCGGTCTCGTTGCGGGAATGAAACGTCGTACTAGGATCGCTATCGATGACGA
510203468	OtherHits_1	TTTTTCTTTTTGCTGTTTCGTCCCACGCAAACACAAGAGGAATGCTACCGGTTGGACTCATCGGACCGAAGTTTGTGCTCCAGTGACAGCTTTGTTTGTTTCCCGTTCGGTCTCGTTGCGGGAATGAAACGTCGTACTAGGATCGCTATCGATG
510211343	OtherHits_1	TTTTTCTTTTTGCTGTTTCGTCCCACGGGATGCTGTTTCGTCCATGTGGACTCGTCAGACCGGATTGAGCCAATTCTGAGCCGCATGCAAATGCTCCAGTGACAGCTTTGTTTGTTTCCCGTTCGGTCTCGTTGCGGGAATGAAACGTCGTACT
510203540	OtherHits_1	TTTTTCTTTTTGCTGTTTCGTCCGGCGTTAGGGCTCATCAGACCAGATGCCTCCGTACCAACTCCAACAGTCGATACTCCAGTGACAGCTTTGTTTGTTTCCCGTTCGGTCTCGTTGCGGGAATGAAACGTCGTACTAGGATCGCTATCGATGA
510203629	OtherHits_1	TTTTTCTTTTTGCTGTTTCGTCCCGCGGCCTACATCGTGTTGCAAGTGTGGATGGACTCATCGGACTAGATTCCAGATCCAGTGACAGCTTTGTTTGTTTCCCGTTCGGTCTCGTTGCGGGAATGAAACGTCGTACTAGGATCGCTATCGATGA
523111011	OtherHits_1	TTTTTCTTTTTGCTGTTTCGTCCCGGGCGCAGATTCATCAGACCAGATACTCCCATTCTACGGGTTTGCCCATTCATCCAGTGACAGCTTTGTTTGTTTCCCGTTCGGTCTCGTTGCGGGAATGAAACGTCGTACTAGGATCGCTATCGATGAC
510205388	OtherHits_1	TTTTTCTTTTTGCTGTTTCGTCCCACACCGCGGACTCTTCGGACCGGATTGGTGGCTCACTCAGTTACTGCGTAAGCATCCAGTGACAGCTTTGTTTGTTTCCCGTTCGGTCTCGTTGCGGGAATGAAACGTCGTACTAGGATCGCTATCGATG
510322224	OtherHits_1	TTTTTCTTTTTGCTGTTTCGTCCCGGGGCAACGTAGTGCTGTTTCGCCATTCAAGGTCTCGTCAGACCGGAAGAACAATCCAGTGACAGCTTTGTTTGTTTCCCGTTCGGTCTCGTTGCGGGAATGAAACGTCGTACTAGGATCGCTATCGATG
512123654	OtherHits_1	TTTTTCTTTTTGCTGTTTCGTCCCGGCAGGTCAATGCTGTTTCGTCGCTTGTGGACTCGTCAGACGGACTAAATCCAGTGACAGCTTTGTTTGTTTCCCGTTCGGTCTCGTTGCGGGAATGAAACGTCGTACTAGGATCGCTATCGATGACGAT
510209355	OtherHits_1	TTTTTCTTTTTGCTGTTTCGTCCCACACCGCACACGCAGTTGAATGTCGATACGGACTCGTCGGACCGGAATTGAAATCCAGTGACAGCTTTGTTTGTTTCCCGTTCGGTCTCGTTGCGGGAATGAAACGTCGTACTAGGATCGCTATCGATGA
510219905	OtherHits_1	TTTTTCTTTTTGCTGTTTCGTCCCGCGATGACTCGTCAGACCAGATGCGGTGTTTTCATCTTCCTACTTTCGGAAATCCAGTGACAGCTTTGTTTGTTTCCCGTTCGGTCTCGTTGCGGGAATGAAACGTCGTACTAGGATCGCTATCGATGAC
511196990	OtherHits_1	TTTTTCTTTTTGCTGTTTCGTCCGGCGTTAGTGCTGTTTCGTTGTGCTCATCAGACCGGAGAAGATCCAGTTACGGAAATCCAGTGACAGCTTTGTTTGTTTCCCGTTCGGTCTCGTTGCGGGAATGAAACGTCGTACTAGGATCGCTATCGAT
510203859	OtherHits_1	TTTTTCTTTTTGCTGTTTCGTCCCGGCGAGGTGGGTATGCTGTTTCGTCAAGCGGACTCATCAGACCGGAGCTGTGTCCCAATCCAAGACGGAAAGGAAATCCAGTGACAGCTTTGTTTGTTTCCCGTTCGGTCTCGTTGCGGGAATGAAACGT
510240265	OtherHits_1	TTTTTCTTTTTGCTGTTTCGTCCTGGCCAAAGTACTCATCAGACCGGATGCGGCCCATCACACCACTTACGTGCGAAAATCCAGTGACAGCTTTGTTTGTTTCCCGTTCGGTCTCGTTGCGGGAATGAAACGTCGTACTAGGATCGCTATCGAT
510237939	OtherHits_1	TTTTTCTTTTTGCTGTTTCGTCCTACCCATGGACTCTTCGGACCGGAGCGTTCGCGATAGCAGTAGTTCTCGAGAAATCCAGTGACAGCTTTGTTTGTTTCCCGTTCGGTCTCGTTGCGGGAATGAAACGTCGTACTAGGATCGCTATCGATGA
510523593	OtherHits_1	TTTTTCTTTTTGCTGTTTCGTCCGGGCGCAATCGTGCTGTTTCGTCATCGTTCGGACTCGTCAGGCTGGAGAGAAATCCAGTGACAGCTTTGTTTGTTTCCCGTTCGGTCTCGTTGCGGGAATGAAACGTCGTACTAGGATCGCTATCGATGAC
512105174	OtherHits_1	TTTTTCTTTTTGCTGTTTCGTCCGGCGCGTGTAGTGCTGTTTCGTTGTGCTCATCAGACCGGAGAAGATCCAGTTGCTAAACCAGAAATCCAGTGACAGCTTTGTTTGTTTCCCGTTCGGTCTCGTTGCGGGAATGAAACGTCGTACTAGGATC
566214227	OtherHits_1	TTTTTCTTTTTGCTGTTTCGTCCCGCCACGAACTCATCAGACCAGAATGCTTAGGCCAGCGTTGTTTGTTCCCAAATCCAGTGACAGCTTTGTTTGTTTCCCGTTCGGTCTCGTTGCGGGAATGAAACGTCGTACTAGGATCGCTATCGATGAC
565451913	OtherHits_1	TTTTTCTTTTTGCTGTTTCGTCCCGCCACAGACTCTTCAGACCAGAGCTTCATCCCACGTTCGTCCTTGTGGAAAATCCAGTGACAGCTTTGTTTGTTTCCCGTTCGGTCTCGTTGCGGGAATGAAACGTCGTACTAGGATCGCTATCGATGAC
510221424	OtherHits_1	TTTTTCTTTTTGCTGTTTCGTCCCGCGTTAGGTAGTGCATGCTGTTTCGTCATCGAACTCATCAGACCGGACACGGAAATCCAGTGACAGCTTTGTTTGTTTCCCGTTCGGTCTCGTTGCGGGAATGAAACGTCGTACTAGGATCGCTATCGAT
511209684	OtherHits_1	TTTTTCTTTTTGCTGTTTCGTCCGGCTAGGTGCTGTTTCGTGTGACTCGTCAGACCGGAGGTTTCCAGTACATCGTGATACCGAAAATCCAGTGACAGCTTTGTTTGTTTCCCGTTCGGTCTCGTTGCGGGAATGAAACGTCGTACTAGGATCG
510237913	OtherHits_1	TTTTTCTTTTTGCTGTTTCGTCCTACCCATGGACTCATCGGACCAGACGCGTTCGAAGTCGTGTGCAGACAACGAAAATCCAGTGACAGCTTTGTTTGTTTCCCGTTCGGTCTCGTTGCGGGAATGAAACGTCGTACTAGGATCGCTATCGATG
565384002	OtherHits_1	TTTTTCTTTTTGCTGTTTCGTCCCGGCCAACACGGAGCTGTTTCGTCCTTCACGGACTCTTCAGACGGCGCAGAAAATCCAGTGACAGCTTTGTTTGTTTCCCGTTCGGTCTCGTTGCGGGAATGAAACGTCGTACTAGGATCGCTATCGATGA
510213831	OtherHits_1	TTTTTCTTTTTGCTGTTTCGTCCCCACCGCAGAACTCGTCAGACCGGATCACGGTGCTCCATTCCATCGCTCGACAGAAAATCCAGTGACAGCTTTGTTTGTTTCCCGTTCGGTCTCGTTGCGGGAATGAAACGTCGTACTAGGATCGCTATCG
512111353	OtherHits_1	TTTTTCTTTTTGCTGTTTCGTCCCACCCAACACGCAGACACATCGGACTCATCAGACCGGAGAGGTGCCCAGTCAATTCACGTGAAAGGTTCCAGTGACAGCTTTGTTTGTTTCCCGTTCGGTCTCGTTGCGGGAATGAAACGTCGTACTAGGA
510355841	OtherHits_1	TTTTTCTTTTTGCTGTTTCGTCCCCACCACGAGACTCCTCGGACTGATTGCGGTGTTCCAGTGTTCCACACAAGGTAAATCCAGTGACAGCTTTGTTTGTTTCCCGTTCGGTCTCGTTGCGGGAATGAAACGTCGTACTAGGATCGCTATCGAT
510204805	OtherHits_1	TTTTTCTTTTTGCTGTTTCGTCCCCAGGCAACACGAACTGTTTCGCGACGTGCGCTCGTCAGACCAGAGGCATCCAGTGACAGCTTTGTTTGTTTCCCGTTCGGTCTCGTTGCGGGAATGAAACGTCGTACTAGGATCGCTATCGATGACGATC
510205028	OtherHits_1	TTTTTCTTTTTGCTGTTTCGTCCCACCAGGGCTCATCGGACCGGACTCGGTATCCACTACGAAGGGTCGTGAAAATCCAGTGACAGCTTTGTTTGTTTCCCGTTCGGTCTCGTTGCGGGAATGAAACGTCGTACTAGGATCGCTATCGATGACG
512122046	OtherHits_1	TTTTTCTTTTTGCTGTTTCGTCCCGCGCTGTTTCGTCATCCTCGCTTGACTCTTCAGACCAGATGGAAAATCCAGTGACAGCTTTGTTTGTTTCCCGTTCGGTCTCGTTGCGGGAATGAAACGTCGTACTAGGATCGCTATCGATGACGATCTC
510240757	OtherHits_1	TTTTTCTTTTTGCTGTTTCGTCCTGGGCCAAGTCGCTGTTTCGTCGCTATCGTGGACTCATCAGACGGAAAATCCAGTGACAGCTTTGTTTGTTTCCCGTTCGGTCTCGTTGCGGGAATGAAACGTCGTACTAGGATCGCTATCGATGACGATC
565354663	OtherHits_1	TTTTTCTTTTTGCTGTTTCGTCCCGGGCTGCACAATGCTGTTTCGTCATCAATCGGACTCATCAGACCGAATCGCCAAAATCCAGTTGGAAAATCCAGTGACAGCTTTGTTTGTTTCCCGTTCGGTCTCGTTGCGGGAATGAAACGTCGTACTA
510205315	OtherHits_1	TTTTTCTTTTTGCTGTTTCGTCCCACCGATTGGACTCTTCGGACCGGATGCGGTTCCCTGACCTGCTTCACAAGGAAATCCAGTGACAGCTTTGTTTGTTTCCCGTTCGGTCTCGTTGCGGGAATGAAACGTCGTACTAGGATCGCTATCGATG
510205539	OtherHits_1	TTTTTCTTTTTGCTGTTTCGTCCCGCGGCGCCAGTAACGTTACGTGATCACCCAGACTCGTCGGACCGGTCAATTCTCCAGTGACAGCTTTGTTTGTTTCCCGTTCGGTCTCGTTGCGGGAATGAAACGTCGTACTAGGATCGCTATCGATGAC
512131642	OtherHits_1	TTTTTCTTTTTGCTGTTTCGTCCGCCGAGGAGTTGCGATGCTGTTTCGTGTATGACTCGTCAGACCAGACCTATCCAGTGCGATCGGCAAAGGTAATCCAGTGACAGCTTTGTTTGTTTCCCGTTCGGTCTCGTTGCGGGAATGAAACGTCGTA
511234931	OtherHits_1	TTTTTCTTTTTGCTGTTTCGTCCCGCCACGGAGTCATCAGACCGGAAGGCATCCTTTCAACATCACTCGTCGAAAATCCAGTGACAGCTTTGTTTGTTTCCCGTTCGGTCTCGTTGCGGGAATGAAACGTCGTACTAGGATCGCTATCGATGAC
510205682	OtherHits_1	TTTTTCTTTTTGCTGTTTCGTCCCACGTTGACTCATCTGACCGGATCGTGGTTGCTTCCCTTCATACTCGGGATCTCCAGTGACAGCTTTGTTTGTTTCCCGTTCGGTCTCGTTGCGGGAATGAAACGTCGTACTAGGATCGCTATCGATGACG
566220790	OtherHits_1	TTTTTCTTTTTGCTGTTTCGTCCCGCCACGAACTCATCAGACCAGAAGCCACTTCCATGTACAGCGCACAGAAAGTCCAGTGACAGCTTTGTTTGTTTCCCGTTCGGTCTCGTTGCGGGAATGAAACGTCGTACTAGGATCGCTATCGATGACG
515335445	OtherHits_1	TTTTTCTTTTTGCTGTTTCGTCCCGCGACAAGAGCTGTTTCGTCCTACATGCGGACTCTTCAGACCGTACTCGAAAATCCAGTGACAGCTTTGTTTGTTTCCCGTTCGGTCTCGTTGCGGGAATGAAACGTCGTACTAGGATCGCTATCGATGA
510282146	OtherHits_1	TTTTTCTTTTTGCTGTTTCGTCCTGACCATGGACTCTTCGGACCGGATGGTTCACATCGATTGGCTCAACACGAAAATCCAGTGACAGCTTTGTTTGTTTCCCGTTCGGTCTCGTTGCGGGAATGAAACGTCGTACTAGGATCGCTATCGATGA
510214071	OtherHits_1	TTTTTCTTTTTGCTGTTTCGTCCCCACGTGCGGATAGTGCGCTCGAAGTTCTCTCGTCGGACCAGACGGTAAAATCCAGTGACAGCTTTGTTTGTTTCCCGTTCGGTCTCGTTGCGGGAATGAAACGTCGTACTAGGATCGCTATCGATGACGA
510220233	OtherHits_1	TTTTTCTTTTTGCTGTTTCGTCCCGCGCCAAGGGAGTCATCAGATCGGATTCGATGCGCACTCGTCACACCAGGCAAATTCCAGTGACAGCTTTGTTTGTTTCCCGTTCGGTCTCGTTGCGGGAATGAAACGTCGTACTAGGATCGCTATCGAT
512235225	OtherHits_1	TTTTTCTTTTTGCTGTTTCGTCCACCGTGGAGACACTGATTGCTGTTTCGTCGCGACTCATCAGACCGTACCCATCCACCTCGCATCGCGGAGGCGAACATCCAGTGACAGCTTTGTTTGTTTCCCGTTCGGTCTCGTTGCGGGAATGAAACGT
510224089	OtherHits_1	TTTTTCTTTTTGCTGTTTCGTCCCGGGCAGGCAGCTGTTTCGTCCTCACATTGGACTCATCAGACTGAGAGTGATCCAGTTCCAGTTTCCAGTGACAGCTTTGTTTGTTTCCCGTTCGGTCTCGTTGCGGGAATGAAACGTCGTACTAGGATCG
512205522	OtherHits_1	TTTTTCTTTTTGCTGTTTCGTCCATCGCAGGAGTCGTCAGACTAGATCCCATCCAGTGTCAGCACAATCGGAAAGTCCAGTGACAGCTTTGTTTGTTTCCCGTTCGGTCTCGTTGCGGGAATGAAACGTCGTACTAGGATCGCTATCGATGACG
510463768	OtherHits_1	TTTTTCTTTTTGCTGTTTCGTCCCACCAACACGCAGACATTCGCAGACACATCGGACTCATCAGACCGGAGAGGTGTCTGTCCATCATCTTGGAAATCCAGTGACAGCTTTGTTTGTTTCCCGTTCGGTCTCGTTGCGGGAATGAAACGTCGTA
510209672	OtherHits_1	TTTTTCTTTTTGCTGTTTCGTCCCACCAACACGCGGCATTCGCAGACACATCGGACTCATCAGACCGGAGAGGTGTCGCATAGTGGCATGTCTAGTTCCAGTGACAGCTTTGTTTGTTTCCCGTTCGGTCTCGTTGCGGGAATGAAACGTCGTA
510210096	OtherHits_1	TTTTTCTTTTTGCTGTTTCGTCCCACCCAGTGTTGACGCTGTTTCGCCACCATGGCTCATCAGACCGAAAGAAGATCCAGTGACAGCTTTGTTTGTTTCCCGTTCGGTCTCGTTGCGGGAATGAAACGTCGTACTAGGATCGCTATCGATGACG
510210147	OtherHits_1	TTTTTCTTTTTGCTGTTTCGTCCCACCCCGCGCGGACAATGTTCGTGCAATTCGGACTCATCAGACCTGCTAAAGGGTTCCAGTGACAGCTTTGTTTGTTTCCCGTTCGGTCTCGTTGCGGGAATGAAACGTCGTACTAGGATCGCTATCGATG
511177871	OtherHits_1	TTTTTCTTTTTGCTGTTTCGTCCCACCCGAAGCCAAGAACATCAACGTCAGACGGACTCGTCGGACCGGAATCAATCGTCCAGTGACAGCTTTGTTTGTTTCCCGTTCGGTCTCGTTGCGGGAATGAAACGTCGTACTAGGATCGCTATCGATG
510210725	OtherHits_1	TTTTTCTTTTTGCTGTTTCGTCCCACGAGATGAGGTGATGCTGTTTCGTCAACGGACTCGTCAGACCGGATGGTACTTCCAGTGTATCCACATGGAAAATCCAGTGACAGCTTTGTTTGTTTCCCGTTCGGTCTCGTTGCGGGAATGAAACGTC
510210886	OtherHits_1	TTTTTCTTTTTGCTGTTTCGTCCCACGCCAAGGACTCATCGGACCGGAATGACTTCAATCAGAACCAAAGTGGCAAAATCCAGTGACAGCTTTGTTTGTTTCCCGTTCGGTCTCGTTGCGGGAATGAAACGTCGTACTAGGATCGCTATCGATG
510258505	OtherHits_1	TTTTTCTTTTTGCTGTTTCGTCCCACGCGTGCGGCATTGCAAGTAAGCGGCACGGACTCGTCAAACTGAACACGACTCTCCAGTGACAGCTTTGTTTGTTTCCCGTTCGGTCTCGTTGCGGGAATGAAACGTCGTACTAGGATCGCTATCGATG
510211331	OtherHits_1	TTTTTCTTTTTGCTGTTTCGTCCCACGGGATGCTGTTTCGTCCAGACGGATTCATCAGACCGGCCAAAAATCCAGTGACAGCTTTGTTTGTTTCCCGTTCGGTCTCGTTGCGGGAATGAAACGTCGTACTAGGATCGCTATCGATGACGATCTC
512140701	OtherHits_1	TTTTTCTTTTTGCTGTTTCGTCCGGCGCCAGCTGTTTCGTCCTGCCATGGAGTCATCAGACGGAGGCAATATCCAGTGACAGCTTTGTTTGTTTCCCGTTCGGTCTCGTTGCGGGAATGAAACGTCGTACTAGGATCGCTATCGATGACGATCT
510453619	OtherHits_1	TTTTTCTTTTTGCTGTTTCGTCCCCACATTGGACTCGTCGGACCGGATACGTGTTCATAGTCGCGCAAACTCTGAAATCCAGTGACAGCTTTGTTTGTTTCCCGTTCGGTCTCGTTGCGGGAATGAAACGTCGTACTAGGATCGCTATCGATGA
513231646	OtherHits_1	TTTTTCTTTTTGCTGTTTCGTCCCCACCACAAGACTCATCGGACCGGATTAGCAGAACTCCAGTAGCTCACTGCAGGTGTCCAGTGACAGCTTTGTTTGTTTCCCGTTCGGTCTCGTTGCGGGAATGAAACGTCGTACTAGGATCGCTATCGAT
512115869	OtherHits_1	TTTTTCTTTTTGCTGTTTCGTCCCCACCACGAGACTCATCGGACTGATTGCGGTGTTCCAGTGGCCACCTTGCCAAAGGTTCCAGTGACAGCTTTGTTTGTTTCCCGTTCGGTCTCGTTGCGGGAATGAAACGTCGTACTAGGATCGCTATCGA
510213947	OtherHits_1	TTTTTCTTTTTGCTGTTTCGTCCCCACGCGACCATGATGTACAGCCGACCTACGGACTCGTCAGACTAGACGTCCACTCCAGTGACAGCTTTGTTTGTTTCCCGTTCGGTCTCGTTGCGGGAATGAAACGTCGTACTAGGATCGCTATCGATGA
510214067	OtherHits_1	TTTTTCTTTTTGCTGTTTCGTCCCCACGTGCGGATAGTGCGCTCGAAGTTCTCTCATCGGACCGTTTCCAGTGACAGCTTTGTTTGTTTCCCGTTCGGTCTCGTTGCGGGAATGAAACGTCGTACTAGGATCGCTATCGATGACGATCTCGATG
510365467	OtherHits_1	TTTTTCTTTTTGCTGTTTCGTCCGCAGGGCCATGCTGTTTCGTCGCTTGCACTCATCAGACCGGAAGGAAATCCAGTGACAGCTTTGTTTGTTTCCCGTTCGGTCTCGTTGCGGGAATGAAACGTCGTACTAGGATCGCTATCGATGACGATCT
510275948	OtherHits_1	TTTTTCTTTTTGCTGTTTCGTCCCGAGCAGTGGACTCGTCTGACCGGATACGATGTCCATGTGCACATCCTGCTAAAATCCAGTGACAGCTTTGTTTGTTTCCCGTTCGGTCTCGTTGCGGGAATGAAACGTCGTACTAGGATCGCTATCGATG
510215744	OtherHits_1	TTTTTCTTTTTGCTGTTTCGTCCCGAGGTGGTCGCACCGCTGTTTCGTCGTATGGACTCGTCAGACCGGGATGATCTCCAGTTCAGAGAAACCATCCAGTGACAGCTTTGTTTGTTTCCCGTTCGGTCTCGTTGCGGGAATGAAACGTCGTACT
511154551	OtherHits_1	TTTTTCTTTTTGCTGTTTCGTCCAGACGGATTCATCAGACCGGCCAAAAATCCAGTGACAGCTTTGTTTGTTTCCCGTTCGGTCTCGTTGCGGGAATGAAACGTCGTACTAGGATCGCTATCGATGACGATCTCGATGCAACGTACTGACGTTA
510247103	OtherHits_1	TTTTTCTTTTTGCTGTTTCGTCCCGCAACCTGAACTCGTCAGACCGGATAATGTTGCTCGTTGATCCAATTGAATCTTTCCAGTGACAGCTTTGTTTGTTTCCCGTTCGGTCTCGTTGCGGGAATGAAACGTCGTACTAGGATCGCTATCGATG
510258415	OtherHits_1	TTTTTCTTTTTGCTGTTTCGTCCCGCAAGGATCCCGCTGTTTCGTCGCACAATGGACTCGTCAGACTATCTCTCCAGTGACAGCTTTGTTTGTTTCCCGTTCGGTCTCGTTGCGGGAATGAAACGTCGTACTAGGATCGCTATCGATGACGATC
512243992	OtherHits_1	TTTTTCTTTTTGCTGTTTCGTCCCGCCAAGAGCATTGCTGTTTCGCCTCGAGAGGGCTCGTCAGACCGTAATCATCCAGTGATGGAAAATTCAGTGACAGCTTTGTTTGTTTCCCGTTCGGTCTCGTTGCGGGAATGAAACGTCGTACTAGGAT
510216951	OtherHits_1	TTTTTCTTTTTGCTGTTTCGTCCCGCCACGAACTCATCAGACCAGACTTGGCATGCTCGCACGACTCTCGAACAAATCCAGTGACAGCTTTGTTTGTTTCCCGTTCGGTCTCGTTGCGGGAATGAAACGTCGTACTAGGATCGCTATCGATGAC
512154749	OtherHits_1	TTTTTCTTTTTGCTGTTTCGTCCTGCCACAGACTCGTCAGACCAGATTGCTTTATGCCCACGCGGCTACGGAGCGTTCCAGTGACAGCTTTGTTTGTTTCCCGTTCGGTCTCGTTGCGGGAATGAAACGTCGTACTAGGATCGCTATCGATGAC
521328150	OtherHits_1	TTTTTCTTTTTGCTGTTTCGTCCCGCCACAGACTCGTCAGACCAGAGGCATCAATCCCACACGAAGGCGAAGAAAGTCCAGTGACAGCTTTGTTTGTTTCCCGTTCGGTCTCGTTGCGGGAATGAAACGTCGTACTAGGATCGCTATCGATGAC
513294795	OtherHits_1	TTTTTCTTTTTGCTGTTTCGTCCCGCCACAGACTCTTCAGACCAGAAGCCCTCGACCAATACATGCTTAGCCAAAATCCAGTGACAGCTTTGTTTGTTTCCCGTTCGGTCTCGTTGCGGGAATGAAACGTCGTACTAGGATCGCTATCGATGAC
514908318	OtherHits_1	TTTTTCTTTTTGCTGTTTCGTCCCGCCACGAACTCGTCAGACCAGAGAGCATCCTTCCCCAACCCAGGTAAGAACATCCAGTGACAGCTTTGTTTGTTTCCCGTTCGGTCTCGTTGCGGGAATGAAACGTCGTACTAGGATCGCTATCGATGAC
510216993	OtherHits_1	TTTTTCTTTTTGCTGTTTCGTCCCGCCACGAACTCATCAGACCAGAGGCCTTGCAAATGATCACTCCCTCGCAAAATCCAGTGACAGCTTTGTTTGTTTCCCGTTCGGTCTCGTTGCGGGAATGAAACGTCGTACTAGGATCGCTATCGATGAC
510264782	OtherHits_1	TTTTTCTTTTTGCTGTTTCGTCCCGCCACGAACTCATCAGACTAGAGTCGCCGACCTTCGATTCCACCAAAGATCATCCAGTGACAGCTTTGTTTGTTTCCCGTTCGGTCTCGTTGCGGGAATGAAACGTCGTACTAGGATCGCTATCGATGAC
510217165	OtherHits_1	TTTTTCTTTTTGCTGTTTCGTCCCGCCACGAACTCATCAGACCGGAGGCCAATCACATCCTCGCGAAGAGTGAAAATCCAGTGACAGCTTTGTTTGTTTCCCGTTCGGTCTCGTTGCGGGAATGAAACGTCGTACTAGGATCGCTATCGATGAC
565707995	OtherHits_1	TTTTTCTTTTTGCTGTTTCGTCCCGCCACGAACTCTTCAGACCAGAAGCGCTTTTGATCCAACACACGAACCAAAATCCAGTGACAGCTTTGTTTGTTTCCCGTTCGGTCTCGTTGCGGGAATGAAACGTCGTACTAGGATCGCTATCGATGAC
510473222	OtherHits_1	TTTTTCTTTTTGCTGTTTCGTCCCGCCACAGACTCGTCAGACCAGATTCGCAATGTCCAGTGATAAACCCGAACAATCCAGTGACAGCTTTGTTTGTTTCCCGTTCGGTCTCGTTGCGGGAATGAAACGTCGTACTAGGATCGCTATCGATGAC
565580942	OtherHits_1	TTTTTCTTTTTGCTGTTTCGTCCCGCCACAGACTCATCAGACCGTATCCCCCATCTTCACACGAACAGAGAGAATCCAGTGACAGCTTTGTTTGTTTCCCGTTCGGTCTCGTTGCGGGAATGAAACGTCGTACTAGGATCGCTATCGATGACGA
512100853	OtherHits_1	TTTTTCTTTTTGCTGTTTCGTCCCGCCACGGAGTCATCAGACTAGAGTCGCTCTCCCAAGCTGCATAACAAGGAAGTCCAGTGACAGCTTTGTTTGTTTCCCGTTCGGTCTCGTTGCGGGAATGAAACGTCGTACTAGGATCGCTATCGATGAC
510217097	OtherHits_1	TTTTTCTTTTTGCTGTTTCGTCCCGCCACGAACTCATCAGACCGGAGAAGCGTTCCTACTCGATGTGAGAAGAAAGTCCAGTGACAGCTTTGTTTGTTTCCCGTTCGGTCTCGTTGCGGGAATGAAACGTCGTACTAGGATCGCTATCGATGAC
514599554	OtherHits_1	TTTTTCTTTTTGCTGTTTCGTCCCGCCACGGATTCGTCAGACCGGATACGGCTCCCTCCTGCTACAACACAGAAAGTCCAGTGACAGCTTTGTTTGTTTCCCGTTCGGTCTCGTTGCGGGAATGAAACGTCGTACTAGGATCGCTATCGATGAC
510218734	OtherHits_1	TTTTTCTTTTTGCTGTTTCGTCCCGCCACGGATTCATCAGACCGGATCAGCACCTTCCCTCAGTGTTTGGAGAAAGTCCAGTGACAGCTTTGTTTGTTTCCCGTTCGGTCTCGTTGCGGGAATGAAACGTCGTACTAGGATCGCTATCGATGAC
566220686	OtherHits_1	TTTTTCTTTTTGCTGTTTCGTCCCGCCACGAACTCATCAGACCGGATCCGCCTTCCCGAATAAACCTCCGAGAAAGTCCAGTGACAGCTTTGTTTGTTTCCCGTTCGGTCTCGTTGCGGGAATGAAACGTCGTACTAGGATCGCTATCGATGAC
510218791	OtherHits_1	TTTTTCTTTTTGCTGTTTCGTCCCGCCACGGATTCATCAGACCGGCTAGCTCCACTTCCACACCCAGTAGAAATGTCCAGTGACAGCTTTGTTTGTTTCCCGTTCGGTCTCGTTGCGGGAATGAAACGTCGTACTAGGATCGCTATCGATGACG
510220150	OtherHits_1	TTTTTCTTTTTGCTGTTTCGTCCCGCGCAGTGGAATGCAACGTCAACTACTGTGGACTCTTCGGACCAGACTAACTCCAGTGACAGCTTTGTTTGTTTCCCGTTCGGTCTCGTTGCGGGAATGAAACGTCGTACTAGGATCGCTATCGATGACG
510220521	OtherHits_1	TTTTTCTTTTTGCTGTTTCGTCCCGCGCTCATCAGACCGGATACGGGAGTGTGTGACCCCATGCGGAGCATTCCAGTGACAGCTTTGTTTGTTTCCCGTTCGGTCTCGTTGCGGGAATGAAACGTCGTACTAGGATCGCTATCGATGACGATCT
510220545	OtherHits_1	TTTTTCTTTTTGCTGTTTCGTCCCGCGCTCATCAGACCGGATGCGGTGTTGTTTTTTCCAGTGACAGCTTTGTTTGTTTCCCGTTCGGTCTCGTTGCGGGAATGAAACGTCGTACTAGGATCGCTATCGATGACGATCTCGATGCAACGTACTG
512231465	OtherHits_1	TTTTTCTTTTTGCTGTTTCGTCCCGCGCTGTTTCGTCAAACGACTCGTCAGACCAGAAAGTCCAGTGAACAATCACGAAAATCCAGTGACAGCTTTGTTTGTTTCCCGTTCGGTCTCGTTGCGGGAATGAAACGTCGTACTAGGATCGCTATCG
473075717	OtherHits_1	TTTTTCTTTTTGCTGTTTCGTCCCGCGGAGTGGCAATCTACAGACTGCATCACGGACTCGTCAGACCGGACGTCCATTCCAGTGACAGCTTTGTTTGTTTCCCGTTCGGTCTCGTTGCGGGAATGAAACGTCGTACTAGGATCGCTATCGATGA
510218559	OtherHits_1	TTTTTCTTTTTGCTGTTTCGTCCCGCCACGGATTCATCAGACCAGAGCAGCCCTTCTCCAGATACTCGAGAGAAAGTCCAGTGACAGCTTTGTTTGTTTCCCGTTCGGTCTCGTTGCGGGAATGAAACGTCGTACTAGGATCGCTATCGATGAC
513303622	OtherHits_1	TTTTTCTTTTTGCTGTTTCGTCCCGCCACGGATTCATCAGACCAGATAGCCAACTATGTCAGAGCAACACAGAAATTCCAGTGACAGCTTTGTTTGTTTCCCGTTCGGTCTCGTTGCGGGAATGAAACGTCGTACTAGGATCGCTATCGATGAC
514102108	OtherHits_1	TTTTTCTTTTTGCTGTTTCGTCCCGGCACACAGACTCATCAAACCGGATCGCACACAATGCGTGCAGTGCCTTCATTTTCCAGTGACAGCTTTGTTTGTTTCCCGTTCGGTCTCGTTGCGGGAATGAAACGTCGTACTAGGATCGCTATCGATG
510223270	OtherHits_1	TTTTTCTTTTTGCTGTTTCGTCCCGGGCAATGCTGTTTCGTCCTCACATGGACTCATCAGACCAGACACTATCTGACCAAGAGGTCGGTACGAAAATCCAGTGACAGCTTTGTTTGTTTCCCGTTCGGTCTCGTTGCGGGAATGAAACGTCGTA
513394024	OtherHits_1	TTTTTCTTTTTGCTGTTTCGTCCCGGGCATTAAGACTCGTCGGACCGGAATGTTTGCCATGCCCCTCACGCATAGTGAGTCCAGTGACAGCTTTGTTTGTTTCCCGTTCGGTCTCGTTGCGGGAATGAAACGTCGTACTAGGATCGCTATCGAT
510224611	OtherHits_1	TTTTTCTTTTTGCTGTTTCGTCCCGGGCGCGCGCACTTGCTGTTTCGTCGAGTGGACTCATCAGACTAGACGCAAAAATCCAGTGACAGCTTTGTTTGTTTCCCGTTCGGTCTCGTTGCGGGAATGAAACGTCGTACTAGGATCGCTATCGATG
519959721	OtherHits_1	TTTTTCTTTTTGCTGTTTCGTCCGCAGCTGTTTCGCGTCTAGCTCGTCAGACCGGATACGACTCTCACTCATCGAAAGCAAGAAAATCCTGTGACAGCTTTGTTTGTTTCCCGTTCGGTCTCGTTGCGGGAATGAAACGTCGTACTAGGATCGC
510264639	OtherHits_1	TTTTTCTTTTTGCTGTTTCGTCCGCCACAACTGTATGCACAAGCAGCTTCTCTCATCAGACCGAACGGTTCCCAGTCATCCAGTGACAGCTTTGTTTGTTTCCCGTTCGGTCTCGTTGCGGGAATGAAACGTCGTACTAGGATCGCTATCGATG
510521521	OtherHits_1	TTTTTCTTTTTGCTGTTTCGTCCGCCATAAGGACTTCTCAAACAGGATGACATTTCCAGTGACAGCTTTGTTTGTTTCCCGTTCGGTCTCGTTGCGGGAATGAAACGTCGTACTAGGATCGCTATCGATGACGATCTCGATGCAACGTACTGAC
510230108	OtherHits_1	TTTTTCTTTTTGCTGTTTCGTCCGCGGACCCAGCTGTTTCGTCCAGCACTAATGGACTCTTCAGACCAATTCCAGTGACAGCTTTGTTTGTTTCCCGTTCGGTCTCGTTGCGGGAATGAAACGTCGTACTAGGATCGCTATCGATGACGATCTC
510230203	OtherHits_1	TTTTTCTTTTTGCTGTTTCGTCCGCGGCCACATGTTGCTGTTTCGTCATAATGGACTCGTCAGACCAGATGCCATCCAGTTCACACTGTGAAAATCCAGTGACAGCTTTGTTTGTTTCCCGTTCGGTCTCGTTGCGGGAATGAAACGTCGTACT
510204304	OtherHits_1	TTTTTCTTTTTGCTGTTTCGTCCGGCAGCAGCTGTTTCGTCCTCCCGTGGACTCGTCAGACCGACAAAAATCCAGTGACAGCTTTGTTTGTTTCCCGTTCGGTCTCGTTGCGGGAATGAAACGTCGTACTAGGATCGCTATCGATGACGATCTC
510331553	OtherHits_1	TTTTTCTTTTTGCTGTTTCGTCCGGCAGCAGGAGTCGTCAGACTGATTGCCAATTCCAGTGTGTTTGCTGAAAATCCAGTGACAGCTTTGTTTGTTTCCCGTTCGGTCTCGTTGCGGGAATGAAACGTCGTACTAGGATCGCTATCGATGACGA
511192093	OtherHits_1	TTTTTCTTTTTGCTGTTTCGTCCGGCAGGGTCATGCTGTTTCGTCGACACTCATCAGACCGGAGAATTCCAGTGCAGTTAACCGCAACCGAATCCAGTGACAGCTTTGTTTGTTTCCCGTTCGGTCTCGTTGCGGGAATGAAACGTCGTACTAG
512286818	OtherHits_1	TTTTTCTTTTTGCTGTTTCGTCCGGCGTACAGAACTCATCAGACGGATTACCCATGTCCAGTAAGAACATTCCAGTGACAGCTTTGTTTGTTTCCCGTTCGGTCTCGTTGCGGGAATGAAACGTCGTACTAGGATCGCTATCGATGACGATCTC
510320646	OtherHits_1	TTTTTCTTTTTGCTGTTTCGTCCCGCGGAGGCTTGCTGTTTCGTTGTGCTCATCAGACCGGAGGTATCCAGTGACTTGGCTAGCCGATTGGAATCCAGTGACAGCTTTGTTTGTTTCCCGTTCGGTCTCGTTGCGGGAATGAAACGTCGTACTA
510462328	OtherHits_1	TTTTTCTTTTTGCTGTTTCGTCCGGCGTTAGTGCTGTTTCGTTGTGCTCATCAGACTAGAAAACTCCAGTGACAGCTTTGTTTGTTTCCCGTTCGGTCTCGTTGCGGGAATGAAACGTCGTACTAGGATCGCTATCGATGACGATCTCGATGCA
512693122	OtherHits_1	TTTTTCTTTTTGCTGTTTCGTCCCGGGGCACACACGCTGTTTCGTCTGCGGCAGGCAAGAGAAGATCCAGTGACAGCTTTGTTTGTTTCCCGTTCGGTCTCGTTGCGGGAATGAAACGTCGTACTAGGATCGCTATCGATGACGATCTCGATGC
511152401	OtherHits_1	TTTTTCTTTTTGCTGTTTCGTCCTAACCATAGACTCGTCGGACCGGAAGGCATTGACATGTGCTGCTTTCGTCAAAATCCAGTGACAGCTTTGTTTGTTTCCCGTTCGGTCTCGTTGCGGGAATGAAACGTCGTACTAGGATCGCTATCGATGA
510239224	OtherHits_1	TTTTTCTTTTTGCTGTTTCGTCCTGACCGTAGACTCATCGGACCGGAGGCCTCGCAGGTCGATATCCAATTGCGAAATCCAGTGACAGCTTTGTTTGTTTCCCGTTCGGTCTCGTTGCGGGAATGAAACGTCGTACTAGGATCGCTATCGATGA
510283215	OtherHits_1	TTTTTCTTTTTGCTGTTTCGTCCTGACCGTAGACTCATCGGACCGGAGGCCTGAGGCTGTGACGTGACTTCCTCAAAATCCAGTGACAGCTTTGTTTGTTTCCCGTTCGGTCTCGTTGCGGGAATGAAACGTCGTACTAGGATCGCTATCGATG
510321389	OtherHits_1	TTTTTCTTTTTGCTGTTTCGTCCTGCAAGTCGGGCGTGCTGTTTCGTCATTTACTCGTCAGACTAGAAGAATCCAGTGACAGCTTTGTTTGTTTCCCGTTCGGTCTCGTTGCGGGAATGAAACGTCGTACTAGGATCGCTATCGATGACGATCT
510240411	OtherHits_1	TTTTTCTTTTTGCTGTTTCGTCCTGGCGCATGTCAGGTCAAGACTCTGCACATAGACTCTTCGGACTCGATTCCATCCAGTGACAGCTTTGTTTGTTTCCCGTTCGGTCTCGTTGCGGGAATGAAACGTCGTACTAGGATCGCTATCGATGACG
510239680	OtherHits_1	TTTTTCTTTTTGCTGTTTCGTCCTGCCCAGGGATTCATCAGATCGGATTCGGTGCGCACTCGGCACTCCAGGCTATTTCCAGTGACAGCTTTGTTTGTTTCCCGTTCGGTCTCGTTGCGGGAATGAAACGTCGTACTAGGATCGCTATCGATGA
510206173	OtherHits_1	TTTTTCTTTTTGCTGTTTCGTCCGGCATACAGAACTCTTCAGACGGAGGCTACCATTTCCAGTGACAGCTTTGTTTGTTTCCCGTTCGGTCTCGTTGCGGGAATGAAACGTCGTACTAGGATCGCTATCGATGACGATCTCGATGCAACGTACT
512730432	OtherHits_1	TTTTTCTTTTTGCTGTTTCGTCCCGCCAAGAGAAGCTCGCTGTTTCGTCCAACGGACTCGTCAGACCAGAGAAAATCTAGTGACAGCTTTGTTTGTTTCCCGTTCGGTCTCGTTGCGGGAATGAAACGTCGTACTAGGATCGCTATCGATGACG
510248779	OtherHits_1	TTTTTCTTTTTGCTGTTTCGTCCCGGGCAAGAGCTCATCAGACCGGAGATAGGCCCACATCCACACACTCGTAGAGTTCCAGTGACAGCTTTGTTTGTTTCCCGTTCGGTCTCGTTGCGGGAATGAAACGTCGTACTAGGATCGCTATCGATGA
512138182	OtherHits_1	TTTTTCTTTTTGCTGTTTCGTCCGGCAGGGTCTTGCTGTTTCGTCGACACTCATCAGACTAGAAAACTCCAGTGACAGCTTTGTTTGTTTCCCGTTCGGTCTCGTTGCGGGAATGAAACGTCGTACTAGGATCGCTATCGATGACGATCTCGAT
523164235	OtherHits_1	TTTTTCTTTTTGCTGTTTCGTCCCGCCACGAACTCATCAGACTGAACGCGACCTCCTCCACACATGATGAAGAAATTCCAGTGACAGCTTTGTTTGTTTCCCGTTCGGTCTCGTTGCGGGAATGAAACGTCGTACTAGGATCGCTATCGATGAC
511462327	OtherHits_1	TTTTTCTTTTTGCTGTTTCGTCCCCCGAGAAGGCCGATCGCTGTTTCGTCAAACGACTCGTCAGACCAGACACATCCAGTTAGCCGTGAGAATGTCCAGTGACAGCTTTGTTTGTTTCCCGTTCGGTCTCGTTGCGGGAATGAAACGTCGTACT
565715538	OtherHits_1	TTTTTCTTTTTGCTGTTTCGTCCCGCGTGGAGTCATCAGACAGGTCGTTCGTAATCCAGTTGCAAACCAGAATCCAGTGACAGCTTTGTTTGTTTCCCGTTCGGTCTCGTTGCGGGAATGAAACGTCGTACTAGGATCGCTATCGATGACGATC
510259092	OtherHits_1	TTTTTCTTTTTGCTGTTTCGTCCCCACCACGAGACTCATCGGACTGATTGCGGTGTTCCAGTTGCGCCCGCAGGTGCTCCAGTGACAGCTTTGTTTGTTTCCCGTTCGGTCTCGTTGCGGGAATGAAACGTCGTACTAGGATCGCTATCGATGA
512209397	OtherHits_1	TTTTTCTTTTTGCTGTTTCGTCCCACCGATGCATGCATTGAGCGATGATGCGCGGACTCTTCGGACTAGACTTGACCTCCAGTGACAGCTTTGTTTGTTTCCCGTTCGGTCTCGTTGCGGGAATGAAACGTCGTACTAGGATCGCTATCGATGA
510263606	OtherHits_1	TTTTTCTTTTTGCTGTTTCGTCCCGCCACGAACTCATCAGACCGGATGGCCCACCTAACCCTAAGCAGAAAGATGATCCAGTGACAGCTTTGTTTGTTTCCCGTTCGGTCTCGTTGCGGGAATGAAACGTCGTACTAGGATCGCTATCGATGAC
512213338	OtherHits_1	TTTTTCTTTTTGCTGTTTCGTCCCGGGCTTGCGTGCAACTGGGTTGTTGCAGGACTCGTCAGACTAGAAGCCTCCATCCAGTGACAGCTTTGTTTGTTTCCCGTTCGGTCTCGTTGCGGGAATGAAACGTCGTACTAGGATCGCTATCGATGAC
510268221	OtherHits_1	TTTTTCTTTTTGCTGTTTCGTCCGCCGTTTCGTATGACTCATCAGACCCGATCCAGTGCGCGCATAACACACCAATCCAGTGACAGCTTTGTTTGTTTCCCGTTCGGTCTCGTTGCGGGAATGAAACGTCGTACTAGGATCGCTATCGATGACG
510269454	OtherHits_1	TTTTTCTTTTTGCTGTTTCGTCCCGCAGCGCATCGCAACACGACATACCTGGTGGACTCGTCGGACCGAACTAAATCCAGTGACAGCTTTGTTTGTTTCCCGTTCGGTCTCGTTGCGGGAATGAAACGTCGTACTAGGATCGCTATCGATGACG
512270532	OtherHits_1	TTTTTCTTTTTGCTGTTTCGTCCGGCGTTAGTGCTGTTTCGTTGTGCTCATCAGACCGGAATGGAAATCCAGTGACAGCTTTGTTTGTTTCCCGTTCGGTCTCGTTGCGGGAATGAAACGTCGTACTAGGATCGCTATCGATGACGATCTCGAT
510272234	OtherHits_1	TTTTTCTTTTTGCTGTTTCGTCCCGCCACAGATTCATCAGACCGGAAGGCATCCACATCACAATAGCAATGCGAAATCCAGTGACAGCTTTGTTTGTTTCCCGTTCGGTCTCGTTGCGGGAATGAAACGTCGTACTAGGATCGCTATCGATGAC
510276661	OtherHits_1	TTTTTCTTTTTGCTGTTTCGTCCCAGGCCACACGAATGCTGTTTCGTCGATACGGACTCGTCAGACCGGATCTCGTCCTTCCACGCACCAACCGTGAAAATCCAGTGACAGCTTTGTTTGTTTCCCGTTCGGTCTCGTTGCGGGAATGAAACGT
565707892	OtherHits_1	TTTTTCTTTTTGCTGTTTCGTCCCGCCACGAACTCATCAGACTAGAAGCCATGTCCACTTTGCAAATGCAGTGAAAATCCAGTGACAGCTTTGTTTGTTTCCCGTTCGGTCTCGTTGCGGGAATGAAACGTCGTACTAGGATCGCTATCGATGA
510279104	OtherHits_1	TTTTTCTTTTTGCTGTTTCGTCCACCGAGGCGAGAGGCGCTGTTTCGTCGTTCGGACTCGTCAGACCAGAAGATTCCAGTTCGTTCGCGGAAAATCCAGTGACAGCTTTGTTTGTTTCCCGTTCGGTCTCGTTGCGGGAATGAAACGTCGTACT
514051364	OtherHits_1	TTTTTCTTTTTGCTGTTTCGTCCTGGGCAGTGAGGAGCGTGTTTCGTCATACAGACTCATCAGACCAGAGCTCAATCGCAGTTCGTCAATCCGCGAAAATCCAGTGACAGCTTTGTTTGTTTCCCGTTCGGTCTCGTTGCGGGAATGAAACGTC
565710743	OtherHits_1	TTTTTCTTTTTGCTGTTTCGTCCCGCGCTGTTTCGTCAAACGACTCGTCAGACCAGAAATCCAGTGAGAAGATCCAGTGACAGCTTTGTTTGTTTCCCGTTCGGTCTCGTTGCGGGAATGAAACGTCGTACTAGGATCGCTATCGATGACGATC
566087689	OtherHits_1	TTTTTCTTTTTGCTGTTTCGTCCCGCCACAGACTCGTCAGACTAGATCGCTACATTCCCCGACCACTACGAAGAAATTCCAGTGACAGCTTTGTTTGTTTCCCGTTCGGTCTCGTTGCGGGAATGAAACGTCGTACTAGGATCGCTATCGATGA
523872748	OtherHits_1	TTTTTCTTTTTGCTGTTTCGTCCCGCCACGGAGTCATCAGACCGGAAGCTACGTCTCACACTCATCGAAAGAAACGTCCAGTGACAGCTTTGTTTGTTTCCCGTTCGGTCTCGTTGCGGGAATGAAACGTCGTACTAGGATCGCTATCGATGAC
510441987	OtherHits_1	TTTTTCTTTTTGCTGTTTCGTCCCACCGGTGCAATCCACATACATGGGCTGCGGACTCGTCGGACCAGATACCATTCTCCAGTGACAGCTTTGTTTGTTTCCCGTTCGGTCTCGTTGCGGGAATGAAACGTCGTACTAGGATCGCTATCGATGA
510313132	OtherHits_1	TTTTTCTTTTTGCTGTTTCGTCCCGCCACGGATTCATCAGACCGGAAGCTTGTGAGCAGCTCGTTTTGTTGTGCCCTCCAGTGACAGCTTTGTTTGTTTCCCGTTCGGTCTCGTTGCGGGAATGAAACGTCGTACTAGGATCGCTATCGATGAC
510318329	OtherHits_1	TTTTTCTTTTTGCTGTTTCGTCCCGCCACGAACTCATCAGACTGGTGCCGCTCGGCACACCAAATATGGTCATGCATCCAGTGACAGCTTTGTTTGTTTCCCGTTCGGTCTCGTTGCGGGAATGAAACGTCGTACTAGGATCGCTATCGATGAC
512150206	OtherHits_1	TTTTTCTTTTTGCTGTTTCGTCCGGCTACATGCTGTTTCGTCCTGCTGCGGACTCGTCAGACGGAAGTCGAAAATCCAGTGACAGCTTTGTTTGTTTCCCGTTCGGTCTCGTTGCGGGAATGAAACGTCGTACTAGGATCGCTATCGATGACGA
512124875	OtherHits_1	TTTTTCTTTTTGCTGTTTCGTCCCGGGCAGCTGTTTCGTCCTGGTGGACTCTTCAGACATGGCGCACAGAATCCAGTGACAGCTTTGTTTGTTTCCCGTTCGGTCTCGTTGCGGGAATGAAACGTCGTACTAGGATCGCTATCGATGACGATCT
510331026	OtherHits_1	TTTTTCTTTTTGCTGTTTCGTCCCGCCACAGACTCGTCAGACCAGAGAGCATCCACCCAGTAAACCTTCGTGAAAATCCAGTGACAGCTTTGTTTGTTTCCCGTTCGGTCTCGTTGCGGGAATGAAACGTCGTACTAGGATCGCTATCGATGAC
512315049	OtherHits_1	TTTTTCTTTTTGCTGTTTCGTCCGGCGTTAGTGCTGTTTCGTTGTGCTCATCAGACCGGAGGTTTCCAGTGAGATCAACTCCCGAAAATCCAGTGACAGCTTTGTTTGTTTCCCGTTCGGTCTCGTTGCGGGAATGAAACGTCGTACTAGGATC
512792957	OtherHits_1	TTTTTCTTTTTGCTGTTTCGTCCCACGGTGTGCTGTTTCGCATGATGCTCGTCAGACTGAAAATCCAGTGACAGCTTTGTTTGTTTCCCGTTCGGTCTCGTTGCGGGAATGAAACGTCGTACTAGGATCGCTATCGATGACGATCTCGATGCAA
510355683	OtherHits_1	TTTTTCTTTTTGCTGTTTCGTCCCCACACCGCGCGCATCAAGTCGTGACACAAGGACTCGTCAGACCGAATTGGTGTCCAGTCAATCCAGTGACAGCTTTGTTTGTTTCCCGTTCGGTCTCGTTGCGGGAATGAAACGTCGTACTAGGATCGCT
512557584	OtherHits_1	TTTTTCTTTTTGCTGTTTCGTCCCACACCAAGGACTCATCGGACTGATTGCGGTGTTCCAGTGCTTTGTTTTGCACACCTCCAGTGACAGCTTTGTTTGTTTCCCGTTCGGTCTCGTTGCGGGAATGAAACGTCGTACTAGGATCGCTATCGAT
510358178	OtherHits_1	TTTTTCTTTTTGCTGTTTCGTCCCGCCACGAACTCATCAGACCGGATATCGGATTCCTGCACGCATGACAAGAAAGTCCAGTGACAGCTTTGTTTGTTTCCCGTTCGGTCTCGTTGCGGGAATGAAACGTCGTACTAGGATCGCTATCGATGAC
512134261	OtherHits_1	TTTTTCTTTTTGCTGTTTCGTCCGCGGCCACGAGTTGCTGTTTCGTATGTCTCATCAGACTAGATCCATCCAGTTCGTTGTGGAAAGTCCAGTGACAGCTTTGTTTGTTTCCCGTTCGGTCTCGTTGCGGGAATGAAACGTCGTACTAGGATCG
513326672	OtherHits_1	TTTTTCTTTTTGCTGTTTCGTCCCGCGCAGAGTCATCAGACAGTCCGTTCGAAAATCCTGTGACAGCTTTGTTTGTTTCCCGTTCGGTCTCGTTGCGGGAATGAAACGTCGTACTAGGATCGCTATCGATGACGATCTCGATGCAACGTACTGA
510454233	OtherHits_1	TTTTTCTTTTTGCTGTTTCGTCCCGCCACGAACTCATCAGACCAGAGTCGCTTATCCCAAGAGTGAACCCGAGAAATCCAGTGACAGCTTTGTTTGTTTCCCGTTCGGTCTCGTTGCGGGAATGAAACGTCGTACTAGGATCGCTATCGATGAC
514973518	OtherHits_1	TTTTTCTTTTTGCTGTTTCGTCCCACCACACGGAGCACACGTATCGATGTGACAGACTCGTCGGACCGGAATCAGAATCCAGTGACAGCTTTGTTTGTTTCCCGTTCGGTCTCGTTGCGGGAATGAAACGTCGTACTAGGATCGCTATCGATGA
510471416	OtherHits_1	TTTTTCTTTTTGCTGTTTCGTCCCACGCGGATCAACTGCTGTTTCGTCGTCAAAGACTCTTCAGACTGAGCAAAATCCAGTGACAGCTTTGTTTGTTTCCCGTTCGGTCTCGTTGCGGGAATGAAACGTCGTACTAGGATCGCTATCGATGACG
510472604	OtherHits_1	TTTTTCTTTTTGCTGTTTCGTCCCCGCACGACCTACCAAGAGCGCAATGCTACGGACTCATCGGACCGTTTTCCAGTGACAGCTTTGTTTGTTTCCCGTTCGGTCTCGTTGCGGGAATGAAACGTCGTACTAGGATCGCTATCGATGACGATCT
510523589	OtherHits_1	TTTTTCTTTTTGCTGTTTCGTCCGGGCGAGTTGCTGTTTCGTCCTGCCGTGGACTCATCAGACCTGATCCGAAATCCAGTGACAGCTTTGTTTGTTTCCCGTTCGGTCTCGTTGCGGGAATGAAACGTCGTACTAGGATCGCTATCGATGACGA
510257237	OtherHits_1	TTTTTCTTTTTGCTGTTTCGTCCCGCCACGAACTCATCAGACCAGAGCACACCTTCCACGTCAAGCCGAGCAGAAAGTCCAGTGACAGCTTTGTTTGTTTCCCGTTCGGTCTCGTTGCGGGAATGAAACGTCGTACTAGGATCGCTATCGATGA
511127893	OtherHits_1	TTTTTCTTTTTGCTGTTTCGTCCCGCCACGGATTCATCAGACCGGAGGCACCATCTTCGGATTCGACCAAAGAAAGTCCAGTGACAGCTTTGTTTGTTTCCCGTTCGGTCTCGTTGCGGGAATGAAACGTCGTACTAGGATCGCTATCGATGAC
511139275	OtherHits_1	TTTTTCTTTTTGCTGTTTCGTCCCGACGCGCAAGAGCATGTTTCGTCCCCATTGGACTCATCAGACGGCATTGAAATCCAGTGACAGCTTTGTTTGTTTCCCGTTCGGTCTCGTTGCGGGAATGAAACGTCGTACTAGGATCGCTATCGATGAC
512111196	OtherHits_1	TTTTTCTTTTTGCTGTTTCGTCCCACCACGTGAGCTGTTTCGCAGTTTGCTGCTCGTCAGACCGGATAGAAAGTCCAGTGACAGCTTTGTTTGTTTCCCGTTCGGTCTCGTTGCGGGAATGAAACGTCGTACTAGGATCGCTATCGATGACGAT
511193263	OtherHits_1	TTTTTCTTTTTGCTGTTTCGTCCCGCCACAGACTCGTCAGACCGTGTTACATGCACCTATCCCAAAAGTACAATCCAGTGACAGCTTTGTTTGTTTCCCGTTCGGTCTCGTTGCGGGAATGAAACGTCGTACTAGGATCGCTATCGATGACGAT
511198855	OtherHits_1	TTTTTCTTTTTGCTGTTTCGTCCGGCGCGTGTAGTGCTGTTTCGTCACACAATGAACTCATCAGACCGGAAGCATCCAGTTCAGTTGACCCAAACCGAAATCCAGTGACAGCTTTGTTTGTTTCCCGTTCGGTCTCGTTGCGGGAATGAAACGT
511199153	OtherHits_1	TTTTTCTTTTTGCTGTTTCGTCCCGCCACGAACTCATCAGACCAGAGTAGCCATTCCAGTGACAACCGACTAGAAATCCAGTGACAGCTTTGTTTGTTTCCCGTTCGGTCTCGTTGCGGGAATGAAACGTCGTACTAGGATCGCTATCGATGAC
511201354	OtherHits_1	TTTTTCTTTTTGCTGTTTCGTCCGCGTCGGGATGATGCCGTTTCGTCCAGGAAGAACTCATCAGACTGCAAATCCAGTGACAGCTTTGTTTGTTTCCCGTTCGGTCTCGTTGCGGGAATGAAACGTCGTACTAGGATCGCTATCGATGACGATC
565363373	OtherHits_1	TTTTTCTTTTTGCTGTTTCGTCCATCGCAGGAGTCGTCAGACCAGATCATATCCAGTGTTCGATCGCAAAGGAAGTCCAGTGACAGCTTTGTTTGTTTCCCGTTCGGTCTCGTTGCGGGAATGAAACGTCGTACTAGGATCGCTATCGATGACG
511228076	OtherHits_1	TTTTTCTTTTTGCTGTTTCGTCCCACCAACACGCAGACATTCGCAGACACATCGGACTCATCAGACCGGAGAGGTGTCTGTGTTAAGCGACTTTGGAAAATCCAGTGACAGCTTTGTTTGTTTCCCGTTCGGTCTCGTTGCGGGAATGAAACGT
510289612	OtherHits_1	TTTTTCTTTTTGCTGTTTCGTCCCACACACCCGAGAAGATCGAGGCACACGAGAACTCGTCAGACCAGACATGTCCAGTGTCCAGTGACAGCTTTGTTTGTTTCCCGTTCGGTCTCGTTGCGGGAATGAAACGTCGTACTAGGATCGCTATCGA
528471049	OtherHits_1	TTTTTCTTTTTGCTGTTTCGTCCCACGCAGATACCGTTTAGATACGCCTCGACGGACTCATCGGACCAGACTAAAATCCAGTGACAGCTTTGTTTGTTTCCCGTTCGGTCTCGTTGCGGGAATGAAACGTCGTACTAGGATCGCTATCGATGAC
512251187	OtherHits_1	TTTTTCTTTTTGCTGTTTCGTCCCGGTACGCTTGCAGATAGGGCAGAGGCAGTGGACTCATCGGACTGGACACCAGTCTCCAGTGACAGCTTTGTTTGTTTCCCGTTCGGTCTCGTTGCGGGAATGAAACGTCGTACTAGGATCGCTATCGATG
512104195	OtherHits_1	TTTTTCTTTTTGCTGTTTCGTCCCAGGCAAGGCGGATCTGCTGTTTCGTCACGCGACTCGTCAGACCAGTTTCACTCCAGTGATTCCAGTGACAGCTTTGTTTGTTTCCCGTTCGGTCTCGTTGCGGGAATGAAACGTCGTACTAGGATCGCTA
512289977	OtherHits_1	TTTTTCTTTTTGCTGTTTCGTCCGGCGTTAGTGCTGTTTCGTTGTGCTCATCAGACCGGAATTGTGTTGCAACCAAGCTCGATGCAATCGTCCAGTGACAGCTTTGTTTGTTTCCCGTTCGGTCTCGTTGCGGGAATGAAACGTCGTACTAGGA
512137483	OtherHits_1	TTTTTCTTTTTGCTGTTTCGTCCGGCAGCAGCTGTTTCGTTGTGCTCGTCAGACCAGATCCAAAATCCAGTGACAGCTTTGTTTGTTTCCCGTTCGGTCTCGTTGCGGGAATGAAACGTCGTACTAGGATCGCTATCGATGACGATCTCGATGC
512110661	OtherHits_1	TTTTTCTTTTTGCTGTTTCGTCCCACCAACACGCAGACATTCGCAGACACATCGGACTCATCAGACCGGAGAGGTGTCGCATTACAGGCCCGCCGGAGGCTCCAGTGACAGCTTTGTTTGTTTCCCGTTCGGTCTCGTTGCGGGAATGAAACGT
512114074	OtherHits_1	TTTTTCTTTTTGCTGTTTCGTCCCACGGTGTGCTGTTTCGCATGATGCTCGTCAGACCGGAGGTATCCCACGTGTTGACACATGAAGAAAGTCCAGTGACAGCTTTGTTTGTTTCCCGTTCGGTCTCGTTGCGGGAATGAAACGTCGTACTAGG
513237003	OtherHits_1	TTTTTCTTTTTGCTGTTTCGTCCCCACCACGAGACTCGTCGGACCGGATTAGGCAATTCAGTGAGCTCCACATGAAAATCCAGTGACAGCTTTGTTTGTTTCCCGTTCGGTCTCGTTGCGGGAATGAAACGTCGTACTAGGATCGCTATCGATG
512116135	OtherHits_1	TTTTTCTTTTTGCTGTTTCGTCCCCACCACGTGAGCTGTTTCGCAGTTTGCTGCTCGTCAGACCAGAGCTTTTTTCCAGTGACAGCTTTGTTTGTTTCCCGTTCGGTCTCGTTGCGGGAATGAAACGTCGTACTAGGATCGCTATCGATGACGA
512288473	OtherHits_1	TTTTTCTTTTTGCTGTTTCGTCCCACCACGTGAGCTGTTTCGCAGTTTGCTGCTCGTCAGACCGAACTCTCTATGTCCAGTGACAGCTTTGTTTGTTTCCCGTTCGGTCTCGTTGCGGGAATGAAACGTCGTACTAGGATCGCTATCGATGACG
512283368	OtherHits_1	TTTTTCTTTTTGCTGTTTCGTCCCCCGCACCCACACGGAATCGCGCAGATTTGGACTCTTCAGACTGTTTACGGTTTCCAGTGACAGCTTTGTTTGTTTCCCGTTCGGTCTCGTTGCGGGAATGAAACGTCGTACTAGGATCGCTATCGATGAC
512119019	OtherHits_1	TTTTTCTTTTTGCTGTTTCGTCCCGCCACAGACTCGTCAGACTAGATTAGATCGGCAACCCTTTACGGCATAACTCCAGTGACAGCTTTGTTTGTTTCCCGTTCGGTCTCGTTGCGGGAATGAAACGTCGTACTAGGATCGCTATCGATGACGA
512329493	OtherHits_1	TTTTTCTTTTTGCTGTTTCGTCCCGCCACGGACTCGTCAGACTAGATTAGATCGGCACCCTCTGAAAGGCATAACTCCAGTGACAGCTTTGTTTGTTTCCCGTTCGGTCTCGTTGCGGGAATGAAACGTCGTACTAGGATCGCTATCGATGACG
512178587	OtherHits_1	TTTTTCTTTTTGCTGTTTCGTCCCGCGTGGAGTCATCAGACAGGTCGTTCGTAATCCAGTGCACATGTGCCGAGATAATCCAGTGACAGCTTTGTTTGTTTCCCGTTCGGTCTCGTTGCGGGAATGAAACGTCGTACTAGGATCGCTATCGATG
512124650	OtherHits_1	TTTTTCTTTTTGCTGTTTCGTCCCGGGCACGCTGTTTCGTCCAGGGATCACGTGGACTCATCAGACTCGACTCAAAATCCAGTGACAGCTTTGTTTGTTTCCCGTTCGGTCTCGTTGCGGGAATGAAACGTCGTACTAGGATCGCTATCGATGA
512125951	OtherHits_1	TTTTTCTTTTTGCTGTTTCGTCCCGGGGCCATGCTGTTTCGTCGCTTGCAGTGGACTCATCAGACTGACACGAAAATCCAGTGACAGCTTTGTTTGTTTCCCGTTCGGTCTCGTTGCGGGAATGAAACGTCGTACTAGGATCGCTATCGATGAC
512126712	OtherHits_1	TTTTTCTTTTTGCTGTTTCGTCCCGGTACGCTTGCAGATAGGGCAGAGGCAGTGGACTCATCAGACTAGACCAAAATCCAGTGACAGCTTTGTTTGTTTCCCGTTCGGTCTCGTTGCGGGAATGAAACGTCGTACTAGGATCGCTATCGATGAC
513629045	OtherHits_1	TTTTTCTTTTTGCTGTTTCGTCCGGCACGGTGAGAGCTGTTTCGTCCTGGTGGACTCTTCAGACATGGCACACAGAATCCAGTGACAGCTTTGTTTGTTTCCCGTTCGGTCTCGTTGCGGGAATGAAACGTCGTACTAGGATCGCTATCGATGA
511183397	OtherHits_1	TTTTTCTTTTTGCTGTTTCGTCCGGCCACATGCTGTTTCGTCCCACGGTGGACTCGTCAGACCGAATGTTCCTCCAGTGACAGCTTTGTTTGTTTCCCGTTCGGTCTCGTTGCGGGAATGAAACGTCGTACTAGGATCGCTATCGATGACGATC
512343423	OtherHits_1	TTTTTCTTTTTGCTGTTTCGTCCGGCGCGTGTAGTGCTGTTTCGTCACACAATGAACTCATCAGACCGGAGGTGAAAATCCAGTGACAGCTTTGTTTGTTTCCCGTTCGGTCTCGTTGCGGGAATGAAACGTCGTACTAGGATCGCTATCGATG
512143620	OtherHits_1	TTTTTCTTTTTGCTGTTTCGTCCGGCGTGAGGTCGATGCTGTTTCGTCTAGTTGGACTCATCAGACTGAAAATCCAGTGACAGCTTTGTTTGTTTCCCGTTCGGTCTCGTTGCGGGAATGAAACGTCGTACTAGGATCGCTATCGATGACGATC
512144233	OtherHits_1	TTTTTCTTTTTGCTGTTTCGTCCGGCGTGCTGTTTCGTTGTGCTCATCAGACCGGAGAAGATCCAGTGTTCCATGGAAATCCAGTGACAGCTTTGTTTGTTTCCCGTTCGGTCTCGTTGCGGGAATGAAACGTCGTACTAGGATCGCTATCGAT
510234792	OtherHits_1	TTTTTCTTTTTGCTGTTTCGTCCGGCGTTAGTGCTGTTTCGTCGAACGACTCGTCAGACCGAATCTTCATCCAGTGATGGAAAATCCAGTGACAGCTTTGTTTGTTTCCCGTTCGGTCTCGTTGCGGGAATGAAACGTCGTACTAGGATCGCTA
512149368	OtherHits_1	TTTTTCTTTTTGCTGTTTCGTCCGGCGTTAGTGCTGTTTCGTTGTGCTCATCAGACCGGATCGCCACCATGCCGTTGCCCACCGCAGGTGTCCAGTGACAGCTTTGTTTGTTTCCCGTTCGGTCTCGTTGCGGGAATGAAACGTCGTACTAGGA
512270320	OtherHits_1	TTTTTCTTTTTGCTGTTTCGTCCGGCGTTAGTGCTGTTTCGTTGTGCTCATCAGACCGAATCAGTCCAGTTACGGAAATCCAGTGACAGCTTTGTTTGTTTCCCGTTCGGTCTCGTTGCGGGAATGAAACGTCGTACTAGGATCGCTATCGATG
520285732	OtherHits_1	TTTTTCTTTTTGCTGTTTCGTCCTCGGCCACATGACACACACCACGTTAGCGAACTCTTCGAACTGAACCCAATCCAGTGACAGCTTTGTTTGTTTCCCGTTCGGTCTCGTTGCGGGAATGAAACGTCGTACTAGGATCGCTATCGATGACGAT
512155666	OtherHits_1	TTTTTCTTTTTGCTGTTTCGTCCTGGGCTTGCGGGCAACTGGGCATGTTGCAGGACTCGTCAGACTAGAAGCCTCCATCCAGTGACAGCTTTGTTTGTTTCCCGTTCGGTCTCGTTGCGGGAATGAAACGTCGTACTAGGATCGCTATCGATGA
512158904	OtherHits_1	TTTTTCTTTTTGCTGTTTCGTCCAGGCTCTAGGACTCTTCAGACCGGAAGTTGCCTCCACTACACGATGTGCAGTTTCTCCAGTGACAGCTTTGTTTGTTTCCCGTTCGGTCTCGTTGCGGGAATGAAACGTCGTACTAGGATCGCTATCGATG
510217309	OtherHits_1	TTTTTCTTTTTGCTGTTTCGTCCCGCCACGAACTCATCAGACTGAACGCGGCCATCCATGCTATTTCGCACGAAAATCCAGTGACAGCTTTGTTTGTTTCCCGTTCGGTCTCGTTGCGGGAATGAAACGTCGTACTAGGATCGCTATCGATGAC
512244538	OtherHits_1	TTTTTCTTTTTGCTGTTTCGTCCCGCCACGGACTCGTCAGACCAGAGCAGCTCAGCACACCAAATACGGTCATGCATCCAGTGACAGCTTTGTTTGTTTCCCGTTCGGTCTCGTTGCGGGAATGAAACGTCGTACTAGGATCGCTATCGATGAC
512251174	OtherHits_1	TTTTTCTTTTTGCTGTTTCGTCCCGGTACGCTTGCAGATAGGGCAGAGGCAGTGGACTCATCAGACCAGAATGTCCCGTTCCAGTGACAGCTTTGTTTGTTTCCCGTTCGGTCTCGTTGCGGGAATGAAACGTCGTACTAGGATCGCTATCGAT
512251177	OtherHits_1	TTTTTCTTTTTGCTGTTTCGTCCCGGTACGCTTGCAGATAGGGCAGAGGCAGTGGACTCATCAGACGGACTCCCATTTCCAGTGACAGCTTTGTTTGTTTCCCGTTCGGTCTCGTTGCGGGAATGAAACGTCGTACTAGGATCGCTATCGATGA
512267769	OtherHits_1	TTTTTCTTTTTGCTGTTTCGTCCGGCGTTAGTGCTGTTTCGTCAAACGACTCGTCAGACCGGACACGGAAAATCCAGTGACAGCTTTGTTTGTTTCCCGTTCGGTCTCGTTGCGGGAATGAAACGTCGTACTAGGATCGCTATCGATGACGATC
512269565	OtherHits_1	TTTTTCTTTTTGCTGTTTCGTCCGGCGTTAGTGCTGTTTCGTGTGACTCGTCAGACCGGATATGGTGTGCACATGCAAGATGCAAGTTGCTCCAGTGACAGCTTTGTTTGTTTCCCGTTCGGTCTCGTTGCGGGAATGAAACGTCGTACTAGGA
512295690	OtherHits_1	TTTTTCTTTTTGCTGTTTCGTCCGGCACGTATGCGGAATTGCGACCACATCGAGGACTCATCAGACCAGATCCTGCCTCCAGTGACAGCTTTGTTTGTTTCCCGTTCGGTCTCGTTGCGGGAATGAAACGTCGTACTAGGATCGCTATCGATGA
512297993	OtherHits_1	TTTTTCTTTTTGCTGTTTCGTCCCACCGTGCAGCGAATGTCACCTATCTGCATGGACTCATCGGACCAGAATCGGAATATCCAGTGACAGCTTTGTTTGTTTCCCGTTCGGTCTCGTTGCGGGAATGAAACGTCGTACTAGGATCGCTATCGAT
512302883	OtherHits_1	TTTTTCTTTTTGCTGTTTCGTCCCGGGTACGGCTGTTTCGTCCTGGTGGACTCTTCAGACATGGCGCACAGAATCCAGTGACAGCTTTGTTTGTTTCCCGTTCGGTCTCGTTGCGGGAATGAAACGTCGTACTAGGATCGCTATCGATGACGAT
512308279	OtherHits_1	TTTTTCTTTTTGCTGTTTCGTCCCGCGCTGTTTCGTCAAACGACTCGTCAGACCAGATGTTCGTCCTACCCACCATTTGAGCAGAAATCCAGTGACAGCTTTGTTTGTTTCCCGTTCGGTCTCGTTGCGGGAATGAAACGTCGTACTAGGATCG
512310713	OtherHits_1	TTTTTCTTTTTGCTGTTTCGTCCCGGGCATGCTGTTTCGTCCAGGGATCACGTGGACTCGTCAGACTGTGAAAATCCAGTGACAGCTTTGTTTGTTTCCCGTTCGGTCTCGTTGCGGGAATGAAACGTCGTACTAGGATCGCTATCGATGACGA
512329455	OtherHits_1	TTTTTCTTTTTGCTGTTTCGTCCCGCCACGGACTCGTCAGACCAGATTAGATCGGCACAGTAGCAACAACCACTCTTAACTCCAGTGACAGCTTTGTTTGTTTCCCGTTCGGTCTCGTTGCGGGAATGAAACGTCGTACTAGGATCGCTATCGA
512560410	OtherHits_1	TTTTTCTTTTTGCTGTTTCGTCCCAGGGAGCTGTTTCGCGTCTAGCTCATCAGACCAGATTCGGAAGTCCAGTTGAACAGTGTACATCGAACAATCCAGTGACAGCTTTGTTTGTTTCCCGTTCGGTCTCGTTGCGGGAATGAAACGTCGTACT
512732897	OtherHits_1	TTTTTCTTTTTGCTGTTTCGTCCGCAGCTGTTTCGTATGTCACTCATCAGACCGATTTCCTGTTTCGCATTGCGCCACAAAGATTTCCAGTGACAGCTTTGTTTGTTTCCCGTTCGGTCTCGTTGCGGGAATGAAACGTCGTACTAGGATCGCT
513150302	OtherHits_1	TTTTTCTTTTTGCTGTTTCGTCCCACCCAACACGCAGACATTCGCAGACACATCGGACTCATCAGACCGGAGAGGTGTCTGTCCATCAATCGCACATGAAAGTTCCAGTGACAGCTTTGTTTGTTTCCCGTTCGGTCTCGTTGCGGGAATGAAA
512684231	OtherHits_1	TTTTTCTTTTTGCTGTTTCGTCCCCACCACGAGACTCATCGGACCGGATTGCGGCACATCTCGACAATATCAAGAAAGTCCAGTGACAGCTTTGTTTGTTTCCCGTTCGGTCTCGTTGCGGGAATGAAACGTCGTACTAGGATCGCTATCGATG
513294946	OtherHits_1	TTTTTCTTTTTGCTGTTTCGTCCCGCCACAGATTCATCAGACCGGATGCGCACATTCCCACGTAACTCGAGAAAGTCCAGTGACAGCTTTGTTTGTTTCCCGTTCGGTCTCGTTGCGGGAATGAAACGTCGTACTAGGATCGCTATCGATGACG
565709379	OtherHits_1	TTTTTCTTTTTGCTGTTTCGTCCCGCGCCAAGAGATTCGTCAGACCGGATTCGGCGTCCAATCGACTCGATGTCAATCGTCCAGTGACAGCTTTGTTTGTTTCCCGTTCGGTCTCGTTGCGGGAATGAAACGTCGTACTAGGATCGCTATCGAT
565552049	OtherHits_1	TTTTTCTTTTTGCTGTTTCGTCCGGCACACACGCATGCTGTTTCTAGGCCCATCAGCCTGTCATCAGACCAGAGAAAATCTAGTGACAGCTTTGTTTGTTTCCCGTTCGGTCTCGTTGCGGGAATGAAACGTCGTACTAGGATCGCTATCGATG
513772401	OtherHits_1	TTTTTCTTTTTGCTGTTTCGTCCGGCGTGCTGTTTCGTCATGACTCGTCAGACCGGAACCCAAGTCCAGTTCGTGAACCGAGTTCTCCAGTGACAGCTTTGTTTGTTTCCCGTTCGGTCTCGTTGCGGGAATGAAACGTCGTACTAGGATCGCT
520644317	OtherHits_1	TTTTTCTTTTTGCTGTTTCGTCCCGCCACGGATTCATCAGACTAGATCAGCTTGTCTCCCCACTCATCGAGAAAACTCCAGTGACAGCTTTGTTTGTTTCCCGTTCGGTCTCGTTGCGGGAATGAAACGTCGTACTAGGATCGCTATCGATGAC
518083528	OtherHits_1	TTTTTCTTTTTGCTGTTTCGTCCCGCCACGAACTCATCAGACCAGAGCCCATTCCACGCATCGCAATACGAGAAATCCAGTGACAGCTTTGTTTGTTTCCCGTTCGGTCTCGTTGCGGGAATGAAACGTCGTACTAGGATCGCTATCGATGACG
515172670	OtherHits_1	TTTTTCTTTTTGCTGTTTCGTCCCGGGCACAATACGCTGTTTCGTCCTAGTTGGACACATCAGACTGCAAGAAATCCAGTGACAGCTTTGTTTGTTTCCCGTTCGGTCTCGTTGCGGGAATGAAACGTCGTACTAGGATCGCTATCGATGACGA
566027217	OtherHits_1	TTTTTCTTTTTGCTGTTTCGTCCCCAGCTGTTTCGTTGTGCTCATCAGACCGAATTGACTCCATTGGTTCGTGGAAAATCCAGTGACAGCTTTGTTTGTTTCCCGTTCGGTCTCGTTGCGGGAATGAAACGTCGTACTAGGATCGCTATCGATG
510210847	OtherHits_1	TTTTTCTTTTTGCTGTTTCGTCCCACGCAGACTCATCGGACCGGATAGCGTGTGTCATTCCCCTAACGAAGAATCTCCAGTGACAGCTTTGTTTGTTTCCCGTTCGGTCTCGTTGCGGGAATGAAACGTCGTACTAGGATCGCTATCGATGACG
565658436	OtherHits_1	TTTTTCTTTTTGCTGTTTCGTCCCACCCAACACGCAGATACATCGGACTCATCAGACCGGAGAGGCATCATCAATCGTTAACGCGAAGGGTTATCCAGTGACAGCTTTGTTTGTTTCCCGTTCGGTCTCGTTGCGGGAATGAAACGTCGTACTA
565383820	OtherHits_1	TTTTTCTTTTTGCTGTTTCGTCCCACGTGCTGTTTCGTTGTACTCGTCAGACTGAAGAAGATCCAGTTCGCGTTGGCGACTAGAAAATCCAGTGACAGCTTTGTTTGTTTCCCGTTCGGTCTCGTTGCGGGAATGAAACGTCGTACTAGGATCG
565978041	OtherHits_1	TTTTTCTTTTTGCTGTTTCGTCCCCACCACGAGACTCTTCGGACTAGAAAGTTCCAGTGACAGCTTTGTTTGTTTCCCGTTCGGTCTCGTTGCGGGAATGAAACGTCGTACTAGGATCGCTATCGATGACGATCTCGATGCAACGTACTGACGT
519358448	OtherHits_1	TTTTTCTTTTTGCTGTTTCGTCCCACCATGGACTCTTCGGACCGGAATTGGTCGCACAACATTCGGCTATGCAAAATCCAGTGACAGCTTTGTTTGTTTCCCGTTCGGTCTCGTTGCGGGAATGAAACGTCGTACTAGGATCGCTATCGATGAC
520179716	OtherHits_1	TTTTTCTTTTTGCTGTTTCGTCCCGCCACAGATTCATCAGACCAGAAGCATGATTGACGCGTTTGTTTTGCCAACCTCCAGTGACAGCTTTGTTTGTTTCCCGTTCGGTCTCGTTGCGGGAATGAAACGTCGTACTAGGATCGCTATCGATGAC
513294288	OtherHits_1	TTTTTCTTTTTGCTGTTTCGTCCCGCCACAGACTCGTCAGACCAGATTGCCTCATTCCTCGACCACGCAAAGAACATCCAGTGACAGCTTTGTTTGTTTCCCGTTCGGTCTCGTTGCGGGAATGAAACGTCGTACTAGGATCGCTATCGATGAC
521115095	OtherHits_1	TTTTTCTTTTTGCTGTTTCGTCCCGCCACGGATTCATCAGACCGGTTGGCTAGCATCTCCAGGTGTCCCGAAGAAAACTCCAGTGACAGCTTTGTTTGTTTCCCGTTCGGTCTCGTTGCGGGAATGAAACGTCGTACTAGGATCGCTATCGATG
565366430	OtherHits_1	TTTTTCTTTTTGCTGTTTCGTCCCGCCACGAACTCATCAGACCGGATGTGGATCAACAGTGCTTTGTTTTGTCGACCTCCAGTGACAGCTTTGTTTGTTTCCCGTTCGGTCTCGTTGCGGGAATGAAACGTCGTACTAGGATCGCTATCGATGA
525508295	OtherHits_1	TTTTTCTTTTTGCTGTTTCGTCCTGGCCAACACGGAGCTGTTTCGTCCTTCACGGACTCTTCAGACGGAAGTCGAAAATCCAGTGACAGCTTTGTTTGTTTCCCGTTCGGTCTCGTTGCGGGAATGAAACGTCGTACTAGGATCGCTATCGATG
566329722	OtherHits_1	TTTTTCTTTTTGCTGTTTCGTCCCGCCACGAACTCATCAGACCAGAGCGCTTCCATCAATCAAGCTTGCGGAAAATCCAGTGACAGCTTTGTTTGTTTCCCGTTCGGTCTCGTTGCGGGAATGAAACGTCGTACTAGGATCGCTATCGATGACG
541438782	OtherHits_1	TTTTTCTTTTTGCTGTTTCGTCCCGCCACGGATTCATCAGACCGGTAGCTCAATTCATGCCCATCGACAAGAAAGTCCAGTGACAGCTTTGTTTGTTTCCCGTTCGGTCTCGTTGCGGGAATGAAACGTCGTACTAGGATCGCTATCGATGACG
512293093	OtherHits_1	TTTTTCTTTTTGCTGTTTCGTCCCGGGCCAAGCTGTTTCGTCAAACGACTCATCAGACTAGAAAAGTCCAGTGACAGCTTTGTTTGTTTCCCGTTCGGTCTCGTTGCGGGAATGAAACGTCGTACTAGGATCGCTATCGATGACGATCTCGATG
565352293	OtherHits_1	TTTTTCTTTTTGCTGTTTCGTCCCGGGCCAGACCAATGCTGTTTCGCCGTATCGGGCTCATCAGACCAGACGTGAATCCAGTGCCAAGAAGTCAAATCCAGTGACAGCTTTGTTTGTTTCCCGTTCGGTCTCGTTGCGGGAATGAAACGTCGTA
565354355	OtherHits_1	TTTTTCTTTTTGCTGTTTCGTCCCCAGCTGTTTCGCGTTAGCTCGTCAGACCGAATCTCAAATCCAGTACACGTCGTGTTCGTTGAAAATCCAGTGACAGCTTTGTTTGTTTCCCGTTCGGTCTCGTTGCGGGAATGAAACGTCGTACTAGGAT
565358069	OtherHits_1	TTTTTCTTTTTGCTGTTTCGTCCCACCAACACGCAGACATTCGCAGACACATCGGACTCATCAGACCGGAGAGGTGCATGCTATTTCCAGGAGTTTTTTTCCAGTGACAGCTTTGTTTGTTTCCCGTTCGGTCTCGTTGCGGGAATGAAACGTC
565352591	OtherHits_1	TTTTTCTTTTTGCTGTTTCGTCCCACCAACACGCAGACATTCGCAGACACATCGGACTCGTCAGACCGGAGAGGTGTCGTTTGTCCCGCCAGTTTTTTTCCAGTGACAGCTTTGTTTGTTTCCCGTTCGGTCTCGTTGCGGGAATGAAACGTCG
565353287	OtherHits_1	TTTTTCTTTTTGCTGTTTCGTCCCGGGGCGTCGCTGTTTCGTCTATGAGACTCGTCAGACCGGATATGCGAGGTTTGCGCTGACCGCGTAGGTCTCCAGTGACAGCTTTGTTTGTTTCCCGTTCGGTCTCGTTGCGGGAATGAAACGTCGTACT
511136577	OtherHits_1	TTTTTCTTTTTGCTGTTTCGTCCCACCCAACACGCAGACACATCGGACTCGTCAGACCGGAGAGGTGTACCAGGTTAATGCGCGAAGGATAATCCAGTGACAGCTTTGTTTGTTTCCCGTTCGGTCTCGTTGCGGGAATGAAACGTCGTACTAG
565354643	OtherHits_1	TTTTTCTTTTTGCTGTTTCGTCCACCGAGTCACAACACCGCCGTTTCGCACATGCTCATCAGACAGGAGAGAATCCAGTTGGTAGTTGGAAAATCCAGTGACAGCTTTGTTTGTTTCCCGTTCGGTCTCGTTGCGGGAATGAAACGTCGTACTA
541452289	OtherHits_1	TTTTTCTTTTTGCTGTTTCGTCCCGGGCACCAACGCTGTTTCGCAATCAGTTGCTCATCAGACCGGAGTTCTTAATCCAGCGAATGCAAATCCAGTGACAGCTTTGTTTGTTTCCCGTTCGGTCTCGTTGCGGGAATGAAACGTCGTACTAGGA
565355551	OtherHits_1	TTTTTCTTTTTGCTGTTTCGTCCCGGGCACTCTGCTGTTTCGTCAACAAGAACTCATCAGACTGACACGAAAATCCAGTGAAGGAAGAATGTCCAGTGACAGCTTTGTTTGTTTCCCGTTCGGTCTCGTTGCGGGAATGAAACGTCGTACTAGG
565356181	OtherHits_1	TTTTTCTTTTTGCTGTTTCGTCCGCCGCTGTTTCGTCCATCGCAGGAGTCGTCAGACTGATTGCCATTTCCACACCAAGCGAGTGAAAATCCAGTGACAGCTTTGTTTGTTTCCCGTTCGGTCTCGTTGCGGGAATGAAACGTCGTACTAGGAT
565357966	OtherHits_1	TTTTTCTTTTTGCTGTTTCGTCCCGCCACGGATTCATCAGACCGAGCCATCCAGTGTAATTCCGAACACCAGAAAATTCAGTGACAGCTTTGTTTGTTTCCCGTTCGGTCTCGTTGCGGGAATGAAACGTCGTACTAGGATCGCTATCGATGAC
565358141	OtherHits_1	TTTTTCTTTTTGCTGTTTCGTCCCACCCGCTGAACTCATCAGACTGAATTGACTACGTTACATCGCAGCTCGGGTTTTTTCCAGTGACAGCTTTGTTTGTTTCCCGTTCGGTCTCGTTGCGGGAATGAAACGTCGTACTAGGATCGCTATCGAT
565359588	OtherHits_1	TTTTTCTTTTTGCTGTTTCGTCCCACGGGATGCTGTTTCGTCACGCGACTCGTCAGACTGATTGCTTTATGCCCACGCGGCTACGGAGCGTTCCAGTGACAGCTTTGTTTGTTTCCCGTTCGGTCTCGTTGCGGGAATGAAACGTCGTACTAGG
511175963	OtherHits_1	TTTTTCTTTTTGCTGTTTCGTCCTGCGCAATGAACTCATCGGACCGGATCGCGCCTTCCCCAACATTTGTCGAGAAAATTCCAGTGACAGCTTTGTTTGTTTCCCGTTCGGTCTCGTTGCGGGAATGAAACGTCGTACTAGGATCGCTATCGAT
565355620	OtherHits_1	TTTTTCTTTTTGCTGTTTCGTCCCGCCACGGTGAGCTGTTTCGCATGATGCTCGTCAGACTGAAAATCCAGTGTTCATGACCTAGAAAGTCCAGTGACAGCTTTGTTTGTTTCCCGTTCGGTCTCGTTGCGGGAATGAAACGTCGTACTAGGAT
565353534	OtherHits_1	TTTTTCTTTTTGCTGTTTCGTCCCCACCGCAGAACTCGTCAGACCGGATCACGGTGCTACATTCCACCCTACACGATGAAATATCCAGTGACAGCTTTGTTTGTTTCCCGTTCGGTCTCGTTGCGGGAATGAAACGTCGTACTAGGATCGCTAT
565372529	OtherHits_1	TTTTTCTTTTTGCTGTTTCGTCCCACCCAACACGCAGACACATCGGACTCGTCAGACCGGAGAGGTGTACCAGTTCACGTATTGGAAATCCAGTGACAGCTTTGTTTGTTTCCCGTTCGGTCTCGTTGCGGGAATGAAACGTCGTACTAGGATC
566230061	OtherHits_1	TTTTTCTTTTTGCTGTTTCGTCCCGCCACGAACTCATCAGACCGGAGCCGTTCCCTGCTGCTACCAACAAGAAATCCAGTGACAGCTTTGTTTGTTTCCCGTTCGGTCTCGTTGCGGGAATGAAACGTCGTACTAGGATCGCTATCGATGACGA
565377470	OtherHits_1	TTTTTCTTTTTGCTGTTTCGTCCCGCCACGAACTCATCAGACCGAAGCCATTCCACACGTAGCATTTGCGTGAAAATCCAGTGACAGCTTTGTTTGTTTCCCGTTCGGTCTCGTTGCGGGAATGAAACGTCGTACTAGGATCGCTATCGATGAC
566215494	OtherHits_1	TTTTTCTTTTTGCTGTTTCGTCCCGCCACGAACTCATCAGACCAGAAGCACATCACGACCATTACGATCGAAGAAAATCTAGTGACAGCTTTGTTTGTTTCCCGTTCGGTCTCGTTGCGGGAATGAAACGTCGTACTAGGATCGCTATCGATGA
566215761	OtherHits_1	TTTTTCTTTTTGCTGTTTCGTCCCGCCACGGATTCATCAGACCAGAGCTCTTACGCGATCGTCCACACCACGTTTTTTTCCAGTGACAGCTTTGTTTGTTTCCCGTTCGGTCTCGTTGCGGGAATGAAACGTCGTACTAGGATCGCTATCGATG
565397636	OtherHits_1	TTTTTCTTTTTGCTGTTTCGTCCCACCCAACACGCAGACATTCGCAGACACATCGGACTCATCAGACCGGAGAGGTGTTCGCTAGCACGCCATACGCGCAGTATTCCAGTGACAGCTTTGTTTGTTTCCCGTTCGGTCTCGTTGCGGGAATGAA
566236040	OtherHits_1	TTTTTCTTTTTGCTGTTTCGTCCCGCCACGAACTCATCAGACCGGAGCCGTTTCCGTACCACAAGGCATCGAAAATCCAGTGACAGCTTTGTTTGTTTCCCGTTCGGTCTCGTTGCGGGAATGAAACGTCGTACTAGGATCGCTATCGATGACG
565384039	OtherHits_1	TTTTTCTTTTTGCTGTTTCGTCCCGGGCCAAGCTGTTTCGTCCCACTTGGACTCGTCAGACCAGAGTGCTTCGTATCCAGAAAATCCAGTGACAGCTTTGTTTGTTTCCCGTTCGGTCTCGTTGCGGGAATGAAACGTCGTACTAGGATCGCTA
565898942	OtherHits_1	TTTTTCTTTTTGCTGTTTCGTCCCGCCACGGATTCATCAGACCAGAGTCGCCTTCATGTACTGACCGCACAAGAAATTCCAGTGACAGCTTTGTTTGTTTCCCGTTCGGTCTCGTTGCGGGAATGAAACGTCGTACTAGGATCGCTATCGATGA
565494316	OtherHits_1	TTTTTCTTTTTGCTGTTTCGTCCCACGCGCAGATTCATCAGACTGGTCTCGTGTATTCCCACACAATCGCGCTTTTTTCCAGTGACAGCTTTGTTTGTTTCCCGTTCGGTCTCGTTGCGGGAATGAAACGTCGTACTAGGATCGCTATCGATGA
510263314	OtherHits_1	TTTTTCTTTTTGCTGTTTCGTCCCGCCACGAACTCATCAGACCAGATTGCCAATCCTCCGTTTGTTCCGAAGAATATCCAGTGACAGCTTTGTTTGTTTCCCGTTCGGTCTCGTTGCGGGAATGAAACGTCGTACTAGGATCGCTATCGATGAC
565513244	OtherHits_1	TTTTTCTTTTTGCTGTTTCGTCCCGCCACGAACTCATCAGACCGGAGCCGTTTCAATCGTTTTGTTTTTGATCGAAATCCAGTGACAGCTTTGTTTGTTTCCCGTTCGGTCTCGTTGCGGGAATGAAACGTCGTACTAGGATCGCTATCGATGA
565535275	OtherHits_1	TTTTTCTTTTTGCTGTTTCGTCCCGGGCCAAGCTGTTTCGTGATTAGCACTCATCAGACTGTGAAAATCCAGTGACAGCTTTGTTTGTTTCCCGTTCGGTCTCGTTGCGGGAATGAAACGTCGTACTAGGATCGCTATCGATGACGATCTCGAT
565537688	OtherHits_1	TTTTTCTTTTTGCTGTTTCGTCCCGGGCTGCACAATGCTGTTTCGTCATCAATCGACTCGTCAGGCTGGCGAGAAAATCCAGTGACAGCTTTGTTTGTTTCCCGTTCGGTCTCGTTGCGGGAATGAAACGTCGTACTAGGATCGCTATCGATGA
565549256	OtherHits_1	TTTTTCTTTTTGCTGTTTCGTCCGCCCACATGACCGTGTGAACTTCTCTCGTCGGACCGGAAGTGAAAATCCAGTGACAGCTTTGTTTGTTTCCCGTTCGGTCTCGTTGCGGGAATGAAACGTCGTACTAGGATCGCTATCGATGACGATCTCG
565767245	OtherHits_1	TTTTTCTTTTTGCTGTTTCGTCCTGCCATGGACTCGTCGGACCGGAATCGGATCGTTATGCACACACACTTCGAAAATCCAGTGACAGCTTTGTTTGTTTCCCGTTCGGTCTCGTTGCGGGAATGAAACGTCGTACTAGGATCGCTATCGATGA
565589792	OtherHits_1	TTTTTCTTTTTGCTGTTTCGTCCCGCCACGAACTCGTCAGACTGATTGCCATCTCCAGTTAGCGCACCAACCGAAAATACAGTGACAGCTTTGTTTGTTTCCCGTTCGGTCTCGTTGCGGGAATGAAACGTCGTACTAGGATCGCTATCGATGA
565621922	OtherHits_1	TTTTTCTTTTTGCTGTTTCGTCCCGCCACAGACTCTTCAGACCAGAATGCTCCACGTGAAAAGACACAATGAAATCCAGTGACAGCTTTGTTTGTTTCCCGTTCGGTCTCGTTGCGGGAATGAAACGTCGTACTAGGATCGCTATCGATGACGA
516373739	OtherHits_1	TTTTTCTTTTTGCTGTTTCGTCCCCACCACGAGACTCGTCGGACCGGATGTTATGGGATTGGCGTTGTTTGTGTTCCCTCCAGTGACAGCTTTGTTTGTTTCCCGTTCGGTCTCGTTGCGGGAATGAAACGTCGTACTAGGATCGCTATCGATG
565707760	OtherHits_1	TTTTTCTTTTTGCTGTTTCGTCCCGCCACAGACTCTTCAGACCAGAGCAGCTCACCCAGACACACGCCCAAGCAAATCCAGTGACAGCTTTGTTTGTTTCCCGTTCGGTCTCGTTGCGGGAATGAAACGTCGTACTAGGATCGCTATCGATGAC
565756428	OtherHits_1	TTTTTCTTTTTGCTGTTTCGTCCGGCGTTAGGGCTCATCAGACTGATTGCCATTTCCAGTAGTCGTCATCCACTAGAATCCAGTGACAGCTTTGTTTGTTTCCCGTTCGGTCTCGTTGCGGGAATGAAACGTCGTACTAGGATCGCTATCGATG
565789370	OtherHits_1	TTTTTCTTTTTGCTGTTTCGTCCCGCCACGAACTCATCAGACTGATTGCCATTTCCAGTGCACGATGCATCGAAAATCCAGTGACAGCTTTGTTTGTTTCCCGTTCGGTCTCGTTGCGGGAATGAAACGTCGTACTAGGATCGCTATCGATGAC
565790084	OtherHits_1	TTTTTCTTTTTGCTGTTTCGTCCCGCCACAGATTCATCAGACCGGAATAGCATTCTCCGTGTACTAGCCACGAAAATCCAGTGACAGCTTTGTTTGTTTCCCGTTCGGTCTCGTTGCGGGAATGAAACGTCGTACTAGGATCGCTATCGATGAC
565832736	OtherHits_1	TTTTTCTTTTTGCTGTTTCGTCCCGCCACGAACTCATCAGACCAGAGCATCCTTCCACCGCTCGCAAGAGTGAAAATCCAGTGACAGCTTTGTTTGTTTCCCGTTCGGTCTCGTTGCGGGAATGAAACGTCGTACTAGGATCGCTATCGATGAC
565898707	OtherHits_1	TTTTTCTTTTTGCTGTTTCGTCCCGCCACGAACTCATCAGACTGAAGCCACATGTCCCTCAACACAGAAAGACAATCCAGTGACAGCTTTGTTTGTTTCCCGTTCGGTCTCGTTGCGGGAATGAAACGTCGTACTAGGATCGCTATCGATGACG
565699547	OtherHits_1	TTTTTCTTTTTGCTGTTTCGTCCCCACCACGAGACTCTTCGGACCGGATTAGCTTTCCGCGTTGCACCACACGAAAATCCAGTGACAGCTTTGTTTGTTTCCCGTTCGGTCTCGTTGCGGGAATGAAACGTCGTACTAGGATCGCTATCGATGA
565982343	OtherHits_1	TTTTTCTTTTTGCTGTTTCGTCCCGCCACAGATTCATCAGACCGGATACGGCTAACCTACGAGCTCATCGCAGATGTCCAGTGACAGCTTTGTTTGTTTCCCGTTCGGTCTCGTTGCGGGAATGAAACGTCGTACTAGGATCGCTATCGATGAC
566087702	OtherHits_1	TTTTTCTTTTTGCTGTTTCGTCCCGCCACAGACTCGTCAGACTGATTGCCATTTCCAGTGTGATCTGAAAATCCAGTGACAGCTTTGTTTGTTTCCCGTTCGGTCTCGTTGCGGGAATGAAACGTCGTACTAGGATCGCTATCGATGACGATCT
566214250	OtherHits_1	TTTTTCTTTTTGCTGTTTCGTCCCGCCACGAACTCATCAGACCAGAGCGTCCTTCCGCACAATTGAACAGAAAGTCCAGTGACAGCTTTGTTTGTTTCCCGTTCGGTCTCGTTGCGGGAATGAAACGTCGTACTAGGATCGCTATCGATGACGA
566218471	OtherHits_1	TTTTTCTTTTTGCTGTTTCGTCCCGCCACGGATTCATCAGACCAGAGTCGCCATTCCCAGTTGTCAAAAAGGAATTCCAGTGACAGCTTTGTTTGTTTCCCGTTCGGTCTCGTTGCGGGAATGAAACGTCGTACTAGGATCGCTATCGATGACG
566228994	OtherHits_1	TTTTTCTTTTTGCTGTTTCGTCCCGCCACGAACTCATCAGACCGGAGCCGTTTCCCAATGCCAAGACCTTGAGAAATCCAGTGACAGCTTTGTTTGTTTCCCGTTCGGTCTCGTTGCGGGAATGAAACGTCGTACTAGGATCGCTATCGATGAC
566230015	OtherHits_1	TTTTTCTTTTTGCTGTTTCGTCCCGCCACGAACTCATCAGACCGGAGCCGTTTCCTGCATCACAAACACAAGAAATCCAGTGACAGCTTTGTTTGTTTCCCGTTCGGTCTCGTTGCGGGAATGAAACGTCGTACTAGGATCGCTATCGATGACG
566230647	OtherHits_1	TTTTTCTTTTTGCTGTTTCGTCCCGCCACGAACTCATCAGACCGGAGCCGTTTGCCTGTTTCGCATTCCAGACAAATCCAGTGACAGCTTTGTTTGTTTCCCGTTCGGTCTCGTTGCGGGAATGAAACGTCGTACTAGGATCGCTATCGATGAC
566333490	OtherHits_1	TTTTTCTTTTTGCTGTTTCGTCCCGGGGCATGCAAAGCGTGTTTCGACAATTCTCGTCAGACCGGCATCAAAATCCAGTGACAGCTTTGTTTGTTTCCCGTTCGGTCTCGTTGCGGGAATGAAACGTCGTACTAGGATCGCTATCGATGACGAT
510233791	OtherHits_1	TTTTTCTTTTTGCTGTTTCGTCCGGCGCAGGGTTGGCTGTTTCGTCATAGTGGACTCGTCAGACCAGACTCAAAATCCAGTGACAGCTTTGTTTGTTTCCCGTTCGGTCTCGTTGCGGGAATGAAACGTCGTACTAGGATCGCTATCGATGACG
512148317	OtherHits_1	TTTTTCTTTTTGCTGTTTCGTCCGGCGTTAGTGCTGTTTCGTTGTGCTCATCAGACCGCATCAATCCAGATCCAGTGACAGCTTTGTTTGTTTCCCGTTCGGTCTCGTTGCGGGAATGAAACGTCGTACTAGGATCGCTATCGATGACGATCTC
512139753	OtherHits_1	TTTTTCTTTTTGCTGTTTCGTCCGGCGAGGTAAGCTGTTTCGTCGTTGCATTTGGACTCGTCAGACCGGATGTGCTATTCCCAGCGTACACGTTAGGTGTTCCAGTGACAGCTTTGTTTGTTTCCCGTTCGGTCTCGTTGCGGGAATGAAACGT
512137440	OtherHits_1	TTTTTCTTTTTGCTGTTTCGTCCGGCAGCAGCTGTTTCGTCGTTGTACTCATCAGACCGAATTGACTCCAGTAATCCAGTGACAGCTTTGTTTGTTTCCCGTTCGGTCTCGTTGCGGGAATGAAACGTCGTACTAGGATCGCTATCGATGACGA
510260974	OtherHits_1	TTTTTCTTTTTGCTGTTTCGTCCCACCGTGCGTAAGTTACATGCGAGTATAACGGACTCATCGGACCAGAGTTGACCTCCAGTGACAGCTTTGTTTGTTTCCCGTTCGGTCTCGTTGCGGGAATGAAACGTCGTACTAGGATCGCTATCGATGA
510274057	OtherHits_1	TTTTTCTTTTTGCTGTTTCGTCCCGCGTGGAGTCATCAGACGGATCGTTCGCATCTCCAGTGTTAGTGAAGAAATCCAGTGACAGCTTTGTTTGTTTCCCGTTCGGTCTCGTTGCGGGAATGAAACGTCGTACTAGGATCGCTATCGATGACGA
511123983	OtherHits_1	TTTTTCTTTTTGCTGTTTCGTCCCATCCCAGGACTCGTCGGACCGGATGTACGCCGCGATAATCTTGCCACGCAGTGTCCAGTGACAGCTTTGTTTGTTTCCCGTTCGGTCTCGTTGCGGGAATGAAACGTCGTACTAGGATCGCTATCGATGA
511092765	OtherHits_1	TTTTTCTTTTTGCTGTTTCGTCCCGCGGTGAGCATCGCACGGCTTGAGATACTCGGACTCATCGGACCAGATTCCCATTCCTCCAGTGACAGCTTTGTTTGTTTCCCGTTCGGTCTCGTTGCGGGAATGAAACGTCGTACTAGGATCGCTATCG
510218596	OtherHits_1	TTTTTCTTTTTGCTGTTTCGTCCCGCCACGGATTCATCAGACCGGAAATGTTGAGACGGCTTGGTTTGTTTGTCCCTCCAGTGACAGCTTTGTTTGTTTCCCGTTCGGTCTCGTTGCGGGAATGAAACGTCGTACTAGGATCGCTATCGATGAC
565353768	OtherHits_1	TTTTTCTTTTTGCTGTTTCGTCCCACGGGATGCTGTTTCGTCCAACGACTCATCAGACCGCATATTCTCCAGTGTCATCGTGTTGAAGAGAATCCAGTGACAGCTTTGTTTGTTTCCCGTTCGGTCTCGTTGCGGGAATGAAACGTCGTACTAG
541362324	OtherHits_1	TTTTTCTTTTTGCTGTTTCGTCCGCAGAGTTTGCTGTTTCGTTTGTACTCATCAGACCGAAAGTTCCAGTTTGCCCAGAAAATCCTGTGACAGCTTTGTTTGTTTCCCGTTCGGTCTCGTTGCGGGAATGAAACGTCGTACTAGGATCGCTATC
523998622	OtherHits_1	TTTTTCTTTTTGCTGTTTCGTCCCACACCGCGCAATCTGCAGATGCACAATTCGGACTCGTCGGACTAGTCTCTACTCCAGTGACAGCTTTGTTTGTTTCCCGTTCGGTCTCGTTGCGGGAATGAAACGTCGTACTAGGATCGCTATCGATGAC
565466081	OtherHits_1	TTTTTCTTTTTGCTGTTTCGTCCCGCCACGAACTCATCAGACCGGATGGCTCTCGAGGCTTTGTTTGTCCCCAAAATCCAGTGACAGCTTTGTTTGTTTCCCGTTCGGTCTCGTTGCGGGAATGAAACGTCGTACTAGGATCGCTATCGATGAC
510204095	OtherHits_1	TTTTTCTTTTTGCTGTTTCGTCCCGCCACAGACTCGTCAGACCAGAGCATCAATTCCTCGGCACGTTCTCGGAAAATCCAGTGACAGCTTTGTTTGTTTCCCGTTCGGTCTCGTTGCGGGAATGAAACGTCGTACTAGGATCGCTATCGATGAC
510258028	OtherHits_1	TTTTTCTTTTTGCTGTTTCGTCCCCCATCGCAGAGTCGTACCCCCTGGACCATGGACTCATCAGACCGAAGAGTGTCCAGTTCTCCAGTGACAGCTTTGTTTGTTTCCCGTTCGGTCTCGTTGCGGGAATGAAACGTCGTACTAGGATCGCTAT
565353638	OtherHits_1	TTTTTCTTTTTGCTGTTTCGTCCCGGACCAGCTGTTTCGTCAAGCACTCTTCAGACCGGAAGGTTGGATCAGCGTTTCGTTTGTTGTCCATCCAGTGACAGCTTTGTTTGTTTCCCGTTCGGTCTCGTTGCGGGAATGAAACGTCGTACTAGGA
510238420	OtherHits_1	TTTTTCTTTTTGCTGTTTCGTCCTCACCATGGACTCGTCGGACCGGATGTTACTACACGCAAGAGCATGAAAGAGATTCCAGTGACAGCTTTGTTTGTTTCCCGTTCGGTCTCGTTGCGGGAATGAAACGTCGTACTAGGATCGCTATCGATGA
565364334	OtherHits_1	TTTTTCTTTTTGCTGTTTCGTCCCCACGTGCGGATAGTGCGCTCGAAGTTCTCTCGTCGGACCAGACTCAAATCCAGTTGCGCTAGGCAGACAGAAAGTCCAGTGACAGCTTTGTTTGTTTCCCGTTCGGTCTCGTTGCGGGAATGAAACGTCG
565599276	OtherHits_1	TTTTTCTTTTTGCTGTTTCGTCCCAGGTGGAGGACTCTTCGGACCGGATACCCCATGACACTAAGCATCATCCCAAATTCCAGTGACAGCTTTGTTTGTTTCCCGTTCGGTCTCGTTGCGGGAATGAAACGTCGTACTAGGATCGCTATCGATG
518129321	OtherHits_1	TTTTTCTTTTTGCTGTTTCGTCCCGCTACAGACTCGTCAGACCGGAAGTCGTCCTTCTCACCATGGTGGCAAGAAATCCAGTGACAGCTTTGTTTGTTTCCCGTTCGGTCTCGTTGCGGGAATGAAACGTCGTACTAGGATCGCTATCGATGAC
565699465	OtherHits_1	TTTTTCTTTTTGCTGTTTCGTCCCCACCACGAGACTCATCGGACTGATTGCGGCGTTCCAGTTCCAGCGGAAGCTTCCAGTGACAGCTTTGTTTGTTTCCCGTTCGGTCTCGTTGCGGGAATGAAACGTCGTACTAGGATCGCTATCGATGACG
565491414	OtherHits_1	TTTTTCTTTTTGCTGTTTCGTCCCACACCGAAGGATTCATCGGACCAGATTTCGACCTTTATGCAGCCGCGTGTTAATTTCCAGTGACAGCTTTGTTTGTTTCCCGTTCGGTCTCGTTGCGGGAATGAAACGTCGTACTAGGATCGCTATCGAT
511138914	OtherHits_1	TTTTTCTTTTTGCTGTTTCGTCCCGCTACAGACTCGTCAGACCGGAGCGTACCACTCGTGTCCAGTGAGAAGTAAATCCAGTGACAGCTTTGTTTGTTTCCCGTTCGGTCTCGTTGCGGGAATGAAACGTCGTACTAGGATCGCTATCGATGAC
510286644	OtherHits_1	TTTTTCTTTTTGCTGTTTCGTCCCACCGCATTGACTCTTCGGACCGGATCGCGGAATGCCTCCTATCAAGCAACATCTTCCAGTGACAGCTTTGTTTGTTTCCCGTTCGGTCTCGTTGCGGGAATGAAACGTCGTACTAGGATCGCTATCGATG
566215597	OtherHits_1	TTTTTCTTTTTGCTGTTTCGTCCCGCCACAGACTCTTCAGACCGAACCCCGTTCCCGCTCACAATTGCCGAGAAAATTCAGTGACAGCTTTGTTTGTTTCCCGTTCGGTCTCGTTGCGGGAATGAAACGTCGTACTAGGATCGCTATCGATGAC
510203266	OtherHits_1	TTTTTCTTTTTGCTGTTTCGTCCCCAGGCTAGTACTCATCAGACCGGAATTGCCTGTTCCCAATACCAATATCGAGATTCCAGTGACAGCTTTGTTTGTTTCCCGTTCGGTCTCGTTGCGGGAATGAAACGTCGTACTAGGATCGCTATCGATG
566236764	OtherHits_1	TTTTTCTTTTTGCTGTTTCGTCCCGCCACGAACTCATCAGACCGGAGCCGTTTCCAGTACATCGTGATACCGAAAATCCAGTGACAGCTTTGTTTGTTTCCCGTTCGGTCTCGTTGCGGGAATGAAACGTCGTACTAGGATCGCTATCGATGAC
511094971	OtherHits_1	TTTTTCTTTTTGCTGTTTCGTCCCGGGCACACAACAACGTGTTTCGTCAAGTTTGACTCATCAGACTTTCCAGTGACAGCTTTGTTTGTTTCCCGTTCGGTCTCGTTGCGGGAATGAAACGTCGTACTAGGATCGCTATCGATGACGATCTCGA
566016562	OtherHits_1	TTTTTCTTTTTGCTGTTTCGTCCCGCCACAGACTCGTCAGACCAGATTGCGTTCGTCCCACCCAAAGTGAAGAAATCCAGTGACAGCTTTGTTTGTTTCCCGTTCGGTCTCGTTGCGGGAATGAAACGTCGTACTAGGATCGCTATCGATGACG
565449714	OtherHits_1	TTTTTCTTTTTGCTGTTTCGTCCCGCCACGAACTCATCAGACCGGAGCCGTTTCCACGTGAAAAGACACAATGAAAATCCAGTGACAGCTTTGTTTGTTTCCCGTTCGGTCTCGTTGCGGGAATGAAACGTCGTACTAGGATCGCTATCGATGA
510209883	OtherHits_1	TTTTTCTTTTTGCTGTTTCGTCCCACCATAGACTCATCGGACCGGATCGTGGCTTCCCTAGTGTGTACTCAGAAAATCCAGTGACAGCTTTGTTTGTTTCCCGTTCGGTCTCGTTGCGGGAATGAAACGTCGTACTAGGATCGCTATCGATGAC
565587977	OtherHits_1	TTTTTCTTTTTGCTGTTTCGTCCCGCCACGAACTCATCAGACCAGAAGCCCTCCAGTGACCAACTCGACACCGAAAATCCAGTGACAGCTTTGTTTGTTTCCCGTTCGGTCTCGTTGCGGGAATGAAACGTCGTACTAGGATCGCTATCGATGA
511089431	OtherHits_1	TTTTTCTTTTTGCTGTTTCGTCCCGCCACAGACTCGTCAGACCAGAAGCTCCCAGAATTCACACGCACTCCGAAAATCCAGTGACAGCTTTGTTTGTTTCCCGTTCGGTCTCGTTGCGGGAATGAAACGTCGTACTAGGATCGCTATCGATGAC
566229795	OtherHits_1	TTTTTCTTTTTGCTGTTTCGTCCCGCCACGGATTCATCAGACCAGAGCTATTCCCCGCCACACAATAACGAAGAAATCCAGTGACAGCTTTGTTTGTTTCCCGTTCGGTCTCGTTGCGGGAATGAAACGTCGTACTAGGATCGCTATCGATGAC
510258127	OtherHits_1	TTTTTCTTTTTGCTGTTTCGTCCCAGGGGCGCACCAAGTACCTTTGGAACACCGACTCTTCGGACCGGATCCTATTCTCCAGTGACAGCTTTGTTTGTTTCCCGTTCGGTCTCGTTGCGGGAATGAAACGTCGTACTAGGATCGCTATCGATGA
566229455	OtherHits_1	TTTTTCTTTTTGCTGTTTCGTCCCGCCACGAACTCATCAGACCGGAGCCGTTTCCAGTGACTCAAAATCGACCAGAAATCCAGTGACAGCTTTGTTTGTTTCCCGTTCGGTCTCGTTGCGGGAATGAAACGTCGTACTAGGATCGCTATCGATG
510264755	OtherHits_1	TTTTTCTTTTTGCTGTTTCGTCCCACGCACAGAAGCATTGACTCTCGCACAGTGGACTCGTCAGACCGAACCAATCCAGTTTCGAAGTAGATCATCCAGTGACAGCTTTGTTTGTTTCCCGTTCGGTCTCGTTGCGGGAATGAAACGTCGTACT
510287649	OtherHits_1	TTTTTCTTTTTGCTGTTTCGTCCCGCGCAGGTACTCGTCAGACCGGAGTTCGTCCTTTCACCAGTGGCCAGTGAAAATCCAGTGACAGCTTTGTTTGTTTCCCGTTCGGTCTCGTTGCGGGAATGAAACGTCGTACTAGGATCGCTATCGATGA
565409055	OtherHits_1	TTTTTCTTTTTGCTGTTTCGTCCCCACGTGCGGATAGTGCGCTCGAAGTTCTCTCGTCGGACCAGACTCAAATCCAGTGGCATTACGCGAAGAAAGTCCAGTGACAGCTTTGTTTGTTTCCCGTTCGGTCTCGTTGCGGGAATGAAACGTCGTA
565445833	OtherHits_1	TTTTTCTTTTTGCTGTTTCGTCCCGCGCTGTTTCGTCAAACGACTCGTCAGACCAGAAGATTCCATTCCACACCAAGCGAGTGAAAATCCAGTGACAGCTTTGTTTGTTTCCCGTTCGGTCTCGTTGCGGGAATGAAACGTCGTACTAGGATCG
565492857	OtherHits_1	TTTTTCTTTTTGCTGTTTCGTCCCACCCAACACGCAGACATTCGCAGACACATCGGACTCATCAGACCGGAGAGGTGTACCAGGTTAATGCGCGAAAGATAATCCAGTGACAGCTTTGTTTGTTTCCCGTTCGGTCTCGTTGCGGGAATGAAAC
566236452	OtherHits_1	TTTTTCTTTTTGCTGTTTCGTCCCGCCACGAACTCATCAGACCGGAGCCGTTTCCACTCAACACATCGAGCGAAAATCCAGTGACAGCTTTGTTTGTTTCCCGTTCGGTCTCGTTGCGGGAATGAAACGTCGTACTAGGATCGCTATCGATGAC
566571729	OtherHits_1	TTTTTCTTTTTGCTGTTTCGTCCCGCCACGAACTCATCAGACCGGAGCCGTTTCCAGTGATCGCTCAAAGGAAATCCAGTGACAGCTTTGTTTGTTTCCCGTTCGGTCTCGTTGCGGGAATGAAACGTCGTACTAGGATCGCTATCGATGACGA
566226499	OtherHits_1	TTTTTCTTTTTGCTGTTTCGTCCCGCCACGAACTCATCAGACCGGAGCCGTTTACGCGCCAGGTTGAACACGTAAATCCAGTGACAGCTTTGTTTGTTTCCCGTTCGGTCTCGTTGCGGGAATGAAACGTCGTACTAGGATCGCTATCGATGAC
510218518	OtherHits_1	TTTTTCTTTTTGCTGTTTCGTCCCGCCACGGAGTCATCAGACCGGAGCACATTTCCATGCAGATAGCACACAGAAATCCAGTGACAGCTTTGTTTGTTTCCCGTTCGGTCTCGTTGCGGGAATGAAACGTCGTACTAGGATCGCTATCGATGAC
522090192	OtherHits_1	TTTTTCTTTTTGCTGTTTCGTCCCGGGAAAGCGCTGTTTCGTGCACGTGATTCACTCATCAGACCGGACCTCATTCAATGCCCAATGCGGCGAGCATTTCCAGTGACAGCTTTGTTTGTTTCCCGTTCGGTCTCGTTGCGGGAATGAAACGTCG
565660707	OtherHits_1	TTTTTCTTTTTGCTGTTTCGTCCAATCGGACTCGTCAGACTAGACACATCCAGTTACTCCAGTGACAGCTTTGTTTGTTTCCCGTTCGGTCTCGTTGCGGGAATGAAACGTCGTACTAGGATCGCTATCGATGACGATCTCGATGCAACGTACT
566231719	OtherHits_1	TTTTTCTTTTTGCTGTTTCGTCCCGCCACGAACTCATCAGACCGGAGCCGTTTCCACATGAATGTATCCGTGAAAATCCAGTGACAGCTTTGTTTGTTTCCCGTTCGGTCTCGTTGCGGGAATGAAACGTCGTACTAGGATCGCTATCGATGAC
566229913	OtherHits_1	TTTTTCTTTTTGCTGTTTCGTCCGGCGCAATCGTGCTGTTTCGTCATCATTCGACTCTTCAGGCTGGCAAGAAATCCAGTGACAGCTTTGTTTGTTTCCCGTTCGGTCTCGTTGCGGGAATGAAACGTCGTACTAGGATCGCTATCGATGACGA
566230882	OtherHits_1	TTTTTCTTTTTGCTGTTTCGTCCCCAGGTCAAGAGCGGCTGTTTCGTCAAAATCAGACTCATCAGACGGACTAAAATCCAGTGACAGCTTTGTTTGTTTCCCGTTCGGTCTCGTTGCGGGAATGAAACGTCGTACTAGGATCGCTATCGATGAC
565470486	OtherHits_1	TTTTTCTTTTTGCTGTTTCGTCCGCTTGAACTCTTCAGACTGAATCCAGTTCCAGTTGCTAAACCAGAAAAGCCAGTGACAGCTTTGTTTGTTTCCCGTTCGGTCTCGTTGCGGGAATGAAACGTCGTACTAGGATCGCTATCGATGACGATCT
566572126	OtherHits_1	TTTTTCTTTTTGCTGTTTCGTCCCACCAACACGCAGACATTCGCAGACACATCGGACTCATCAGACCGGAGAGGTGTCTGTCCATCAATCGTGCAAATCCAGTTGCTAAACCAGAAATCCAGTGACAGCTTTGTTTGTTTCCCGTTCGGTCTCG
527791326	OtherHits_1	TTTTTCTTTTTGCTGTTTCGTCCCACCCAACACGCAGACACATCGGACTCATCAGACCGGAGAGGTGCATTGATTCAGTGTTGAGGTTTTTTCCAGTGACAGCTTTGTTTGTTTCCCGTTCGGTCTCGTTGCGGGAATGAAACGTCGTACTAGG
565358714	OtherHits_1	TTTTTCTTTTTGCTGTTTCGTCCCAGGCACATGCAACTACTCACCAACGTATCGGACTCGTCAGACCGGATTCCAGTTTTTGGCTACTCAAAGATGTGCTTTCCAGTGACAGCTTTGTTTGTTTCCCGTTCGGTCTCGTTGCGGGAATGAAACG
470992580	OtherHits_2	TTTTTCTTTTTGCTGTTTCGTCCTACACCAGGGACTCATCGGACCGGATAACGGTGCCCGAACCCACGCAGAAGTTCAATCCGGTGACAGCTTTGTTTGTTTCCCCAAGAATGCCACCAGCCTCCTTCAACGTCGTACTAGGATCGCTATCGAT
470998806	OtherHits_2	TTTTTCTTTTTGCTGTTTCGTCCTACACCAGGGACTCATCGGACCGGATAACGGTGCCTGAACCTACGCAGAAGTTCAATCCGGTGACAGCTTTGTTTGTTTCCCCAAGAATGCCACCAGCCTCCTTCAACGTCGTACTAGGATCGCTATCGAT
473052377	OtherHits_2	TTTTTCTTTTTGCTGTTTCGTCCTACACAAGGGACTCATCGGACCGGATAACGGTGCCTGAACCCACGCAGAAGTTCAATCCGGTGACAGCTTTGTTTGTTTCCCCAAGAATGCCACCAGCCTCCTTCAACGTCGTACTAGGATCGCTATCGAT
471146603	OtherHits_2	TTTTTCTTTTTGCTGTTTCGTCCTACACCAGGGACTCATCGGACCGGATAACGGTGCCTGAACTCACGCAGAAGTTCAATCCGGTGACAGCTTTGTTTGTTTCCCCAAGAATGCCACCAGCCTCCTTCAACGTCGTACTAGGATCGCTATCGAT
513142143	OtherHits_2	TTTTTCTTTTTGCTGTTTCGTCCCACCACCCCGAGCAGACACAGAGATGCATGGACTCTTCAGACCGAACTCGCCAGATCCAGTGACAGCTTTGTTTGTTTCCCCAAGAATGCCACCAGCCTCCTTCAACGTCGTACTAGGATCGCTATCGATG
512157609	OtherHits_2	TTTTTCTTTTTGCTGTTTCGTCCGCGCGGTAACGGTGTGGTTACTCAGTATCCAGGACTCTTCAGACCAGATCTCCGCTCCAGTGACAGCTTTGTTTGTTTCCCCAAGAATGCCACCAGCCTCCTTCAACGTCGTACTAGGATCGCTATCGATG
470843872	OtherHits_2	TTTTTCTTTTTGCTGTTTCGTCCGCGCGGTAACGGTGTTGTTACTCAGTATCCAGGACTCGTCAGACCAGATCTCCGCTCCGGTGACAGCTTTGTTTGTTTCCCCAAGAATGCCACCAGCCTCCTTCAACGTCGTACTAGGATCGCTATCGATG
471146340	OtherHits_2	TTTTTCTTTTTGCTGTTTCGTCCGCGCGGTAACGGTGTTGTTACTCAGTACCCAGGACTCATCAGACCAGATCTCCGCTCCGGTGACAGCTTTGTTTGTTTCCCCAAGAATGCCACCAGCCTCCTTCAACGTCGTACTAGGATCGCTATCGATG
470843875	OtherHits_2	TTTTTCTTTTTGCTGTTTCGTCCGCGCGGTAACGGTGTCGTTACTCAGTATCCAGGACTCATCAGACCAGATCTCCGCTCCGGTGACAGCTTTGTTTGTTTCCCCAAGAATGCCACCAGCCTCCTTCAACGTCGTACTAGGATCGCTATCGATG
472710628	OtherHits_2	TTTTTCTTTTTGCTGTTTCGTCCCCCACATCGGACTCGTCAGACCGGAGAGGTGGGTTTGCCCCGTGATAGGATCGGGTTCCGGTGACAGCTTTGTTTGTTTCCCCAAGAATGCCACCAGCCTCCTTCAACGTCGTACTAGGATCGCTATCGAT
471418426	OtherHits_2	TTTTTCTTTTTGCTGTTTCGTCCGCGGAGTGGAGAGCTTGTCAAACCATGTAGGGACTCATCAGACCGGATATTGCTCCTCCAGTGACAGCTTTGTTTGTTTCCCCAAGAATGCCACCAGCCTCCTTCAACGTCGTACTAGGATCGCTATCGAT
473359590	OtherHits_2	TTTTTCTTTTTGCTGTTTCGTCCGCGGAGTGGAGAGCTCGTCAAACCATGTAGGGACTCTTCAGACCGGATATTGCTCCTCCAGTGACAGCTTTGTTTGTTTCCCCAAGAATGCCACCAGCCTCCTTCAACGTCGTACTAGGATCGCTATCGAT
473078205	OtherHits_2	TTTTTCTTTTTGCTGTTTCGTCCGCGGAGTGGAGTGCTCGTCAAACCATGTAGGGACTCATCAGACCGGATATTGCTCCTCCAGTGACAGCTTTGTTTGTTTCCCCAAGAATGCCACCAGCCTCCTTCAACGTCGTACTAGGATCGCTATCGAT
470991743	OtherHits_2	TTTTTCTTTTTGCTGTTTCGTCCGCGGAGTGGAGATCTCGTCAAACCATGTAGGGACTCATCAGACCGGATATTGCTCCTCCAGTGACAGCTTTGTTTGTTTCCCCAAGAATGCCACCAGCCTCCTTCAACGTCGTACTAGGATCGCTATCGAT
472786659	OtherHits_2	TTTTTCTTTTTGCTGTTTCGTCCTGGGCTAGCGGGCAACTGGGTATGTTGCAGGACTCATCAGACCGGAAGCCTCCATCCAGTGACAGCTTTGTTTGTTTCCCCAAGAATGCCACCAGCCTCCTTCAACGTCGTACTAGGATCGCTATCGATGA
478683017	OtherHits_2	TTTTTCTTTTTGCTGTTTCGTCCCGGGCTAGCGAGCAACTGGGTATGTTGCAGGACTCATCAGACTGGAAGCGCCCATCCAGTGACAGCTTTGTTTGTTTCCCCAAGAATGCCACCAGCCTCCTTCAACGTCGTACTAGGATCGCTATCGATGA
470840759	OtherHits_2	TTTTTCTTTTTGCTGTTTCGTCCTGGGGCTAGCGGGCAACTGGGTATGTTGCAGGACTCGTCAGACCGGAAGCGTCCATCCAGTGACAGCTTTGTTTGTTTCCCCAAGAATGCCACCAGCCTCCTTCAACGTCGTACTAGGATCGCTATCGATG
471326889	OtherHits_2	TTTTTCTTTTTGCTGTTTCGTCCTGGGGCTAGCGGGCAACTGGGCATGTTGCAGGACTCATCAGACCGGAAGCATCCATCCAGTGACAGCTTTGTTTGTTTCCCCAAGAATGCCACCAGCCTCCTTCAACGTCGTACTAGGATCGCTATCGATG
472927700	OtherHits_2	TTTTTCTTTTTGCTGTTTCGTCCGCGGAGAGGGCGCTATCGGGGCTCCATCGTGGACTCATCAGACAGATCATCCTGTGACAGCTTTGTTTGTTTCCCCAAGAATGCCACCAGCCTCCTTCAACGTCGTACTAGGATCGCTATCGATGACGATC
470843281	OtherHits_2	TTTTTCTTTTTGCTGTTTCGTCCGCGGAGAGGGCGCTATCGGGGCACCATCGTGGACTCATCAGACAGATCATCCTGTGACAGCTTTGTTTGTTTCCCCAAGAATGCCACCAGCCTCCTTCAACGTCGTACTAGGATCGCTATCGATGACGATC
472877601	OtherHits_2	TTTTTCTTTTTGCTGTTTCGTCCGCGGAGAGGGCGCCATCGGGGCACCATCGTGGACTCATCAGACAGATCATCCTGTGACAGCTTTGTTTGTTTCCCCAAGAATGCCACCAGCCTCCTTCAACGTCGTACTAGGATCGCTATCGATGACGATC
472060743	OtherHits_2	TTTTTCTTTTTGCTGTTTCGTCCGCGGAGAGGGCGCTATCGGGGCACCATCGTGGACTCATCAGACAGATCTTCCTGTGACAGCTTTGTTTGTTTCCCCAAGAATGCCACCAGCCTCCTTCAACGTCGTACTAGGATCGCTATCGATGACGATC
471325327	OtherHits_2	TTTTTCTTTTTGCTGTTTCGTCCTCAGGGGATGCAGGCGAAGTCTACTACATCGGACTCATCAGACCGGACCCGTCTCTCCGGTGACAGCTTTGTTTGTTTCCCCAAGAATGCCACCAGCCTCCTTCAACGTCGTACTAGGATCGCTATCGATG
473722390	OtherHits_2	TTTTTCTTTTTGCTGTTTCGTCCTCAGGGGATGCAGCGAAGTCTACTACATCGGACTCATCAGACCGGACCCGTCTCTCCGGTGACAGCTTTGTTTGTTTCCCCAAGAATGCCACCAGCCTCCTTCAACGTCGTACTAGGATCGCTATCGATGA
473722415	OtherHits_2	TTTTTCTTTTTGCTGTTTCGTCCTCAGGGGATGCAAGCGAAATCTACTACATCGGACTCATCAGACCGGACCCGTCTCTCCGGTGACAGCTTTGTTTGTTTCCCCAAGAATGCCACCAGCCTCCTTCAACGTCGTACTAGGATCGCTATCGATG
473248978	OtherHits_2	TTTTTCTTTTTGCTGTTTCGTCCTCAGGGGATGCAAGCGAGGTCTACTACATCGGACTCATCAGACCGGACCCGTCTCTCCGGTGACAGCTTTGTTTGTTTCCCCAAGAATGCCACCAGCCTCCTTCAACGTCGTACTAGGATCGCTATCGATG
472875312	OtherHits_2	TTTTTCTTTTTGCTGTTTCGTCCCCACAGATCGCCAACATTTAGAGCGCATTCGGACTCATCAGACCGGTACCGTCCCTCCGGTGACAGCTTTGTTTGTTTCCCCAAGAATGCCACCAGCCTCCTTCAACGTCGTACTAGGATCGCTATCGATG
472260873	OtherHits_2	TTTTTCTTTTTGCTGTTTCGTCCCCACAGATCGCCAACATTAGAGCGCAATCGGACTCATCAGACCGGTACCGTCCCTCCGGTGACAGCTTTGTTTGTTTCCCCAAGAATGCCACCAGCCTCCTTCAACGTCGTACTAGGATCGCTATCGATGA
472987100	OtherHits_2	TTTTTCTTTTTGCTGTTTCGTCCCCACAGATCGCCAACATTTAGCGCAATCGGACTCATCAGACCGGTACCGTCCCTCCGGTGACAGCTTTGTTTGTTTCCCCAAGAATGCCACCAGCCTCCTTCAACGTCGTACTAGGATCGCTATCGATGAC
472058225	OtherHits_2	TTTTTCTTTTTGCTGTTTCGTCCCCACAGATCGCCAACATTTGGAGCGCAATCGGACTCATCAGACCGGTACCGTCCCTCCGGTGACAGCTTTGTTTGTTTCCCCAAGAATGCCACCAGCCTCCTTCAACGTCGTACTAGGATCGCTATCGATG
473748278	OtherHits_2	TTTTTCTTTTTGCTGTTTCGTCCCGCCCGATACCCAGAGTACAGTCACGCGTTGGACTCATCAGACCGAAGAGGCGCGACTTAATTGGACCATCAGAGCCATCCAGTGACAGCTTTGTTTGTTTCCCCAAGAATGCCACCAGCCTCCTTCAACG
478033979	OtherHits_2	TTTTTCTTTTTGCTGTTTCGTCCCGCCCGATACCCAGAGTACAGTCACGCATTGGACTCATCAGACCGAAGAGGCGCGACATAATTGGACCATCAGAGCTATCCAGTGACAGCTTTGTTTGTTTCCCCAAGAATGCCACCAGCCTCCTTCAACG
482306566	OtherHits_2	TTTTTCTTTTTGCTGTTTCGTCCCGCCCGATACCCAGAGTACAGTCACGCGTTGGACTCATCAGACCGAAGAGGCGCGACATCATTGGACCATCAGAGCTATCCAGTGACAGCTTTGTTTGTTTCCCCAAGAATGCCACCAGCCTCCTTCAACG
473748257	OtherHits_2	TTTTTCTTTTTGCTGTTTCGTCCCGCCCGATGCCCAGAGTACAGTCACGCGTTGGACTCATCAGACCGAAGAGGCGCGACATAGTTGGACCATCAGAGCCATCCAGTGACAGCTTTGTTTGTTTCCCCAAGAATGCCACCAGCCTCCTTCAACG
472945948	OtherHits_2	TTTTTCTTTTTGCTGTTTCGTCCGCGGAGAGGCACGTGTATCAGGCATCGCAGGACTCATCAGACCGGATTGCCGTTTCCGGTGACAGCTTTGTTTGTTTCCCCAAGAATGCCACCAGCCTCCTTCAACGTCGTACTAGGATCGCTATCGATGA
473109050	OtherHits_2	TTTTTCTTTTTGCTGTTTCGTCCGCGGAGAGGCATGTGTATCAGGCATCGCAGGACTCATCAGACCGGATTCCCGTTTCCGGTGACAGCTTTGTTTGTTTCCCCAAGAATGCCACCAGCCTCCTTCAACGTCGTACTAGGATCGCTATCGATGA
470839167	OtherHits_2	TTTTTCTTTTTGCTGTTTCGTCCGGCGGAGAGGCATGTGTATCAGGCATCGCAGGACTCATCAGACCGGATTGCCGTTTCCGGTGACAGCTTTGTTTGTTTCCCCAAGAATGCCACCAGCCTCCTTCAACGTCGTACTAGGATCGCTATCGATG
470991735	OtherHits_2	TTTTTCTTTTTGCTGTTTCGTCCGCGGAGAGGCATGTGTATCAGGCATCGCAGGACTCATCAGACCGGATTGCCGTTTCCGGTGACAGCTTTGTTTGTTTCCCCAAGAATGCCACCAGCCTCCTTCAACGTCGTACTAGGATCGCTATCGATGA
470839413	OtherHits_2	TTTTTCTTTTTGCTGTTTCGTCCGGGCAACATCATCCGTGGTGGCGATGACAAGGACTCATCAGACCAGACTTTCCCTCCGGTGACAGCTTTGTTTGTTTCCCCAAGAATGCCACCAGCCTCCTTCAACGTCGTACTAGGATCGCTATCGATGA
473078286	OtherHits_2	TTTTTCTTTTTGCTGTTTCGTCCGGGCAACATCATCCGTGGTGGCGATGACAAGGACTCATCAGACTAGACTTTCCCTCCAGTGACAGCTTTGTTTGTTTCCCCAAGAATGCCACCAGCCTCCTTCAACGTCGTACTAGGATCGCTATCGATGA
472986817	OtherHits_2	TTTTTCTTTTTGCTGTTTCGTCCGGGCAACATCATCCGAGGTGGCGATGACAAGGACTCATCAGACCAGACTTTCCCTCCGGTGACAGCTTTGTTTGTTTCCCCAAGAATGCCACCAGCCTCCTTCAACGTCGTACTAGGATCGCTATCGATGA
473078304	OtherHits_2	TTTTTCTTTTTGCTGTTTCGTCCGGGCAACATCATCCATGGTGGCGATGACAAGGACTCATCAGACCAGACTTTCCCTCCAGTGACAGCTTTGTTTGTTTCCCCAAGAATGCCACCAGCCTCCTTCAACGTCGTACTAGGATCGCTATCGATGA
473237765	OtherHits_2	TTTTTCTTTTTGCTGTTTCGTCCGGCGCAATGGACTCTTCAGACCGGAGGATAATGCGCAGTACACGTGAGTGTGCCTTCCGGTGACAGCTTTGTTTGTTTCCCCAAGAATGCCACCAGCCTCCTTCAACGTCGTACTAGGATCGCTATCGATG
473647853	OtherHits_2	TTTTTCTTTTTGCTGTTTCGTCCCGCGCAATGGACTCTTCAGACCGGAGGATAATGCGCAGTACACATGAGTGTGCCTTCCGGTGACAGCTTTGTTTGTTTCCCCAAGAATGCCACCAGCCTCCTTCAACGTCGTACTAGGATCGCTATCGATG
472975474	OtherHits_2	TTTTTCTTTTTGCTGTTTCGTCCCGCGCAACGGACTCTTCAGACCGGAGGATAATGCGCAGTACACGTGAGTGTGCCTTCCGGTGACAGCTTTGTTTGTTTCCCCAAGAATGCCACCAGCCTCCTTCAACGTCGTACTAGGATCGCTATCGATG
470996940	OtherHits_2	TTTTTCTTTTTGCTGTTTCGTCCCGCGCAATGGACTCTTCAGACCGGAGGATAATGCGCAGTACACGTGAGTGTGCCTTCCGGTGACAGCTTTGTTTGTTTCCCCAAGAATGCCACCAGCCTCCTTCAACGTCGTACTAGGATCGCTATCGATG
470999613	OtherHits_2	TTTTTCTTTTTGCTGTTTCGTCCTTAAGGGATGAGCGTCGACAAACGTACATCGGACTCGTCAGACCGGAGCACCACATCCAGTGACAGCTTTGTTTGTTTCCCCAAGAATGCCACCAGCCTCCTTCAACGTCGTACTAGGATCGCTATCGATG
473086966	OtherHits_2	TTTTTCTTTTTGCTGTTTCGTCCTTAAGGGATGAGCGTCGACAAACGTTCATCGGACTCGTCAGACCGGAGCACCACATCCAGTGACAGCTTTGTTTGTTTCCCCAAGAATGCCACCAGCCTCCTTCAACGTCGTACTAGGATCGCTATCGATG
473086978	OtherHits_2	TTTTTCTTTTTGCTGTTTCGTCCTTAAGGGATGCGCGTCGACAAACGTACATCGGACTCGTCAGACCGGAGCACCACATCCAGTGACAGCTTTGTTTGTTTCCCCAAGAATGCCACCAGCCTCCTTCAACGTCGTACTAGGATCGCTATCGATG
471419928	OtherHits_2	TTTTTCTTTTTGCTGTTTCGTCCTTAAGGGATGAGCGTCGACAAACGTACATCGGACTCATCAGACTGGAGCACCACATCCAGTGACAGCTTTGTTTGTTTCCCCAAGAATGCCACCAGCCTCCTTCAACGTCGTACTAGGATCGCTATCGATG
472947273	OtherHits_2	TTTTTCTTTTTGCTGTTTCGTCCCCCCCAACACGCAGACACATCGGACTCATCAGACCGGAGAGGTGTCTGTCCATCAATCGTTCGGTATTTCCGGTGACAGCTTTGTTTGTTTCCCCAAGAATGCCACCAGCCTCCTTCAACGTCGTACTAGG
473207860	OtherHits_2	TTTTTCTTTTTGCTGTTTCGTCCCACCCAACACGCAGACACATCGGACTCATCAGACCGGAGAGGTGTCTGTCCATCCATCGTTCGGTATTTCCGGTGACAGCTTTGTTTGTTTCCCCAAGAATGCCACCAGCCTCCTTCAACGTCGTACTAGG
472260742	OtherHits_2	TTTTTCTTTTTGCTGTTTCGTCCCACCCAACACGCAGACACATCGGACTCATCAGACCGGAGAGGTGTCTGTCCATCAATCGTTCGGTACTTCCGGTGACAGCTTTGTTTGTTTCCCCAAGAATGCCACCAGCCTCCTTCAACGTCGTACTAGG
472947268	OtherHits_2	TTTTTCTTTTTGCTGTTTCGTCCCACCCGCACGCAGACACATCGGACTCATCAGACCGGAGAGGTGTCTGTCCATCAATCGTTCGGTATTTCCGGTGACAGCTTTGTTTGTTTCCCCAAGAATGCCACCAGCCTCCTTCAACGTCGTACTAGGA
505981940	OtherHits_2	TTTTTCTTTTTGCTGTTTCGTCCCGCCACGGACTCGTCAGACCAGATTAGATCGGCAACCCTTTAACGGCATAATTCCAGTGACAGCTTTGTTTGTTTCCCCAAGAATGCCACCAGCCTCCTTCAACGTCGTACTAGGATCGCTATCGATGACG
510252545	OtherHits_2	TTTTTCTTTTTGCTGTTTCGTCCCGCCACGGACTCGTCAGACTAGATTAGATCGGCAACCCTTTAACGGCATAATTCCAGTGACAGCTTTGTTTGTTTCCCCAAGAATGCCACCAGCCTCCTTCAACGTCGTACTAGGATCGCTATCGATGACG
510216777	OtherHits_2	TTTTTCTTTTTGCTGTTTCGTCCCGCCACAGACTCGTCAGACCAGATTAGATCGGCACCCTTTGAAGGCATAATTCCAGTGACAGCTTTGTTTGTTTCCCCAAGAATGCCACCAGCCTCCTTCAACGTCGTACTAGGATCGCTATCGATGACGA
511122821	OtherHits_2	TTTTTCTTTTTGCTGTTTCGTCCCGCCACGGACTCTTCAGACCAGATTAGATCGGCAACCCTTCGAACGGCATAATTCCAGTGACAGCTTTGTTTGTTTCCCCAAGAATGCCACCAGCCTCCTTCAACGTCGTACTAGGATCGCTATCGATGAC
472059536	OtherHits_2	TTTTTCTTTTTGCTGTTTCGTCCCGCGGAGAGGTTGGCATCAGGCAACATCACGGACTCATCAGACTGAACCTAATCCAGTGACAGCTTTGTTTGTTTCCCCAAGAATGCCACCAGCCTCCTTCAACGTCGTACTAGGATCGCTATCGATGACG
473367950	OtherHits_2	TTTTTCTTTTTGCTGTTTCGTCCCGCGGAGAGGTTGGCACTAGGCAACATCACGGACTCATCAGACTGAACCTAATCCAGTGACAGCTTTGTTTGTTTCCCCAAGAATGCCACCAGCCTCCTTCAACGTCGTACTAGGATCGCTATCGATGACG
472947356	OtherHits_2	TTTTTCTTTTTGCTGTTTCGTCCCCACCCGAAGCGGACATTCGCAGACACATCGGACTCATCAGACCGGAGAGGTGCCTGTCCATCAATCGTTCGGTATTTCCGGTGACAGCTTTGTTTGTTTCCCCAAGAATGCCACCAGCCTCCTTCAACGT
471146026	OtherHits_2	TTTTTCTTTTTGCTGTTTCGTCCCCACCCGAAGCGGACATTCGCAGACACATCGGACTCGTCAGACCGGAGAGGTGTCTGTCCATCAATCGTTCGGTATTTCCGGTGACAGCTTTGTTTGTTTCCCCAAGAATGCCACCAGCCTCCTTCAACGT
471421688	OtherHits_2	TTTTTCTTTTTGCTGTTTCGTCCCACCCGAAGCGGACATTCGCAGACACATCGGACTCATCAGACCGGAGAGGTGTCTGTCCATCAATCGTTCGGTATTTCCGGTGACAGCTTTGTTTGTTTCCCCAAGAATGCCACCAGCCTCCTTCAACGTC
472060246	OtherHits_2	TTTTTCTTTTTGCTGTTTCGTCCCTGCCCGAAGCGGACATTCGCAGACACATCGGACTCATCAGACCGGAGAGGTGTCTGTCCATCAATCGTTCGGTATATCCGGTGACAGCTTTGTTTGTTTCCCCAAGAATGCCACCAGCCTCCTTCAACGT
472924986	OtherHits_2	TTTTTCTTTTTGCTGTTTCGTCCCCCGCACCCACACGAAATCGAGCAGATTTGGATTCATCAGACAGTTTACGGTATCCTGTGACAGCTTTGTTTGTTTCCCCAAGAATGCCACCAGCCTCCTTCAACGTCGTACTAGGATCGCTATCGATGAC
473707512	OtherHits_2	TTTTTCTTTTTGCTGTTTCGTCCCCCGCACCCACACGAAATCGAGCAGATTTGGACTCATCAGACAGTTGACGGTACCCTGTGACAGCTTTGTTTGTTTCCCCAAGAATGCCACCAGCCTCCTTCAACGTCGTACTAGGATCGCTATCGATGAC
472060519	OtherHits_2	TTTTTCTTTTTGCTGTTTCGTCCGCCGCACCCACACGAAATCGAGCAGATTTGGACTCATCAGACAGTTTACGGTTTCCTGTGACAGCTTTGTTTGTTTCCCCAAGAATGCCACCAGCCTCCTTCAACGTCGTACTAGGATCGCTATCGATGAC
473177240	OtherHits_2	TTTTTCTTTTTGCTGTTTCGTCCCCCGCACCCACACGAAATCGAGCAGATCTGGACTCATCAGACAGTTGACGGTTTCCTGTGACAGCTTTGTTTGTTTCCCCAAGAATGCCACCAGCCTCCTTCAACGTCGTACTAGGATCGCTATCGATGAC
472987683	OtherHits_2	TTTTTCTTTTTGCTGTTTCGTCCAGGGCAGCGAGCAATGTAGCCGCAATGTATGGACTCATCAGACCGAATATGCCCTCCGGTGACAGCTTTGTTTGTTTCCCCAAGAATGCCACCAGCCTCCTTCAACGTCGTACTAGGATCGCTATCGATGA
472871699	OtherHits_2	TTTTTCTTTTTGCTGTTTCGTCCAGGGCAGCGAGCATAGTAGCCGCAATGTATGGACTCATCAGACCGAATATGCCCTCCGGTGACAGCTTTGTTTGTTTCCCCAAGAATGCCACCAGCCTCCTTCAACGTCGTACTAGGATCGCTATCGATGA
472818987	OtherHits_2	TTTTTCTTTTTGCTGTTTCGTCCAGGGCAGCGAGCATTGTAGCCGCAATGTATGGACTCGTCAGACCGAATATGCCCTCCGGTGACAGCTTTGTTTGTTTCCCCAAGAATGCCACCAGCCTCCTTCAACGTCGTACTAGGATCGCTATCGATGA
472987675	OtherHits_2	TTTTTCTTTTTGCTGTTTCGTCCAGGGCAGCGAGCATTGTAGCCGCAATGTGTGGACTCATCAGACCGAATATGCCCTCCGGTGACAGCTTTGTTTGTTTCCCCAAGAATGCCACCAGCCTCCTTCAACGTCGTACTAGGATCGCTATCGATGA
473809318	OtherHits_2	TTTTTCTTTTTGCTGTTTCGTCCCCCGCTGAGCCAGCTAGACCTGTTCTCATTGGACTCATCAGACAGTTTGCGGTATCCTGTGACAGCTTTGTTTGTTTCCCCAAGAATGCCACCAGCCTCCTTCAACGTCGTACTAGGATCGCTATCGATGA
473182295	OtherHits_2	TTTTTCTTTTTGCTGTTTCGTCCCCCGCTGAGCCAGCTAGACCTGTTCTCATTGGACTCATCAGACAGTTTGCGGATTCCTGTGACAGCTTTGTTTGTTTCCCCAAGAATGCCACCAGCCTCCTTCAACGTCGTACTAGGATCGCTATCGATGA
472917506	OtherHits_2	TTTTTCTTTTTGCTGTTTCGTCCCCCGCTGAGCCAGCTAGACCTGTTCTCATTGGACTCATCAGACAGTTTGCGGCTTCCTGTGACAGCTTTGTTTGTTTCCCCAAGAATGCCACCAGCCTCCTTCAACGTCGTACTAGGATCGCTATCGATGA
473080043	OtherHits_2	TTTTTCTTTTTGCTGTTTCGTCCCAGGCCAGAAGTTCTGCATGTCAAGACATCGGACTCATCAGACCGGAGAGGTCGACACCATTGAACTCTAGGCCGTATCCAGTGACAGCTTTGTTTGTTTCCCCAAGAATGCCACCAGCCTCCTTCAACGT
473080032	OtherHits_2	TTTTTCTTTTTGCTGTTTCGTCCCAGGCCAGAGGTTCTGCATGTCAGGACATCGGACTCATCAGACCGGAGAGGTCGACACCATTGAACTCTAGGCCGTATCCAGTGACAGCTTTGTTTGTTTCCCCAAGAATGCCACCAGCCTCCTTCAACGT
472864513	OtherHits_2	TTTTTCTTTTTGCTGTTTCGTCCCAGGCCAGAAGTTCTGCATGTCAGGACATCGGACTCATCAGACCGGAGAGGTCGACATCATTGAACTCTAGGCCGTATCCAGTGACAGCTTTGTTTGTTTCCCCAAGAATGCCACCAGCCTCCTTCAACGT
473360895	OtherHits_2	TTTTTCTTTTTGCTGTTTCGTCCCAGGCCAGAAGCTCTGCATGTCAGGACATCGGACTCATCAGACCGGAGAGGTCGACACCATTGAACTCTAGGCCGTATCCAGTGACAGCTTTGTTTGTTTCCCCAAGAATGCCACCAGCCTCCTTCAACGT
472917976	OtherHits_2	TTTTTCTTTTTGCTGTTTCGTCCGCGGAGAGGCCACATTTAGCGGGCATCGCAGGACTCATCAGACAGACTTCCCTTCCTGTGACAGCTTTGTTTGTTTCCCCAAGAATGCCACCAGCCTCCTTCAACGTCGTACTAGGATCGCTATCGATGAC
473699345	OtherHits_2	TTTTTCTTTTTGCTGTTTCGTCCGCGGAGAGGCCACATTTAGCGGGCATCGCAGGACTCGTCAGACAGAATTCCACTCCTGTGACAGCTTTGTTTGTTTCCCCAAGAATGCCACCAGCCTCCTTCAACGTCGTACTAGGATCGCTATCGATGAC
472764172	OtherHits_2	TTTTTCTTTTTGCTGTTTCGTCCGCGGAGAGGCCACATTTAGCGGGCATCGCAGGACTCATCAGACAGACTTCCGTTCCTGTGACAGCTTTGTTTGTTTCCCCAAGAATGCCACCAGCCTCCTTCAACGTCGTACTAGGATCGCTATCGATGAC
473179506	OtherHits_2	TTTTTCTTTTTGCTGTTTCGTCCGCGGAGAGGCCACATTCAGCGGGCATCGCAGGACTCATCAGACAGACTTCCGTTCCTGTGACAGCTTTGTTTGTTTCCCCAAGAATGCCACCAGCCTCCTTCAACGTCGTACTAGGATCGCTATCGATGAC
473196215	OtherHits_2	TTTTTCTTTTTGCTGTTTCGTCCGCGGAGAGGTTCAGGATTCGAGAACATCGTGGACTCATCAGACAGTGCTCCCTGTGACAGCTTTGTTTGTTTCCCCAAGAATGCCACCAGCCTCCTTCAACGTCGTACTAGGATCGCTATCGATGACGATC
472764186	OtherHits_2	TTTTTCTTTTTGCTGTTTCGTCCGCGGAGAGGTTCAGGATTCGAGAACATCGTGGACTCATCAGACAGTGCTTCCTGTGACAGCTTTGTTTGTTTCCCCAAGAATGCCACCAGCCTCCTTCAACGTCGTACTAGGATCGCTATCGATGACGATC
472822172	OtherHits_2	TTTTTCTTTTTGCTGTTTCGTCCGCGGAGAGGTTCAGGATTCGAGAACATCGTGGACTCATCAGACAGTACTTCCTGTGACAGCTTTGTTTGTTTCCCCAAGAATGCCACCAGCCTCCTTCAACGTCGTACTAGGATCGCTATCGATGACGATC
472949736	OtherHits_2	TTTTTCTTTTTGCTGTTTCGTCCTCGCGTGTACCCACCGGTGAGCAGGTATACGGACTCATCAGACCAGATCCGCGTTCCGGTGACAGCTTTGTTTGTTTCCCCAAGAATGCCACCAGCCTCCTTCAACGTCGTACTAGGATCGCTATCGATGA
471419850	OtherHits_2	TTTTTCTTTTTGCTGTTTCGTCCTGGGGCGCGAGTATCGTCACACGACATGTCGGACTCATCAGACCGGGCAGTCCCTTCCGGTGACAGCTTTGTTTGTTTCCCCAAGAATGCCACCAGCCTCCTTCAACGTCGTACTAGGATCGCTATCGATG
473719339	OtherHits_2	TTTTTCTTTTTGCTGTTTCGTCCTGGGGCGCGAGTATCATCACACGACATGTCGGACTCGTCAGACCGGGCAGTCCCTTCCGGTGACAGCTTTGTTTGTTTCCCCAAGAATGCCACCAGCCTCCTTCAACGTCGTACTAGGATCGCTATCGATG
472975765	OtherHits_2	TTTTTCTTTTTGCTGTTTCGTCCTGGGGCGCGAGTATCTTCACACGACATGTCGGACTCATCAGACCGGGCAGTCCCTTCCGGTGACAGCTTTGTTTGTTTCCCCAAGAATGCCACCAGCCTCCTTCAACGTCGTACTAGGATCGCTATCGATG
471694693	OtherHits_2	TTTTTCTTTTTGCTGTTTCGTCCCCGCCATAGTGGATCCTGTGCGAACACATCGGACTCATCAGACCGGAGAGGTGATCGACGTACGTAATCCGCAGGTTATCCGGTGACAGCTTTGTTTGTTTCCCCAAGAATGCCACCAGCCTCCTTCAACG
473026903	OtherHits_2	TTTTTCTTTTTGCTGTTTCGTCCCCGCCATAGTGGATCCTGTGCGAACACATCGGACTCGTCAGACCGGAGAGGTGATCGACGTACGTAATCCGCAGGTTATCCGGTGACAGCTTTGTTTGTTTCCCCAAGAATGCCACCAGCCTCCTTCAACG
472769229	OtherHits_2	TTTTTCTTTTTGCTGTTTCGTCCCCGCCATAGTGGATCCTGTCAGAACACATCGGACTCATCAGACCGGAGAGGTGATCGACGTACGTAATCCGCAGGTTATCCGGTGACAGCTTTGTTTGTTTCCCCAAGAATGCCACCAGCCTCCTTCAACG
473026933	OtherHits_2	TTTTTCTTTTTGCTGTTTCGTCCCTGCCATAGTGGATCCTGTGCGAACACATCGGACTCATCAGACCGGAGAGGTGATCGACGTACGTAATCCGCAGGTTATCCGGTGACAGCTTTGTTTGTTTCCCCAAGAATGCCACCAGCCTCCTTCAACG
476984709	OtherHits_2	TTTTTCTTTTTGCTGTTTCGTCCCACGAGACACTGTGTGAGCAGCGCTTAGGCGGACTCTTCAGACCGGACCTTCGTTTCCAGTGACAGCTTTGTTTGTTTCCCCAAGAATGCCACCAGCCTCCTTCAACGTCGTACTAGGATCGCTATCGATG
511084246	OtherHits_2	TTTTTCTTTTTGCTGTTTCGTCCCACGAGCCACTGTGCGAGCAGCGCTTAGGCGGACTCTTCAGACTAGACCTTCGTTTCCAGTGACAGCTTTGTTTGTTTCCCCAAGAATGCCACCAGCCTCCTTCAACGTCGTACTAGGATCGCTATCGATG
476984717	OtherHits_2	TTTTTCTTTTTGCTGTTTCGTCCCACGAGCCACTGCGTGAGCAGCGCTTAGGCGGACTCTTCAGACCGGACCTTCGTTTCCAGTGACAGCTTTGTTTGTTTCCCCAAGAATGCCACCAGCCTCCTTCAACGTCGTACTAGGATCGCTATCGATG
512112287	OtherHits_2	TTTTTCTTTTTGCTGTTTCGTCCCACGAGCCACTGCGTGAGCAGCGCTTAGGCGGACTCTTCAGACTAGACCTTCGTTTCCAGTGACAGCTTTGTTTGTTTCCCCAAGAATGCCACCAGCCTCCTTCAACGTCGTACTAGGATCGCTATCGATG
472786488	OtherHits_2	TTTTTCTTTTTGCTGTTTCGTCCACCGTTGCGAGAAGTGAAGGCACCCTCATTGGACTCATCAGACCGGAAGCTTGGATCCAGTGACAGCTTTGTTTGTTTCCCCAAGAATGCCACCAGCCTCCTTCAACGTCGTACTAGGATCGCTATCGATG
473081357	OtherHits_2	TTTTTCTTTTTGCTGTTTCGTCCACCGTTGCGAGAAGTGAAAGCACCCTCATTGGACTCATCAGACCGGAAGCTTGGATCCAGTGACAGCTTTGTTTGTTTCCCCAAGAATGCCACCAGCCTCCTTCAACGTCGTACTAGGATCGCTATCGATG
512257380	OtherHits_2	TTTTTCTTTTTGCTGTTTCGTCCGCGGAGAGGCATGTGTATCAGGCATCGCAGGACTCATCAGACTGTTTCCCATCCAGTGACAGCTTTGTTTGTTTCCCCAAGAATGCCACCAGCCTCCTTCAACGTCGTACTAGGATCGCTATCGATGACGA
473085089	OtherHits_2	TTTTTCTTTTTGCTGTTTCGTCCGCGGAGAGGCGTGTGTATCAGGCATCGCAGGACTCATCAGACTGGCTTCTGCATCCAGTGACAGCTTTGTTTGTTTCCCCAAGAATGCCACCAGCCTCCTTCAACGTCGTACTAGGATCGCTATCGATGAC
512133792	OtherHits_2	TTTTTCTTTTTGCTGTTTCGTCCGCGGAGAGGCATGTGTATCAGGCATCCAGGACTCGTCAGACTGCTTCTGCATCCAGTGACAGCTTTGTTTGTTTCCCCAAGAATGCCACCAGCCTCCTTCAACGTCGTACTAGGATCGCTATCGATGACGA
484790849	OtherHits_2	TTTTTCTTTTTGCTGTTTCGTCCGCGGAGAGGCATGTGTATCAGGCATCGCAGGACTCATCAGACTGCTTCTCATCCAGTGACAGCTTTGTTTGTTTCCCCAAGAATGCCACCAGCCTCCTTCAACGTCGTACTAGGATCGCTATCGATGACGA
473086463	OtherHits_2	TTTTTCTTTTTGCTGTTTCGTCCGCGGAGAGGCCACATTTAGCGGGCATCGCAGGACTCATCAGACCAGATTGTCCCATCCAGTGACAGCTTTGTTTGTTTCCCCAAGAATGCCACCAGCCTCCTTCAACGTCGTACTAGGATCGCTATCGATG
510366873	OtherHits_2	TTTTTCTTTTTGCTGTTTCGTCCGCGGAGAGGCCACATTTAGCGGGCATCGCAGGACTCTTCAGACTAGATTGTCCGATCCAGTGACAGCTTTGTTTGTTTCCCCAAGAATGCCACCAGCCTCCTTCAACGTCGTACTAGGATCGCTATCGATG
510651542	OtherHits_2	TTTTTCTTTTTGCTGTTTCGTCCGCGGAGAGGCCACATTTAGCGGGCATCGCAGGACTCTTCAGACTAGATTGTCCTATCCAGTGACAGCTTTGTTTGTTTCCCCAAGAATGCCACCAGCCTCCTTCAACGTCGTACTAGGATCGCTATCGATG
484643014	OtherHits_2	TTTTTCTTTTTGCTGTTTCGTCCGCGGAGAGGCCACATTTAGCGGGCATCGCAGGACTCTTCAGACTAGATTGTCCCATCCAGTGACAGCTTTGTTTGTTTCCCCAAGAATGCCACCAGCCTCCTTCAACGTCGTACTAGGATCGCTATCGATG
473071409	OtherHits_2	TTTTTCTTTTTGCTGTTTCGTCCGGCGGAGAGGCACGTGTATCAGGCATCGCAGGACTCATCAGACGGATTTTCGCCAATCCCGTGACAGCTTTGTTTGTTTCCCCAAGAATGCCACCAGCCTCCTTCAACGTCGTACTAGGATCGCTATCGAT
472878561	OtherHits_2	TTTTTCTTTTTGCTGTTTCGTCCGGCGGAGAGGCACGTGTATCAGGCATCGCTGGACTCATCAGACGGATTTACGCCAATCCCGTGACAGCTTTGTTTGTTTCCCCAAGAATGCCACCAGCCTCCTTCAACGTCGTACTAGGATCGCTATCGAT
473071508	OtherHits_2	TTTTTCTTTTTGCTGTTTCGTCCGGCGGAGAGGCACGTGCATTAGGCATCGCAGGACTCATCAGACGGATTTACGCCAATCCCGTGACAGCTTTGTTTGTTTCCCCAAGAATGCCACCAGCCTCCTTCAACGTCGTACTAGGATCGCTATCGAT
472821583	OtherHits_2	TTTTTCTTTTTGCTGTTTCGTCCGGCGGAGAGGCACGCGTATCAGGCATCGCTGGACTCATCAGACGGATTTACGCCAATCCCGTGACAGCTTTGTTTGTTTCCCCAAGAATGCCACCAGCCTCCTTCAACGTCGTACTAGGATCGCTATCGAT
472923575	OtherHits_2	TTTTTCTTTTTGCTGTTTCGTCCGCGGAGAGGCATGTGTATCAGGCATCGCAGGACTCATCAGACAGAATTCCACTCCTGTGACAGCTTTGTTTGTTTCCCCAAGAATGCCACCAGCCTCCTTCAACGTCGTACTAGGATCGCTATCGATGACG
472764173	OtherHits_2	TTTTTCTTTTTGCTGTTTCGTCCGCGGAGAGGCATGTGTATCAGGCATCGCAGGACTCATCAGACAGACTTCCGTTCCTGTGACAGCTTTGTTTGTTTCCCCAAGAATGCCACCAGCCTCCTTCAACGTCGTACTAGGATCGCTATCGATGACG
472911226	OtherHits_2	TTTTTCTTTTTGCTGTTTCGTCCGCGGAGAGGCATGTGTATCAGGCATCGCAGGACTCATCAGACAGACTCCAGATTCTGTGACAGCTTTGTTTGTTTCCCCAAGAATGCCACCAGCCTCCTTCAACGTCGTACTAGGATCGCTATCGATGACG
472911156	OtherHits_2	TTTTTCTTTTTGCTGTTTCGTCCGCGGAGAGGCATGTGTATCAGGCATCGCAGGACTCATCAGACAGACTACCGATTCTGTGACAGCTTTGTTTGTTTCCCCAAGAATGCCACCAGCCTCCTTCAACGTCGTACTAGGATCGCTATCGATGACG
472870506	OtherHits_2	TTTTTCTTTTTGCTGTTTCGTCCCAGCCACGAGACTCATCGGACCGGAGAGGACTTCAAGGGGTTGAAATCGTCGGCTTTCGGTGACAGCTTTGTTTGTTTCCCCAAGAATGCCACCAGCCTCCTTCAACGTCGTACTAGGATCGCTATCGATG
473032616	OtherHits_2	TTTTTCTTTTTGCTGTTTCGTCCCGCCACAGACTCATCAGACCGGAGCCGCTCAGCACACCAAATATGGTCATGCATCCGGTGACAGCTTTGTTTGTTTCCCCAAGAATGCCACCAGCCTCCTTCAACGTCGTACTAGGATCGCTATCGATGAC
479993782	OtherHits_2	TTTTTCTTTTTGCTGTTTCGTCCCGCCACGAACTCATCAGACCGGAGCCGCTCAGCACACCAAATAAGGTCATGCATCCGGTGACAGCTTTGTTTGTTTCCCCAAGAATGCCACCAGCCTCCTTCAACGTCGTACTAGGATCGCTATCGATGAC
512299935	OtherHits_2	TTTTTCTTTTTGCTGTTTCGTCCTGCCAAAGACTCATCAGACCGGAGCAGCTCAGCACACCAAATATGGTCATGCATCCAGTGACAGCTTTGTTTGTTTCCCCAAGAATGCCACCAGCCTCCTTCAACGTCGTACTAGGATCGCTATCGATGAC
473331117	OtherHits_2	TTTTTCTTTTTGCTGTTTCGTCCCGCCACAGACTCATCAGACCGGAGCCGCTCAGCACACCAAACATGGTCATGCATCCGGTGACAGCTTTGTTTGTTTCCCCAAGAATGCCACCAGCCTCCTTCAACGTCGTACTAGGATCGCTATCGATGAC
473075505	OtherHits_2	TTTTTCTTTTTGCTGTTTCGTCCTGGGCGCACGGATAGTACTCTGTGCATGTCGGACTCATCAGACCGGACACCCTTCCAGTGACAGCTTTGTTTGTTTCCCCAAGAATGCCACCAGCCTCCTTCAACGTCGTACTAGGATCGCTATCGATGAC
473745198	OtherHits_2	TTTTTCTTTTTGCTGTTTCGTCCACGATCGCGAGCAAGTTTCTGCCTGGGAAAGGACTCGTCAGACCGGAAGCGTCGATCCAGTGACAGCTTTGTTTGTTTCCCCAAGAATGCCACCAGCCTCCTTCAACGTCGTACTAGGATCGCTATCGATG
473082538	OtherHits_2	TTTTTCTTTTTGCTGTTTCGTCCACGATCGCGAGCAAATTTCTGCCTGGGAAAGGACTCGTCAGACCGGAAGCATCGATCCAGTGACAGCTTTGTTTGTTTCCCCAAGAATGCCACCAGCCTCCTTCAACGTCGTACTAGGATCGCTATCGATG
472402721	OtherHits_2	TTTTTCTTTTTGCTGTTTCGTCCACGATCGCGAGCAAATTTCTGCCTGGGAAAGGACTCGTCAGACCGGAAGCGTCGATCCAGTGACAGCTTTGTTTGTTTCCCCAAGAATGCCACCAGCCTCCTTCAACGTCGTACTAGGATCGCTATCGATG
473082464	OtherHits_2	TTTTTCTTTTTGCTGTTTCGTCCACGATCGCGGGCAAATTTCTGCCTGGGAAAGGACTCATCAGACCGGAAGCGTCGATCCAGTGACAGCTTTGTTTGTTTCCCCAAGAATGCCACCAGCCTCCTTCAACGTCGTACTAGGATCGCTATCGATG
473719622	OtherHits_2	TTTTTCTTTTTGCTGTTTCGTCCTGGGCTGGATAGCACAGCGCTCCCAATGTCGGACTCATCAGACCGGACACCCTTCCGGTGACAGCTTTGTTTGTTTCCCCAAGAATGCCACCAGCCTCCTTCAACGTCGTACTAGGATCGCTATCGATGAC
473202751	OtherHits_2	TTTTTCTTTTTGCTGTTTCGTCCTGGCATTGCGGTAGCGCGAGGTTACGCTAAGGACTCATCAGACCGAAAGCCTCCATTCGGTGACAGCTTTGTTTGTTTCCCCAAGAATGCCACCAGCCTCCTTCAACGTCGTACTAGGATCGCTATCGATG
473255724	OtherHits_2	TTTTTCTTTTTGCTGTTTCGTCCCCACCACAGGACTCGTCAGACCGGATATCGGTAAGTTCGCCGAAAGATCGGTTACTCCGGTGACAGCTTTGTTTGTTTCCCCAAGAATGCCACCAGCCTCCTTCAACGTCGTACTAGGATCGCTATCGATG
512242432	OtherHits_2	TTTTTCTTTTTGCTGTTTCGTCCCCCCGGGTGCGCCAATACGGCTCGTTATCAGGACTCGTCAGACCGGACTTACCCCTCCAGTGACAGCTTTGTTTGTTTCCCCAAGAATGCCACCAGCCTCCTTCAACGTCGTACTAGGATCGCTATCGATG
510260764	OtherHits_2	TTTTTCTTTTTGCTGTTTCGTCCCCCCGGGTGTGCCAATAGGCTCGTTATCAGGACTCGTCAGACCAGACTTTCCCCTCCAGTGACAGCTTTGTTTGTTTCCCCAAGAATGCCACCAGCCTCCTTCAACGTCGTACTAGGATCGCTATCGATGA
512117004	OtherHits_2	TTTTTCTTTTTGCTGTTTCGTCCCCCCGGGTGCGCCAATAGGCTCGTTATCAGGACTCGTCAGACCGGACTTGCCCCTCCAGTGACAGCTTTGTTTGTTTCCCCAAGAATGCCACCAGCCTCCTTCAACGTCGTACTAGGATCGCTATCGATGA
511232016	OtherHits_2	TTTTTCTTTTTGCTGTTTCGTCCCCCCGGGTGCGCCAATTGGCTCGTTATCAGGACTCGTCAGACCGGACTTTCCCCTCCAGTGACAGCTTTGTTTGTTTCCCCAAGAATGCCACCAGCCTCCTTCAACGTCGTACTAGGATCGCTATCGATGA
473368354	OtherHits_2	TTTTTCTTTTTGCTGTTTCGTCCACGCGAGGACTCATCAGACTGGACGTTTCGTTAATCCCAACCCGAGGTGAGAATCCAGTGACAGCTTTGTTTGTTTCCCCAAGAATGCCACCAGCCTCCTTCAACGTCGTACTAGGATCGCTATCGATGAC
481995337	OtherHits_2	TTTTTCTTTTTGCTGTTTCGTCCACGCGAGGACTCGTCAGACTGGACGTTTCGTTAATCCCAACCCGAGGTGAGAATCCAGTGACAGCTTTGTTTGTTTCCCCAAGAATGCCACCAGCCTCCTTCAACGTCGTACTAGGATCGCTATCGATGAC
497316428	OtherHits_2	TTTTTCTTTTTGCTGTTTCGTCCACGCGAGGACTCGTCAGACTGAACGTTTCGTTAATCCCAACCCGAGGTGAGAATCCAGTGACAGCTTTGTTTGTTTCCCCAAGAATGCCACCAGCCTCCTTCAACGTCGTACTAGGATCGCTATCGATGAC
472406112	OtherHits_2	TTTTTCTTTTTGCTGTTTCGTCCCTGCCACGAGACTCATCGGACCGGAGAGGACTTCAAGGGGTTGAAATCGTCGGCTTTCGGTGACAGCTTTGTTTGTTTCCCCAAGAATGCCACCAGCCTCCTTCAACGTCGTACTAGGATCGCTATCGATG
472402961	OtherHits_2	TTTTTCTTTTTGCTGTTTCGTCCATGCCAAAGGACTCATCGGACCGGAGAGGACTTCAAGGGGTTGAAATCGTCGGCTTTCGGTGACAGCTTTGTTTGTTTCCCCAAGAATGCCACCAGCCTCCTTCAACGTCGTACTAGGATCGCTATCGATG
510266749	OtherHits_2	TTTTTCTTTTTGCTGTTTCGTCCCCGGCCACATGACACACACACCACGTTAGCAGACTCATCGGACTGAACCTAATCCAGTGACAGCTTTGTTTGTTTCCCCAAGAATGCCACCAGCCTCCTTCAACGTCGTACTAGGATCGCTATCGATGACG
527305446	OtherHits_2	TTTTTCTTTTTGCTGTTTCGTCCCACCAACACGCAGACATTCGCAGACACATCGGACTCATCAGACCGGAGAGGTGTCTGTCCATCAATCGTGAAAATCCAGTGACAGCTTTGTTTGTTTCCCCAAGAATGCCACCAGCCTCCTTCAACGTCGT
485521245	OtherHits_2	TTTTTCTTTTTGCTGTTTCGTCCCACCCAACACGCGGACATTCGCAGACACATCGGACTCATCAGACCGGAGAGGTGTCTGTCCATCAATCGTACGGATCCAGTGACAGCTTTGTTTGTTTCCCCAAGAATGCCACCAGCCTCCTTCAACGTCG
510203336	OtherHits_2	TTTTTCTTTTTGCTGTTTCGTCCGCCGTAAGAGGAGAAGCTTGAAGGCGTATTGGACTCGTCAGACCGGATCGCAACACCCAAGTAATCTCTCCACCAGGTCCAGTGACAGCTTTGTTTGTTTCCCCAAGAATGCCACCAGCCTCCTTCAACGT
510473682	OtherHits_2	TTTTTCTTTTTGCTGTTTCGTCCCGCCACGGAGTCATCAGACCGGATTACGGTGATCCATGCTCGATGCACGATCGTCCAGTGACAGCTTTGTTTGTTTCCCCAAGAATGCCACCAGCCTCCTTCAACGTCGTACTAGGATCGCTATCGATGAC
566219821	OtherHits_2	TTTTTCTTTTTGCTGTTTCGTCCCGCCACAGACTCGTCAGACCAGATTACGGTGATCCATGCTCGATGCACAATCGTCCAGTGACAGCTTTGTTTGTTTCCCCAAGAATGCCACCAGCCTCCTTCAACGTCGTACTAGGATCGCTATCGATGAC
510203431	OtherHits_2	TTTTTCTTTTTGCTGTTTCGTCCCGCCACAGATTCATCAGACCGGTGTAGCATCCTTTCTCCAATCGAAGAAAAGTCCAGTGACAGCTTTGTTTGTTTCCCCAAGAATGCCACCAGCCTCCTTCAACGTCGTACTAGGATCGCTATCGATGACG
510216884	OtherHits_2	TTTTTCTTTTTGCTGTTTCGTCCCGCCACAGATTCATCAGACCGGTGTAGCATCCTTCCTCCAATCGAAGAAAAGTCCAGTGACAGCTTTGTTTGTTTCCCCAAGAATGCCACCAGCCTCCTTCAACGTCGTACTAGGATCGCTATCGATGACG
510216882	OtherHits_2	TTTTTCTTTTTGCTGTTTCGTCCCGCCACAGATTCATCAGACCGGTGTAGCATCCCTTCTCCAATCGAAGAAAAGTCCAGTGACAGCTTTGTTTGTTTCCCCAAGAATGCCACCAGCCTCCTTCAACGTCGTACTAGGATCGCTATCGATGACG
510216883	OtherHits_2	TTTTTCTTTTTGCTGTTTCGTCCCGCCACAGATTCATCAGACCGGTGTAGCATCCTCTCTCCAATCGAAGAAAAGTCCAGTGACAGCTTTGTTTGTTTCCCCAAGAATGCCACCAGCCTCCTTCAACGTCGTACTAGGATCGCTATCGATGACG
510203478	OtherHits_2	TTTTTCTTTTTGCTGTTTCGTCCCACGGGATGCTGTTTCGTCCATGTGGACTCATCAGACCGGATTGAGCCAATTCTGAGCCGCATGCAAATGCTCCAGTGACAGCTTTGTTTGTTTCCCCAAGAATGCCACCAGCCTCCTTCAACGTCGTACT
513134165	OtherHits_2	TTTTTCTTTTTGCTGTTTCGTCCCACCAACACGCAGACACATCGGACTCATCAGACCGGAGAGGTGTTCGTTGATTGTAGTGCCGCTAGGCTCCAGTGACAGCTTTGTTTGTTTCCCCAAGAATGCCACCAGCCTCCTTCAACGTCGTACTAGG
512323918	OtherHits_2	TTTTTCTTTTTGCTGTTTCGTCCCACCAACACGCAGACACATCGGACTCATCAGACCGGAGAGGTGTTCGTTAGTTGTAGTGCCGCTAGGCTCCAGTGACAGCTTTGTTTGTTTCCCCAAGAATGCCACCAGCCTCCTTCAACGTCGTACTAGG
510209340	OtherHits_2	TTTTTCTTTTTGCTGTTTCGTCCCACACCATGGACTCGTCGGACCGGAAGGTGATTCCCCAGTCATCCCTGAAGAATATCCAGTGACAGCTTTGTTTGTTTCCCCAAGAATGCCACCAGCCTCCTTCAACGTCGTACTAGGATCGCTATCGATG
510216073	OtherHits_2	TTTTTCTTTTTGCTGTTTCGTCCCGCACCATGGACTCGTCGGACCGGAAGGTGATTCCCCAGTCATCCCTGAAGAATATCCAGTGACAGCTTTGTTTGTTTCCCCAAGAATGCCACCAGCCTCCTTCAACGTCGTACTAGGATCGCTATCGATG
510263484	OtherHits_2	TTTTTCTTTTTGCTGTTTCGTCCCACACCATGGACTCGTCGGACCGGAAGGTGATTCCCCAGTCATCCCTGAAGAAATATCCAGTGACAGCTTTGTTTGTTTCCCCAAGAATGCCACCAGCCTCCTTCAACGTCGTACTAGGATCGCTATCGAT
513125136	OtherHits_2	TTTTTCTTTTTGCTGTTTCGTCCCACACCGCACACGCAGTCAAATGTCGATACGGACTCGTCGGACCGGAATTGAAATCCAGTGACAGCTTTGTTTGTTTCCCCAAGAATGCCACCAGCCTCCTTCAACGTCGTACTAGGATCGCTATCGATGA
511139284	OtherHits_2	TTTTTCTTTTTGCTGTTTCGTCCCACACCGCACACGCAGTCGAATGTCGATACGGACTCGTCGGACCGGAATTGAAATCCAGTGACAGCTTTGTTTGTTTCCCCAAGAATGCCACCAGCCTCCTTCAACGTCGTACTAGGATCGCTATCGATGA
516781664	OtherHits_2	TTTTTCTTTTTGCTGTTTCGTCCCACACCGCACACGCATTCGAATGTCGATACGGACTCGTCGGACCGGAATTGAAATCCAGTGACAGCTTTGTTTGTTTCCCCAAGAATGCCACCAGCCTCCTTCAACGTCGTACTAGGATCGCTATCGATGA
510203817	OtherHits_2	TTTTTCTTTTTGCTGTTTCGTCCCGCGATGACTCGTCAGACCGGATGCGGTGTCTTCATCTTCCTACTTTCGGAAATCCAGTGACAGCTTTGTTTGTTTCCCCAAGAATGCCACCAGCCTCCTTCAACGTCGTACTAGGATCGCTATCGATGAC
512262956	OtherHits_2	TTTTTCTTTTTGCTGTTTCGTCCGGCGAGGTGTGTATGCTGTTTCGTCAAGCGGACTCATCAGACCGGAGCTGTGTCCCAATCCAAGGCGGAAAGGAAATCCAGTGACAGCTTTGTTTGTTTCCCCAAGAATGCCACCAGCCTCCTTCAACGTC
510203867	OtherHits_2	TTTTTCTTTTTGCTGTTTCGTCCTGGCCAAAGTACTCATCAGACCGGATACGGCCCATCACACCACTTACGTGCGAAATCCAGTGACAGCTTTGTTTGTTTCCCCAAGAATGCCACCAGCCTCCTTCAACGTCGTACTAGGATCGCTATCGATG
510222648	OtherHits_2	TTTTTCTTTTTGCTGTTTCGTCCCGGCGCAATCGTGCTGTTTCGTCATCGTTCGGACTCGTCAGGCTGGCGAGAAATCCAGTGACAGCTTTGTTTGTTTCCCCAAGAATGCCACCAGCCTCCTTCAACGTCGTACTAGGATCGCTATCGATGAC
512308060	OtherHits_2	TTTTTCTTTTTGCTGTTTCGTCCGGCGCAATCGTGCTGTTTCGTCATCATTCGGACTCGTCAGGCTGGCGAGAAATCCAGTGACAGCTTTGTTTGTTTCCCCAAGAATGCCACCAGCCTCCTTCAACGTCGTACTAGGATCGCTATCGATGACG
512155311	OtherHits_2	TTTTTCTTTTTGCTGTTTCGTCCTGGCGCAATCGTGCTGTTTCGTCATCGTTCGGACTCATCAGGCTGGCGAGAAATCCAGTGACAGCTTTGTTTGTTTCCCCAAGAATGCCACCAGCCTCCTTCAACGTCGTACTAGGATCGCTATCGATGAC
541950445	OtherHits_2	TTTTTCTTTTTGCTGTTTCGTCCCGCCACGAACTCATCAGACCAGAGCACCTCACGATCCCTACAGACCACGAAAATCCAGTGACAGCTTTGTTTGTTTCCCCAAGAATGCCACCAGCCTCCTTCAACGTCGTACTAGGATCGCTATCGATGAC
518085702	OtherHits_2	TTTTTCTTTTTGCTGTTTCGTCCCGCCACGAACTCTTCAGACCAGAGCGCCTCACGATCCCTACAGACCATGAAAATCCAGTGACAGCTTTGTTTGTTTCCCCAAGAATGCCACCAGCCTCCTTCAACGTCGTACTAGGATCGCTATCGATGAC
510282028	OtherHits_2	TTTTTCTTTTTGCTGTTTCGTCCCGCCACGAACTCATCAGACCAGAGCGCCTCACGATCCCTACAGACCACGAAAATCCAGTGACAGCTTTGTTTGTTTCCCCAAGAATGCCACCAGCCTCCTTCAACGTCGTACTAGGATCGCTATCGATGAC
515820224	OtherHits_2	TTTTTCTTTTTGCTGTTTCGTCCCGCCACGAACTCATCAGACCAGAGCGCCTCACGATCCCTACAGACCACGAAAATCTAGTGACAGCTTTGTTTGTTTCCCCAAGAATGCCACCAGCCTCCTTCAACGTCGTACTAGGATCGCTATCGATGAC
510204107	OtherHits_2	TTTTTCTTTTTGCTGTTTCGTCCCGCGTTAGGTAGTGCATGCTGTTTCGTCATCGAACTCATCAGACCGGACACGGAAAATCCAGTGACAGCTTTGTTTGTTTCCCCAAGAATGCCACCAGCCTCCTTCAACGTCGTACTAGGATCGCTATCGA
512155262	OtherHits_2	TTTTTCTTTTTGCTGTTTCGTCCTGGCCAACACGGAGCTGTTTCGTCCTTCACGGACTCTTCAGACGGGGCAGAAAATCCAGTGACAGCTTTGTTTGTTTCCCCAAGAATGCCACCAGCCTCCTTCAACGTCGTACTAGGATCGCTATCGATGA
565658832	OtherHits_2	TTTTTCTTTTTGCTGTTTCGTCCCCACCGCAGAACTCGTCAGACCAGATCACGGTGCTTCATTCCATCGCTCGACAGAAAATCTAGTGACAGCTTTGTTTGTTTCCCCAAGAATGCCACCAGCCTCCTTCAACGTCGTACTAGGATCGCTATCG
510213818	OtherHits_2	TTTTTCTTTTTGCTGTTTCGTCCCCACCGCAGAACTCGTCAGACCAGATCACGGTGCTTCATTCCATCGCTCGACAGAAAATCCAGTGACAGCTTTGTTTGTTTCCCCAAGAATGCCACCAGCCTCCTTCAACGTCGTACTAGGATCGCTATCG
511086947	OtherHits_2	TTTTTCTTTTTGCTGTTTCGTCCCCACCGCAGAACTCGTCAGACCAGATCACGGTGCTTCATTCCATCGTTCGACAGAAAATCCAGTGACAGCTTTGTTTGTTTCCCCAAGAATGCCACCAGCCTCCTTCAACGTCGTACTAGGATCGCTATCG
510257475	OtherHits_2	TTTTTCTTTTTGCTGTTTCGTCCCGCCACGGATTCGTCAGACCGGAGGCCACTCAATCGAACACAAGTTCAAGAAAGTCCAGTGACAGCTTTGTTTGTTTCCCCAAGAATGCCACCAGCCTCCTTCAACGTCGTACTAGGATCGCTATCGATGA
510205536	OtherHits_2	TTTTTCTTTTTGCTGTTTCGTCCCGCCACGGAGTCATCAGACCGGAGGCCACTCAATCGAACACAAGTTCAAGAAAGTCCAGTGACAGCTTTGTTTGTTTCCCCAAGAATGCCACCAGCCTCCTTCAACGTCGTACTAGGATCGCTATCGATGA
566087989	OtherHits_2	TTTTTCTTTTTGCTGTTTCGTCCCGCCACGGATTCATCAGACCAGAAGCCACTCAATCGAACACAAGTTCAAGAAAGTCCAGTGACAGCTTTGTTTGTTTCCCCAAGAATGCCACCAGCCTCCTTCAACGTCGTACTAGGATCGCTATCGATGA
510240753	OtherHits_2	TTTTTCTTTTTGCTGTTTCGTCCTGGGCCAAGTCGCTGTTTCGTCGCTATCGTGGACTCATCAGACGGAAAAAATCCAGTGACAGCTTTGTTTGTTTCCCCAAGAATGCCACCAGCCTCCTTCAACGTCGTACTAGGATCGCTATCGATGACGA
513348509	OtherHits_2	TTTTTCTTTTTGCTGTTTCGTCCCGCGGCGCCAGTAACGTTACGTGATCACCCAGACTCGTCGGACCGGTCATTTCTCCAGTGACAGCTTTGTTTGTTTCCCCAAGAATGCCACCAGCCTCCTTCAACGTCGTACTAGGATCGCTATCGATGAC
517231520	OtherHits_2	TTTTTCTTTTTGCTGTTTCGTCCCGCCACAGACTCGTCAGACCAGAAGCTCATCCGCCCACACATGGTGTCGAAAATCCAGTGACAGCTTTGTTTGTTTCCCCAAGAATGCCACCAGCCTCCTTCAACGTCGTACTAGGATCGCTATCGATGAC
526756711	OtherHits_2	TTTTTCTTTTTGCTGTTTCGTCCCGCCACGAACTCTTCAGACCAGAAGCTCATCCGTCCACACATGGTGTCGAAAATCCAGTGACAGCTTTGTTTGTTTCCCCAAGAATGCCACCAGCCTCCTTCAACGTCGTACTAGGATCGCTATCGATGAC
510211650	OtherHits_2	TTTTTCTTTTTGCTGTTTCGTCCCACGTTGACTCATCTGACCGGATCGTGGTTGCTTCCCTTCATACTCAGGATCTCCAGTGACAGCTTTGTTTGTTTCCCCAAGAATGCCACCAGCCTCCTTCAACGTCGTACTAGGATCGCTATCGATGACG
510211651	OtherHits_2	TTTTTCTTTTTGCTGTTTCGTCCCACGTTGACTCATCTGACCGGATCGTGGTTGCTTCCCTTCATACTCGAGATCTCCAGTGACAGCTTTGTTTGTTTCCCCAAGAATGCCACCAGCCTCCTTCAACGTCGTACTAGGATCGCTATCGATGACG
510274610	OtherHits_2	TTTTTCTTTTTGCTGTTTCGTCCCCACGTGCGGATAGTGCGCTCGAAGTTCTCTCGTCGGACCAGACTCAAATCCAGTGACAGCTTTGTTTGTTTCCCCAAGAATGCCACCAGCCTCCTTCAACGTCGTACTAGGATCGCTATCGATGACGATC
510214048	OtherHits_2	TTTTTCTTTTTGCTGTTTCGTCCCCACGTGCGGATAGTGCGCTCGAAGTTCTCTCATCGGACCAGACGGTAAAATCCAGTGACAGCTTTGTTTGTTTCCCCAAGAATGCCACCAGCCTCCTTCAACGTCGTACTAGGATCGCTATCGATGACGA
510248059	OtherHits_2	TTTTTCTTTTTGCTGTTTCGTCCCGCGCCAAGGGAGTCATCAGATCGGATTCGATGCGCACTCGTCACACCAGGCAATTTCCAGTGACAGCTTTGTTTGTTTCCCCAAGAATGCCACCAGCCTCCTTCAACGTCGTACTAGGATCGCTATCGAT
511226703	OtherHits_2	TTTTTCTTTTTGCTGTTTCGTCCACCGTGGAGACACTGATTGCTGTTTCGTCGCGACTCATCAGACTGTACCCATCCACCTCGCAACGCGGAGGCGAACATCCAGTGACAGCTTTGTTTGTTTCCCCAAGAATGCCACCAGCCTCCTTCAACGT
512108730	OtherHits_2	TTTTTCTTTTTGCTGTTTCGTCCACCGTGGAGACACTGATTGCTGTTTCGTCGCGACTCATCAGACTGTACCCATCCACCTCGCAACGCGGAGGCGAAAATCCAGTGACAGCTTTGTTTGTTTCCCCAAGAATGCCACCAGCCTCCTTCAACGT
512108729	OtherHits_2	TTTTTCTTTTTGCTGTTTCGTCCACCGTGGAGACACTGATTGCTGTTTCGTCGCGACTCATCAGACTGTACCCATCCACCTCGCAACCGCGGAGGCGAAAATCCAGTGACAGCTTTGTTTGTTTCCCCAAGAATGCCACCAGCCTCCTTCAACG
510262613	OtherHits_2	TTTTTCTTTTTGCTGTTTCGTCCACGGGCAGGCAGCTGTTTCGTCCTCACATTGGACTCATCAGACTGAGAGTGATCCAGTTCCAGTATCCAGTGACAGCTTTGTTTGTTTCCCCAAGAATGCCACCAGCCTCCTTCAACGTCGTACTAGGATC
510208055	OtherHits_2	TTTTTCTTTTTGCTGTTTCGTCCACGGGCAGGCAGCTGTTTCGTCCTCACATTGGACTCGTCAGACTGAGAGTGATCCAGTTCCAGTTTCCAGTGACAGCTTTGTTTGTTTCCCCAAGAATGCCACCAGCCTCCTTCAACGTCGTACTAGGATC
510208053	OtherHits_2	TTTTTCTTTTTGCTGTTTCGTCCACGGGCAGGCAGCTGTTTCGTCCTCACATTGGACTCATCAGACTGAGAGTGATCCAGTTCCAGTTTCCAGTGACAGCTTTGTTTGTTTCCCCAAGAATGCCACCAGCCTCCTTCAACGTCGTACTAGGATC
512110713	OtherHits_2	TTTTTCTTTTTGCTGTTTCGTCCCACCAACACGCAGACATTCGCAGACACATCGGACTCGTCAGACCGGAGAGGTGTCTGTCCATCATCTTGGAAATCCAGTGACAGCTTTGTTTGTTTCCCCAAGAATGCCACCAGCCTCCTTCAACGTCGTA
510270075	OtherHits_2	TTTTTCTTTTTGCTGTTTCGTCCCACCAACACGCAGACATTCGCAGACACATCGGACTCATCAGACCGGAGAGGTGTCCGTCCATCATCTTGGAAATCCAGTGACAGCTTTGTTTGTTTCCCCAAGAATGCCACCAGCCTCCTTCAACGTCGTA
510209655	OtherHits_2	TTTTTCTTTTTGCTGTTTCGTCCCACCAACACGCGGACATTCGCAGACACATCGGACTCATCAGACCGGAGAGGTGTCTGTCCATCATCTTGGAAATCCAGTGACAGCTTTGTTTGTTTCCCCAAGAATGCCACCAGCCTCCTTCAACGTCGTA
512103446	OtherHits_2	TTTTTCTTTTTGCTGTTTCGTCCCACGGGATGCTGTTTCGTCCAGACGGATTCATCAGACCGGCCAAAATCCAGTGACAGCTTTGTTTGTTTCCCCAAGAATGCCACCAGCCTCCTTCAACGTCGTACTAGGATCGCTATCGATGACGATCTCG
510213565	OtherHits_2	TTTTTCTTTTTGCTGTTTCGTCCCCACATTGGACTCGTCGGACCGGACACGTGTTCATAGTCGCACAAACTCTGAAATCCAGTGACAGCTTTGTTTGTTTCCCCAAGAATGCCACCAGCCTCCTTCAACGTCGTACTAGGATCGCTATCGATGA
510344538	OtherHits_2	TTTTTCTTTTTGCTGTTTCGTCCCGCCACGAACTCATCAGACCAGAAGCCCTCGACCAATACATGCTTAGCCAAAAATCCAGTGACAGCTTTGTTTGTTTCCCCAAGAATGCCACCAGCCTCCTTCAACGTCGTACTAGGATCGCTATCGATGA
513296199	OtherHits_2	TTTTTCTTTTTGCTGTTTCGTCCCGCCACGAACTCATCAGACCAGAGTCGCCAACCTTCGATTCCACCAAAGATCATCCAGTGACAGCTTTGTTTGTTTCCCCAAGAATGCCACCAGCCTCCTTCAACGTCGTACTAGGATCGCTATCGATGAC
512206263	OtherHits_2	TTTTTCTTTTTGCTGTTTCGTCCCGCCACGGATTCGTCAGACCAGAGCTCCCCCTCTTCAGCCACGCCAAAGAAAGTCCAGTGACAGCTTTGTTTGTTTCCCCAAGAATGCCACCAGCCTCCTTCAACGTCGTACTAGGATCGCTATCGATGAC
510288078	OtherHits_2	TTTTTCTTTTTGCTGTTTCGTCCCGCCACGGATTCATCAGACTAGAGCTCCCCCTCTTCAGCCACGCCAAAGAAAGTCCAGTGACAGCTTTGTTTGTTTCCCCAAGAATGCCACCAGCCTCCTTCAACGTCGTACTAGGATCGCTATCGATGAC
510218739	OtherHits_2	TTTTTCTTTTTGCTGTTTCGTCCCGCCACGGATTCATCAGACCGGATCCGCCTTCCCGAATAAACCTCCGAGAAAGTCCAGTGACAGCTTTGTTTGTTTCCCCAAGAATGCCACCAGCCTCCTTCAACGTCGTACTAGGATCGCTATCGATGAC
510220338	OtherHits_2	TTTTTCTTTTTGCTGTTTCGTCCCGCGCGACAGATTCATCAGACCAGATACGACACTTTAGAGCGCCGTGCGCATTATTCCAGTGACAGCTTTGTTTGTTTCCCCAAGAATGCCACCAGCCTCCTTCAACGTCGTACTAGGATCGCTATCGATG
527850462	OtherHits_2	TTTTTCTTTTTGCTGTTTCGTCCCGCGCTCATCAGACCGGATGCGGTGTTGGTTTTTTTCCAGTGACAGCTTTGTTTGTTTCCCCAAGAATGCCACCAGCCTCCTTCAACGTCGTACTAGGATCGCTATCGATGACGATCTCGATGCAACGTAC
512115198	OtherHits_2	TTTTTCTTTTTGCTGTTTCGTCCCAGGCTGCTGTTTCGTCAAACGACTCGTCAGACTAGAAAAGTCCAGTGACAGCTTTGTTTGTTTCCCCAAGAATGCCACCAGCCTCCTTCAACGTCGTACTAGGATCGCTATCGATGACGATCTCGATGCA
510220709	OtherHits_2	TTTTTCTTTTTGCTGTTTCGTCCCGCGGAGTGGCAATCTACAGACTGCATCACGGACTCGTCAGACCGGTTGTCCATTCCAGTGACAGCTTTGTTTGTTTCCCCAAGAATGCCACCAGCCTCCTTCAACGTCGTACTAGGATCGCTATCGATGA
522106668	OtherHits_2	TTTTTCTTTTTGCTGTTTCGTCCCGCGGAGAGGCAATCTACAGACTGCATCACGGACTCGTCAGACCGGTTGTCCATTCCAGTGACAGCTTTGTTTGTTTCCCCAAGAATGCCACCAGCCTCCTTCAACGTCGTACTAGGATCGCTATCGATGA
510280219	OtherHits_2	TTTTTCTTTTTGCTGTTTCGTCCCGCGGTTGAACTCGTCGGACCAGATCGATCGAAAATCCAGTGACAGCTTTGTTTGTTTCCCCAAGAATGCCACCAGCCTCCTTCAACGTCGTACTAGGATCGCTATCGATGACGATCTCGATGCAACGTAC
510205722	OtherHits_2	TTTTTCTTTTTGCTGTTTCGTCCCGCGGTTGAACTCGTCGGACTGAATCGATCGAAAATCCAGTGACAGCTTTGTTTGTTTCCCCAAGAATGCCACCAGCCTCCTTCAACGTCGTACTAGGATCGCTATCGATGACGATCTCGATGCAACGTAC
512393670	OtherHits_2	TTTTTCTTTTTGCTGTTTCGTCCCGCGGTTGAACTCGTCGGACTAGATCGATCGTAAATCCAGTGACAGCTTTGTTTGTTTCCCCAAGAATGCCACCAGCCTCCTTCAACGTCGTACTAGGATCGCTATCGATGACGATCTCGATGCAACGTAC
510204840	OtherHits_2	TTTTTCTTTTTGCTGTTTCGTCCCGCGGTTGAACTCGTCGGACTAGATCGATCGAAAATCCAGTGACAGCTTTGTTTGTTTCCCCAAGAATGCCACCAGCCTCCTTCAACGTCGTACTAGGATCGCTATCGATGACGATCTCGATGCAACGTAC
510224596	OtherHits_2	TTTTTCTTTTTGCTGTTTCGTCCCGGGCGCGCGCACTTGCTGTTTCGTCGAGTGGACTCATCAGACCAGACGCAAAATCCAGTGACAGCTTTGTTTGTTTCCCCAAGAATGCCACCAGCCTCCTTCAACGTCGTACTAGGATCGCTATCGATGA
512333151	OtherHits_2	TTTTTCTTTTTGCTGTTTCGTCCCGGTACGCTTGCAGATAGGGCAGAGGCAGTGGACTCATCAGACTAGACGTGTTCCTCCAGTGACAGCTTTGTTTGTTTCCCCAAGAATGCCACCAGCCTCCTTCAACGTCGTACTAGGATCGCTATCGATG
512293240	OtherHits_2	TTTTTCTTTTTGCTGTTTCGTCCCGGTACGCTTGCAGATAGGGCAGAGGCAGTGGACTCATCAGACTGAACGTGTTCTCCAGTGACAGCTTTGTTTGTTTCCCCAAGAATGCCACCAGCCTCCTTCAACGTCGTACTAGGATCGCTATCGATGA
512126713	OtherHits_2	TTTTTCTTTTTGCTGTTTCGTCCCGGTACGCTTGCAGATAGGGCAGAGGCAGTGGACTCATCAGACTAGACGTCATTCTCCAGTGACAGCTTTGTTTGTTTCCCCAAGAATGCCACCAGCCTCCTTCAACGTCGTACTAGGATCGCTATCGATG
512126711	OtherHits_2	TTTTTCTTTTTGCTGTTTCGTCCCGGTACGCTTGCAGATAGGGCAGAGGCAGTGGACTCATCAGACTAGACATCCTTCTCCAGTGACAGCTTTGTTTGTTTCCCCAAGAATGCCACCAGCCTCCTTCAACGTCGTACTAGGATCGCTATCGATG
510228568	OtherHits_2	TTTTTCTTTTTGCTGTTTCGTCCGCCACAACTGTATGCACAAGCAGCTTCTCTCATCAGACCGAACGGTTTCCAGTCATCCAGTGACAGCTTTGTTTGTTTCCCCAAGAATGCCACCAGCCTCCTTCAACGTCGTACTAGGATCGCTATCGATG
512137378	OtherHits_2	TTTTTCTTTTTGCTGTTTCGTCCGGCAGCAGCTGTTTCGTCGACACTCATCAGACCGGAGAATTCCAGTGCAGTTAACCGCAACCGAATCCAGTGACAGCTTTGTTTGTTTCCCCAAGAATGCCACCAGCCTCCTTCAACGTCGTACTAGGATC
512271412	OtherHits_2	TTTTTCTTTTTGCTGTTTCGTCCGGCGTTAGTGCTGTTTCGTTGTGCTCATCAGACTGAACCAAAATCCAGTGACAGCTTTGTTTGTTTCCCCAAGAATGCCACCAGCCTCCTTCAACGTCGTACTAGGATCGCTATCGATGACGATCTCGATG
512708430	OtherHits_2	TTTTTCTTTTTGCTGTTTCGTCCTCACCATGGACTCATCGGACCAGACAGTCTCCACGCAGCATGCATACGCAGAAATCCAGTGACAGCTTTGTTTGTTTCCCCAAGAATGCCACCAGCCTCCTTCAACGTCGTACTAGGATCGCTATCGATGA
510239228	OtherHits_2	TTTTTCTTTTTGCTGTTTCGTCCTGACCGTAGACTCATCGGACCGGAGGCCTGAGGCTGTGACGTGACTTCCTCAAATCCAGTGACAGCTTTGTTTGTTTCCCCAAGAATGCCACCAGCCTCCTTCAACGTCGTACTAGGATCGCTATCGATGA
512110618	OtherHits_2	TTTTTCTTTTTGCTGTTTCGTCCCACCAACACGCAGACACATCGGACTCGTCAGACCGGAGAGGTGTTACAGAAGCTACGTGCAACGTTCCAGTGACAGCTTTGTTTGTTTCCCCAAGAATGCCACCAGCCTCCTTCAACGTCGTACTAGGATC
512110609	OtherHits_2	TTTTTCTTTTTGCTGTTTCGTCCCACCAACACGCAGACACATCGGACTCATCAGACCGGAGAGGTGTTACAGAAGCTACGTGCAACGTTCCAGTGACAGCTTTGTTTGTTTCCCCAAGAATGCCACCAGCCTCCTTCAACGTCGTACTAGGATC
512138052	OtherHits_2	TTTTTCTTTTTGCTGTTTCGTCCGGCAGGGTCTTGCTGTTTCGTCGACACTCATCAGACCGGAAGGAAATCCAGTGACAGCTTTGTTTGTTTCCCCAAGAATGCCACCAGCCTCCTTCAACGTCGTACTAGGATCGCTATCGATGACGATCTCG
512125523	OtherHits_2	TTTTTCTTTTTGCTGTTTCGTCCCGGGCTTGCGGGCAACTGGGCATGTTGCAGGACTCGTCAGACTGAAAGCCTCCATCCAGTGACAGCTTTGTTTGTTTCCCCAAGAATGCCACCAGCCTCCTTCAACGTCGTACTAGGATCGCTATCGATGA
510688883	OtherHits_2	TTTTTCTTTTTGCTGTTTCGTCCCGGGCTAGCGTGCAACTGGGTATGTTGCAGGACTCGTCAGACTAGAAGCCTCCATCCAGTGACAGCTTTGTTTGTTTCCCCAAGAATGCCACCAGCCTCCTTCAACGTCGTACTAGGATCGCTATCGATGA
512125449	OtherHits_2	TTTTTCTTTTTGCTGTTTCGTCCCGGGCTAGCGTGCAACTGGGTATGTCGCAGGACTCGTCAGACTGAAAGCCTCCATCCAGTGACAGCTTTGTTTGTTTCCCCAAGAATGCCACCAGCCTCCTTCAACGTCGTACTAGGATCGCTATCGATGA
512125448	OtherHits_2	TTTTTCTTTTTGCTGTTTCGTCCCGGGCTAGCGTGCAACTGGGTACGTTGCAGGACTCGTCAGACTGAAAGCCTCCATCCAGTGACAGCTTTGTTTGTTTCCCCAAGAATGCCACCAGCCTCCTTCAACGTCGTACTAGGATCGCTATCGATGA
512148286	OtherHits_2	TTTTTCTTTTTGCTGTTTCGTCCGGCGTTAGTGCTGTTTCGTTGTGCTCATCAGACCGAATTCGGAAATCCAGTGACAGCTTTGTTTGTTTCCCCAAGAATGCCACCAGCCTCCTTCAACGTCGTACTAGGATCGCTATCGATGACGATCTCGA
565441801	OtherHits_2	TTTTTCTTTTTGCTGTTTCGTCCCACCCAACACGCAGACATTCGCAGACACATCGGACTCATCAGACCGGAGAGGTGTCTGTCTCATCGTGCAAAGCAAATCCAGTGACAGCTTTGTTTGTTTCCCCAAGAATGCCACCAGCCTCCTTCAACGT
515251050	OtherHits_2	TTTTTCTTTTTGCTGTTTCGTCCCGCCACGAACTCATCAGACCAGAGGCCATGTCCACTTTGCAAATGCAGTGAAAATCCAGTGACAGCTTTGTTTGTTTCCCCAAGAATGCCACCAGCCTCCTTCAACGTCGTACTAGGATCGCTATCGATGA
513150497	OtherHits_2	TTTTTCTTTTTGCTGTTTCGTCCCACCCAACACGCAGACATTCGCAGACACATCGGACTCATCAGACCGGAGAGGTGTTCGCTAACACGCGCTTGGAAAATCCAGTGACAGCTTTGTTTGTTTCCCCAAGAATGCCACCAGCCTCCTTCAACGT
512906511	OtherHits_2	TTTTTCTTTTTGCTGTTTCGTCCCACCCAACACGCAGACATTCGCAGACACATCGGACTCATCAGACCGGAGAGGTGTTCGCTAGCATGCGCTTGGAAAATCCAGTGACAGCTTTGTTTGTTTCCCCAAGAATGCCACCAGCCTCCTTCAACGT
565381400	OtherHits_2	TTTTTCTTTTTGCTGTTTCGTCCCACCCAACACGCAGACATTCGCAGACACATCGGACTCATCAGACCGGAGAGGTGTTCGCTAGCACGTGCTCGGAAAATCCAGTGACAGCTTTGTTTGTTTCCCCAAGAATGCCACCAGCCTCCTTCAACGT
512245107	OtherHits_2	TTTTTCTTTTTGCTGTTTCGTCCCGCCCAACACGCAGACATTCGCAGACACATCGGACTCATCAGACCGGAGAGGTGTTCGCTAGCACGCGCTTGGAAAATCCAGTGACAGCTTTGTTTGTTTCCCCAAGAATGCCACCAGCCTCCTTCAACGT
510306902	OtherHits_2	TTTTTCTTTTTGCTGTTTCGTCCCGCCACGGATTCATCAGACCGGAAGCTACGTCTCACACTCATCGAAAGAAACGTCCAGTGACAGCTTTGTTTGTTTCCCCAAGAATGCCACCAGCCTCCTTCAACGTCGTACTAGGATCGCTATCGATGAC
512119326	OtherHits_2	TTTTTCTTTTTGCTGTTTCGTCCCGCCACGAACTCGTCAGACTGGTGCCGCTCGGCACACCAAATATGGTCATGCATCCAGTGACAGCTTTGTTTGTTTCCCCAAGAATGCCACCAGCCTCCTTCAACGTCGTACTAGGATCGCTATCGATGAC
512244695	OtherHits_2	TTTTTCTTTTTGCTGTTTCGTCCCGCCACGGACTCGTCAGACTGAAGCCGCTCGGCACACCAAATATGGTCATGCATCCAGTGACAGCTTTGTTTGTTTCCCCAAGAATGCCACCAGCCTCCTTCAACGTCGTACTAGGATCGCTATCGATGAC
512101813	OtherHits_2	TTTTTCTTTTTGCTGTTTCGTCCCGCCACGGACTCGTCAGACTGGTGCCGCTCGGCACACCAAATATGGTCATGCATCCAGTGACAGCTTTGTTTGTTTCCCCAAGAATGCCACCAGCCTCCTTCAACGTCGTACTAGGATCGCTATCGATGAC
512299937	OtherHits_2	TTTTTCTTTTTGCTGTTTCGTCCCGCCACGAACTCATCAGACTGGTGCCGCTCGGCACACCAAAATATGGTCATGCATCCAGTGACAGCTTTGTTTGTTTCCCCAAGAATGCCACCAGCCTCCTTCAACGTCGTACTAGGATCGCTATCGATGA
512111508	OtherHits_2	TTTTTCTTTTTGCTGTTTCGTCCCACCCAACACGCAGATACATCGGACTCATCAGACCGGAGAGGCATCATCAAATTGCGCAAGTTGGAAATCCAGTGACAGCTTTGTTTGTTTCCCCAAGAATGCCACCAGCCTCCTTCAACGTCGTACTAGG
510331028	OtherHits_2	TTTTTCTTTTTGCTGTTTCGTCCCGCCACGAACTCATCAGACCAGAGAGCATCCACCCAGTAAACCTTCGTGAAAATCCAGTGACAGCTTTGTTTGTTTCCCCAAGAATGCCACCAGCCTCCTTCAACGTCGTACTAGGATCGCTATCGATGAC
565988400	OtherHits_2	TTTTTCTTTTTGCTGTTTCGTCCCGCCACGGAGTCATCAGACCAGAGCACACTTCCCGTTCACGACGAATAGAAAGTCCAGTGACAGCTTTGTTTGTTTCCCCAAGAATGCCACCAGCCTCCTTCAACGTCGTACTAGGATCGCTATCGATGAC
510359002	OtherHits_2	TTTTTCTTTTTGCTGTTTCGTCCCGCCACGGATTCATCAGACCAGAGCACACTTCCCGTTCACGACGAATAGAAAGTCCAGTGACAGCTTTGTTTGTTTCCCCAAGAATGCCACCAGCCTCCTTCAACGTCGTACTAGGATCGCTATCGATGAC
565708008	OtherHits_2	TTTTTCTTTTTGCTGTTTCGTCCCGCCACGAACTCTTCAGACCGGAGCCGTTTCCCCACAGACCATTGCAGGAAAATCCAGTGACAGCTTTGTTTGTTTCCCCAAGAATGCCACCAGCCTCCTTCAACGTCGTACTAGGATCGCTATCGATGAC
565898685	OtherHits_2	TTTTTCTTTTTGCTGTTTCGTCCCGCCACGAACTCATCAGACCGGAGCCGTTTCCCCACAGGCCATTGCAGGAAAATCCAGTGACAGCTTTGTTTGTTTCCCCAAGAATGCCACCAGCCTCCTTCAACGTCGTACTAGGATCGCTATCGATGAC
565587233	OtherHits_2	TTTTTCTTTTTGCTGTTTCGTCCCGCCACGAACTCATCAGACCGGAGCCGTTTCCCCACAGATCATTGCAGGAAAATCCAGTGACAGCTTTGTTTGTTTCCCCAAGAATGCCACCAGCCTCCTTCAACGTCGTACTAGGATCGCTATCGATGAC
538889531	OtherHits_2	TTTTTCTTTTTGCTGTTTCGTCCCCCAGTCGACGCTACTCAAGCACGGGTCAACGGACTCATCAGACCGGATGATCTTACCGCACCTTACTCACTCGACTTTCCAGTGACAGCTTTGTTTGTTTCCCCAAGAATGCCACCAGCCTCCTTCAACG
565513347	OtherHits_2	TTTTTCTTTTTGCTGTTTCGTCCCGCCACGAACTCGTCAGACCAGAGTCGCTTATCCCAAGAGTGAACCCGAGAAATCCAGTGACAGCTTTGTTTGTTTCCCCAAGAATGCCACCAGCCTCCTTCAACGTCGTACTAGGATCGCTATCGATGAC
512110948	OtherHits_2	TTTTTCTTTTTGCTGTTTCGTCCCACCACACGGAGCACACGTATCAATGTGACAGACTCGTCGGACCGGAATCAGAATCCAGTGACAGCTTTGTTTGTTTCCCCAAGAATGCCACCAGCCTCCTTCAACGTCGTACTAGGATCGCTATCGATGA
513297034	OtherHits_2	TTTTTCTTTTTGCTGTTTCGTCCCGCCACGAACTCATCAGACCGGAGGCACCATCTTCGGATTCGACCAAAGAAAGTCCAGTGACAGCTTTGTTTGTTTCCCCAAGAATGCCACCAGCCTCCTTCAACGTCGTACTAGGATCGCTATCGATGAC
514275983	OtherHits_2	TTTTTCTTTTTGCTGTTTCGTCCCACCAACACGCAGACATTCGCAGACACATCGGACTCATCAGACCGGAGAGGTGTCTCTTTTTGCCAACCGCAGGTTTCCAGTGACAGCTTTGTTTGTTTCCCCAAGAATGCCACCAGCCTCCTTCAACGTC
513135125	OtherHits_2	TTTTTCTTTTTGCTGTTTCGTCCCACCAACACGCAGACATTCGCAGACACATCGGACTCATCAGACCGGAGAGGTGTCTCTCTTAGCCAACCGCAGGTTTCCAGTGACAGCTTTGTTTGTTTCCCCAAGAATGCCACCAGCCTCCTTCAACGTC
529301208	OtherHits_2	TTTTTCTTTTTGCTGTTTCGTCCCACCAACACGCAGACATTCGCAGACACATCGGATTCATCAGACCGGAGAGGTGTCTCTCTTTGCCAACCGCAGGTTTCCAGTGACAGCTTTGTTTGTTTCCCCAAGAATGCCACCAGCCTCCTTCAACGTC
511227337	OtherHits_2	TTTTTCTTTTTGCTGTTTCGTCCATCGCAGGAGTCGTCAGACCAGATCATATCCAGTGTTCGATTGCAAAGGAAGTCCAGTGACAGCTTTGTTTGTTTCCCCAAGAATGCCACCAGCCTCCTTCAACGTCGTACTAGGATCGCTATCGATGACG
513122335	OtherHits_2	TTTTTCTTTTTGCTGTTTCGTCCCACACACCCGAGAAGATCGAGGCACACGAGAGCTCATCAGACCAGACATGTCCAGTGTCCAGTGACAGCTTTGTTTGTTTCCCCAAGAATGCCACCAGCCTCCTTCAACGTCGTACTAGGATCGCTATCGA
511462162	OtherHits_2	TTTTTCTTTTTGCTGTTTCGTCCCACACACCCGAGAAGATCGAGGCACACGAGAACTCATCAGACCAGACATGTCCAGTGTCCAGTGACAGCTTTGTTTGTTTCCCCAAGAATGCCACCAGCCTCCTTCAACGTCGTACTAGGATCGCTATCGA
511588354	OtherHits_2	TTTTTCTTTTTGCTGTTTCGTCCCGCCACGAACTCATCAGACCGGATTCGTGCCCAACTTAGCTCAACGCCAGTTGTCCAGTGACAGCTTTGTTTGTTTCCCCAAGAATGCCACCAGCCTCCTTCAACGTCGTACTAGGATCGCTATCGATGAC
565703432	OtherHits_2	TTTTTCTTTTTGCTGTTTCGTCCCCGCCACGAGAGTCATCAGACCGGATTCGTGCCCAACTTAGCTCAACGCCAGTTGTCCAGTGACAGCTTTGTTTGTTTCCCCAAGAATGCCACCAGCCTCCTTCAACGTCGTACTAGGATCGCTATCGATG
512126701	OtherHits_2	TTTTTCTTTTTGCTGTTTCGTCCCGGTACGCTTGCAGATAGAGCAGAGGCAGTGGACTCATCGGACCGGACACCAGTCTCCAGTGACAGCTTTGTTTGTTTCCCCAAGAATGCCACCAGCCTCCTTCAACGTCGTACTAGGATCGCTATCGATG
512280294	OtherHits_2	TTTTTCTTTTTGCTGTTTCGTCCCGGTACGCTTGCAGATAGGGCAGAGGCAGTGGACTCATCGGACCGGACACCAGCCTCCAGTGACAGCTTTGTTTGTTTCCCCAAGAATGCCACCAGCCTCCTTCAACGTCGTACTAGGATCGCTATCGATG
512333171	OtherHits_2	TTTTTCTTTTTGCTGTTTCGTCCCGGTACGCTTGCAGATAGGGCAGAGGCAGTGGACTCGTCGGACCGGACACCAGTCTCCAGTGACAGCTTTGTTTGTTTCCCCAAGAATGCCACCAGCCTCCTTCAACGTCGTACTAGGATCGCTATCGATG
514773802	OtherHits_2	TTTTTCTTTTTGCTGTTTCGTCCCCACCCACGATGTGCGTTCATGCGGCTACGGACTCGTCGGACCGTTATCCAGTGACAGCTTTGTTTGTTTCCCCAAGAATGCCACCAGCCTCCTTCAACGTCGTACTAGGATCGCTATCGATGACGATCTC
512242582	OtherHits_2	TTTTTCTTTTTGCTGTTTCGTCCCCCGCACCCACACGAGATCGCGCAGATTTGGACTCTTCAGACTGTTTACGGCTTCCAGTGACAGCTTTGTTTGTTTCCCCAAGAATGCCACCAGCCTCCTTCAACGTCGTACTAGGATCGCTATCGATGAC
512117165	OtherHits_2	TTTTTCTTTTTGCTGTTTCGTCCCCCGCACCCACACGAACTCGAGCAGATTTGGACTCTTCAGACTGTTTACGGATTCCAGTGACAGCTTTGTTTGTTTCCCCAAGAATGCCACCAGCCTCCTTCAACGTCGTACTAGGATCGCTATCGATGAC
512117175	OtherHits_2	TTTTTCTTTTTGCTGTTTCGTCCCCCGCACCCACACGAGATCGCGCAGATTTGGACTCTTCAGACTGTTTACGGTTTCCAGTGACAGCTTTGTTTGTTTCCCCAAGAATGCCACCAGCCTCCTTCAACGTCGTACTAGGATCGCTATCGATGAC
512731762	OtherHits_2	TTTTTCTTTTTGCTGTTTCGTCCCCCGCACCCACACGACATCGCGCAGACTTGGACTCTTCAGACTGTTTACGGTTTCCAGTGACAGCTTTGTTTGTTTCCCCAAGAATGCCACCAGCCTCCTTCAACGTCGTACTAGGATCGCTATCGATGAC
512297056	OtherHits_2	TTTTTCTTTTTGCTGTTTCGTCCCGCCACAGACTCGTCAGACCAGATTAGATCGGCACCCTTCGAAAGGCATAACTCCAGTGACAGCTTTGTTTGTTTCCCCAAGAATGCCACCAGCCTCCTTCAACGTCGTACTAGGATCGCTATCGATGACG
513301202	OtherHits_2	TTTTTCTTTTTGCTGTTTCGTCCCGCCACGGACTCGTCAGACTAGATTAGATCGGCACCCTTGAAAGGCATAACTCCAGTGACAGCTTTGTTTGTTTCCCCAAGAATGCCACCAGCCTCCTTCAACGTCGTACTAGGATCGCTATCGATGACGA
512119504	OtherHits_2	TTTTTCTTTTTGCTGTTTCGTCCCGCCACGGACTCGTCAGACCGGATTAGATCGGCACCCTTCGAAAGGCATAACTCCAGTGACAGCTTTGTTTGTTTCCCCAAGAATGCCACCAGCCTCCTTCAACGTCGTACTAGGATCGCTATCGATGACG
512759422	OtherHits_2	TTTTTCTTTTTGCTGTTTCGTCCCGCCACGGACTCGTCAGACTAGATTAGATCGGCACCCTTTGAAAAGGCATAACTCCAGTGACAGCTTTGTTTGTTTCCCCAAGAATGCCACCAGCCTCCTTCAACGTCGTACTAGGATCGCTATCGATGAC
512417567	OtherHits_2	TTTTTCTTTTTGCTGTTTCGTCCTGGGCTTGCGTGCAACTGGGTTGTTGCAGGACTCGTCAGACTAGAAGCCTCCATCCAGTGACAGCTTTGTTTGTTTCCCCAAGAATGCCACCAGCCTCCTTCAACGTCGTACTAGGATCGCTATCGATGAC
510374313	OtherHits_2	TTTTTCTTTTTGCTGTTTCGTCCTGGGCTTGCGGGCAACTGGGCATGTTGCAGGACTCGTCAGACTGAAAGCCTCCATCCAGTGACAGCTTTGTTTGTTTCCCCAAGAATGCCACCAGCCTCCTTCAACGTCGTACTAGGATCGCTATCGATGA
511110810	OtherHits_2	TTTTTCTTTTTGCTGTTTCGTCCTGGGCTTGCGTGCAACTGGGTATGTTGCAGGACTCGTCAGACTAGAAGCCTCCATCCAGTGACAGCTTTGTTTGTTTCCCCAAGAATGCCACCAGCCTCCTTCAACGTCGTACTAGGATCGCTATCGATGA
514053083	OtherHits_2	TTTTTCTTTTTGCTGTTTCGTCCTGGGCTAGCGTGCAACTGGGCATGTTGCAGGACTCGTCAGACTAGAAGCATCCATCCAGTGACAGCTTTGTTTGTTTCCCCAAGAATGCCACCAGCCTCCTTCAACGTCGTACTAGGATCGCTATCGATGA
520461932	OtherHits_2	TTTTTCTTTTTGCTGTTTCGTCCCGCCACGAACTCTTCAGACTGAACGCGGCCATCCATGCTATTTCGCACGAAAATCCAGTGACAGCTTTGTTTGTTTCCCCAAGAATGCCACCAGCCTCCTTCAACGTCGTACTAGGATCGCTATCGATGAC
511090924	OtherHits_2	TTTTTCTTTTTGCTGTTTCGTCCCGCCACGGATTCATCAGACTGAACGCGGCCATCCATGCTATTTCGCACGAAAATCCAGTGACAGCTTTGTTTGTTTCCCCAAGAATGCCACCAGCCTCCTTCAACGTCGTACTAGGATCGCTATCGATGAC
512189678	OtherHits_2	TTTTTCTTTTTGCTGTTTCGTCCCGCCACGAACTCGTCAGACTGAACGCGGCCATCCATGCTATTTCGCACGAAAATCCAGTGACAGCTTTGTTTGTTTCCCCAAGAATGCCACCAGCCTCCTTCAACGTCGTACTAGGATCGCTATCGATGAC
514417557	OtherHits_2	TTTTTCTTTTTGCTGTTTCGTCCCAGGCATGACTCGTCAGACTGGTGGCCCTTCTTCACGTTTCGCGAATTCCAGTGACAGCTTTGTTTGTTTCCCCAAGAATGCCACCAGCCTCCTTCAACGTCGTACTAGGATCGCTATCGATGACGATCTC
510209664	OtherHits_2	TTTTTCTTTTTGCTGTTTCGTCCCACCAACACGCGGACATTCGCAGACACATCGGACTCGTCAGACCGGAGAGGTGTCTGTCCATCGCTCAGTTCCAGTGACAGCTTTGTTTGTTTCCCCAAGAATGCCACCAGCCTCCTTCAACGTCGTACTA
512238347	OtherHits_2	TTTTTCTTTTTGCTGTTTCGTCCCACGAGGAGAAGTTGCCGTTTCGTCAATGTGACTCGTCAGACCAGAGTAATCCAGTGAAGGAAGATCCAGTGACAGCTTTGTTTGTTTCCCCAAGAATGCCACCAGCCTCCTTCAACGTCGTACTAGGATC
512213078	OtherHits_2	TTTTTCTTTTTGCTGTTTCGTCCCGCCACGGACTCGTCAGACCAGAGCAGCTCAGCACACCAAATAGGTCATGCATCCAGTGACAGCTTTGTTTGTTTCCCCAAGAATGCCACCAGCCTCCTTCAACGTCGTACTAGGATCGCTATCGATGACG
512244653	OtherHits_2	TTTTTCTTTTTGCTGTTTCGTCCCGCCACGGACTCGTCAGACTAGAGCAGCTCAGCACACCAAATATGGTCATGCATCCAGTGACAGCTTTGTTTGTTTCCCCAAGAATGCCACCAGCCTCCTTCAACGTCGTACTAGGATCGCTATCGATGAC
512333148	OtherHits_2	TTTTTCTTTTTGCTGTTTCGTCCCGGTACGCTTGCAGATAGGGCAGAGGCAGTGGACTCATCAGACCGAAATTCCGTTCCAGTGACAGCTTTGTTTGTTTCCCCAAGAATGCCACCAGCCTCCTTCAACGTCGTACTAGGATCGCTATCGATGA
512284055	OtherHits_2	TTTTTCTTTTTGCTGTTTCGTCCCGGTACGCTTGCAGATAGAGCAGAGGCAGTGGACTCATCAGACGGACTCCCATTTCCAGTGACAGCTTTGTTTGTTTCCCCAAGAATGCCACCAGCCTCCTTCAACGTCGTACTAGGATCGCTATCGATGA
512367962	OtherHits_2	TTTTTCTTTTTGCTGTTTCGTCCCACCGTGCAGCGAATGTCACCCATCTGCATGGACTCATCGGACCAGAATCGGAATATCCAGTGACAGCTTTGTTTGTTTCCCCAAGAATGCCACCAGCCTCCTTCAACGTCGTACTAGGATCGCTATCGAT
522209058	OtherHits_2	TTTTTCTTTTTGCTGTTTCGTCCCGGGCAGCTGTTTCGTCCTGGTGGACTCTTCAGACATGGCACACAGAATCCAGTGACAGCTTTGTTTGTTTCCCCAAGAATGCCACCAGCCTCCTTCAACGTCGTACTAGGATCGCTATCGATGACGATCT
546642244	OtherHits_2	TTTTTCTTTTTGCTGTTTCGTCCCACCACACGTTTGCACGACGAGATCTCATCAGACCAGATGTAAGTGTCCAGTTTACTCCAGTGACAGCTTTGTTTGTTTCCCCAAGAATGCCACCAGCCTCCTTCAACGTCGTACTAGGATCGCTATCGAT
512557913	OtherHits_2	TTTTTCTTTTTGCTGTTTCGTCCCACCACACGTTTGCACGACGAGATCTCATCAGACCGGATGTAAGTGTCCAGTTTACTCCAGTGACAGCTTTGTTTGTTTCCCCAAGAATGCCACCAGCCTCCTTCAACGTCGTACTAGGATCGCTATCGAT
512687071	OtherHits_2	TTTTTCTTTTTGCTGTTTCGTCCCGCCACGAACTCATCAGACCGGAGGGCACTCGGAGAGACGTTTTGTTTCCCCAAATCCAGTGACAGCTTTGTTTGTTTCCCCAAGAATGCCACCAGCCTCCTTCAACGTCGTACTAGGATCGCTATCGATG
512687185	OtherHits_2	TTTTTCTTTTTGCTGTTTCGTCCCGCCACGAACTCTTCAGACCAGAGCAATCCAGTTGCGATCATCAACCGAAAATCCAGTGACAGCTTTGTTTGTTTCCCCAAGAATGCCACCAGCCTCCTTCAACGTCGTACTAGGATCGCTATCGATGACG
512803955	OtherHits_2	TTTTTCTTTTTGCTGTTTCGTCCCGCCACGGAGTCATCAGACCAGAGCAATCCAGTTGCGATCATCAACCGAAAATCCAGTGACAGCTTTGTTTGTTTCCCCAAGAATGCCACCAGCCTCCTTCAACGTCGTACTAGGATCGCTATCGATGACG
565869714	OtherHits_2	TTTTTCTTTTTGCTGTTTCGTCCCACACCCGAGCTTCACGGTAACCGACTACAGGACTCGTCAGACCGGATTCGCCAATTCAACCCAAATGCCCAGAAAATGTCCAGTGACAGCTTTGTTTGTTTCCCCAAGAATGCCACCAGCCTCCTTCAAC
565658419	OtherHits_2	TTTTTCTTTTTGCTGTTTCGTCCCACACCCGAGCTTCACGGTAACCGACTACAGGACTCGTCAGACCGGATTCGCCAATTCAACCCAAATGCTCAGAATGTCCAGTGACAGCTTTGTTTGTTTCCCCAAGAATGCCACCAGCCTCCTTCAACGT
566305942	OtherHits_2	TTTTTCTTTTTGCTGTTTCGTCCCACACCCGAGCTTCACGGTAACCGACTACAGGACTCGTCAGACCGGATTCGCCAATTCAACCAAAATGCCCAGAATGTCCAGTGACAGCTTTGTTTGTTTCCCCAAGAATGCCACCAGCCTCCTTCAACGT
523865964	OtherHits_2	TTTTTCTTTTTGCTGTTTCGTCCCACGCCAAGAGATTCGTCAGACCGGATTCGGCGTCTAATCGACTCGATGTCAATCGTCCAGTGACAGCTTTGTTTGTTTCCCCAAGAATGCCACCAGCCTCCTTCAACGTCGTACTAGGATCGCTATCGAT
565675837	OtherHits_2	TTTTTCTTTTTGCTGTTTCGTCCCACGCCAAGAGATTCGTCAGACCGGATTCGGCGTCCAATCGACTCGATGTCAATCGTCCAGTGACAGCTTTGTTTGTTTCCCCAAGAATGCCACCAGCCTCCTTCAACGTCGTACTAGGATCGCTATCGAT
515148437	OtherHits_2	TTTTTCTTTTTGCTGTTTCGTCCCGCCACGAACTCTTCAGACCGGAGCCCATTCCACGCATCGCAATACGAGAAATCCAGTGACAGCTTTGTTTGTTTCCCCAAGAATGCCACCAGCCTCCTTCAACGTCGTACTAGGATCGCTATCGATGACG
565452172	OtherHits_2	TTTTTCTTTTTGCTGTTTCGTCCCCAGCTGTTTCGTTGTGCTCATCAGACCGAATTGACTCCAGTGGTTCGTGGAAAATCCAGTGACAGCTTTGTTTGTTTCCCCAAGAATGCCACCAGCCTCCTTCAACGTCGTACTAGGATCGCTATCGATG
517649714	OtherHits_2	TTTTTCTTTTTGCTGTTTCGTCCCCACCACGAGACTCGTCGGACTAGAAAGTTCCAGTGACAGCTTTGTTTGTTTCCCCAAGAATGCCACCAGCCTCCTTCAACGTCGTACTAGGATCGCTATCGATGACGATCTCGATGCAACGTACTGACGT
510473280	OtherHits_2	TTTTTCTTTTTGCTGTTTCGTCCCGCCACGAACTCATCAGACCAGAGCACACCATCCATCCTTCCCAGACAGACAATCCAGTGACAGCTTTGTTTGTTTCCCCAAGAATGCCACCAGCCTCCTTCAACGTCGTACTAGGATCGCTATCGATGAC
510261954	OtherHits_2	TTTTTCTTTTTGCTGTTTCGTCCCGCCACGGATTCGTCAGACCGGTTGGCTAGCATCTCCAGGTGTCCCGAAGAAACTCCAGTGACAGCTTTGTTTGTTTCCCCAAGAATGCCACCAGCCTCCTTCAACGTCGTACTAGGATCGCTATCGATGA
565627882	OtherHits_2	TTTTTCTTTTTGCTGTTTCGTCCCACCCAACACGCAGACATTCGCAGACACATCGGACTCATCAGACCGGAGAGGTGTCTGTTCTCGATCTCGTGTCAAGAAATCCAGTGACAGCTTTGTTTGTTTCCCCAAGAATGCCACCAGCCTCCTTCAA
565440098	OtherHits_2	TTTTTCTTTTTGCTGTTTCGTCCCACCCAACACGCAGACATTCGCAGATACATCGGACTCATCAGACCGGAGAGGTGTCTGCTCTCGATCTCGTGTCAAGAAATCCAGTGACAGCTTTGTTTGTTTCCCCAAGAATGCCACCAGCCTCCTTCAA
531293818	OtherHits_2	TTTTTCTTTTTGCTGTTTCGTCCCGCCACGAACTCATCAGACCGAAGGCTCGCAATCCCACTATCGAGAAAGCAAATCCAGTGACAGCTTTGTTTGTTTCCCCAAGAATGCCACCAGCCTCCTTCAACGTCGTACTAGGATCGCTATCGATGAC
566232374	OtherHits_2	TTTTTCTTTTTGCTGTTTCGTCCCGCCACGAACTCATCAGACCGGAGCCGTTTCCAACAATCAAGCTTGCTGAAAATCCAGTGACAGCTTTGTTTGTTTCCCCAAGAATGCCACCAGCCTCCTTCAACGTCGTACTAGGATCGCTATCGATGAC
539838710	OtherHits_2	TTTTTCTTTTTGCTGTTTCGTCCCGCCACGAACTCATCAGACCAGAGCGCTTCCAACAATCAAGGCTTGCTGAAAATCCAGTGACAGCTTTGTTTGTTTCCCCAAGAATGCCACCAGCCTCCTTCAACGTCGTACTAGGATCGCTATCGATGAC
565352781	OtherHits_2	TTTTTCTTTTTGCTGTTTCGTCCGGCAACACAACCTGTTTCGTCCCACCAACACACCCAGAGATGCATGGACTCTTCAGACCGAAAATCTAGTTCCAGTGACAGCTTTGTTTGTTTCCCCAAGAATGCCACCAGCCTCCTTCAACGTCGTACTA
565352123	OtherHits_2	TTTTTCTTTTTGCTGTTTCGTCCGGCAACACAACCTGTTTCGTCCCACCAACACACACAGAGATGCATGGACTCTTCAGACCGAAAATCTAGTTCCAGTGACAGCTTTGTTTGTTTCCCCAAGAATGCCACCAGCCTCCTTCAACGTCGTACTA
565352785	OtherHits_2	TTTTTCTTTTTGCTGTTTCGTCCGGCAACACAACCTGTTTCGTCCCACCAACACACCCAGAGATGCATGGACTCTTCAGACCGAAAAATCTAGTTCCAGTGACAGCTTTGTTTGTTTCCCCAAGAATGCCACCAGCCTCCTTCAACGTCGTACT
565376888	OtherHits_2	TTTTTCTTTTTGCTGTTTCGTCCCACCCAACACGCAGACATTCGCAGACACATCGGACTCATCAGACCGGAGAGGTGTCTGTCCATCAATCGAGTTGAAAATCCAGTGACAGCTTTGTTTGTTTCCCCAAGAATGCCACCAGCCTCCTTCAACG
565353732	OtherHits_2	TTTTTCTTTTTGCTGTTTCGTCCCACCCAACACGCAGACACATCGGACTCGTCAGACCGGAGAGGTGTACCAGGTTAATGCGCGAAAGATAATCCAGTGACAGCTTTGTTTGTTTCCCCAAGAATGCCACCAGCCTCCTTCAACGTCGTACTAG
565508595	OtherHits_2	TTTTTCTTTTTGCTGTTTCGTCCCCGCTACAGGAGTCATCAGACCGAGCCATCCAGTGTAATTCCGAACACCAGAAAATTCAGTGACAGCTTTGTTTGTTTCCCCAAGAATGCCACCAGCCTCCTTCAACGTCGTACTAGGATCGCTATCGATG
565369762	OtherHits_2	TTTTTCTTTTTGCTGTTTCGTCCCCACCGCAGAACTCGTCAGACCGGATCACGGTGCTACATTCCACCCTACACGATGAAACATCCAGTGACAGCTTTGTTTGTTTCCCCAAGAATGCCACCAGCCTCCTTCAACGTCGTACTAGGATCGCTAT
566570863	OtherHits_2	TTTTTCTTTTTGCTGTTTCGTCCCGCCACGAACTCATCAGACCGGAGCCGTCATCTTCCAGTAGTCCTGAAAGACAATCCAGTGACAGCTTTGTTTGTTTCCCCAAGAATGCCACCAGCCTCCTTCAACGTCGTACTAGGATCGCTATCGATGA
566572326	OtherHits_2	TTTTTCTTTTTGCTGTTTCGTCCCGCCACGAACTCATCAGACCGGAGCCGTTTCCTGCTACTACCAACAAGAAATCCAGTGACAGCTTTGTTTGTTTCCCCAAGAATGCCACCAGCCTCCTTCAACGTCGTACTAGGATCGCTATCGATGACGA
565707973	OtherHits_2	TTTTTCTTTTTGCTGTTTCGTCCCGCCACGAACTCGTCAGACCGGATGGCCAGTTCCTGCTGCTACCAACAAGAAATCCAGTGACAGCTTTGTTTGTTTCCCCAAGAATGCCACCAGCCTCCTTCAACGTCGTACTAGGATCGCTATCGATGAC
566230038	OtherHits_2	TTTTTCTTTTTGCTGTTTCGTCCCGCCACGAACTCTTCAGACCGGAGCCGTTTCCTGCTGCTACCAACAAGAAATCCAGTGACAGCTTTGTTTGTTTCCCCAAGAATGCCACCAGCCTCCTTCAACGTCGTACTAGGATCGCTATCGATGACGA
565375966	OtherHits_2	TTTTTCTTTTTGCTGTTTCGTCCCGCCACGAACTCATCAGACCGGAGCCGTTTCCTGCTGCTACCAACAAGAAATCCAGTGACAGCTTTGTTTGTTTCCCCAAGAATGCCACCAGCCTCCTTCAACGTCGTACTAGGATCGCTATCGATGACGA
565513245	OtherHits_2	TTTTTCTTTTTGCTGTTTCGTCCCGCCACGAACTCATCAGACCGGAGCCGTTTCCACTTTGCAAACGCAGTGAAAATCCAGTGACAGCTTTGTTTGTTTCCCCAAGAATGCCACCAGCCTCCTTCAACGTCGTACTAGGATCGCTATCGATGAC
566215487	OtherHits_2	TTTTTCTTTTTGCTGTTTCGTCCCGCCACGGATTCATCAGACCAGAGCACATCACGACCATTACGATCGAAGAAAATCTAGTGACAGCTTTGTTTGTTTCCCCAAGAATGCCACCAGCCTCCTTCAACGTCGTACTAGGATCGCTATCGATGAC
565574037	OtherHits_2	TTTTTCTTTTTGCTGTTTCGTCCCACGCGCAGATTCATCAGACTGGTCTCGTGTATTCCCACACAATCGCGCTTTTTTTCCAGTGACAGCTTTGTTTGTTTCCCCAAGAATGCCACCAGCCTCCTTCAACGTCGTACTAGGATCGCTATCGATG
565971643	OtherHits_2	TTTTTCTTTTTGCTGTTTCGTCCCGCGCGCAGATTCATCAGACTGGACTCGTGTATTCCCACACAGTCGCGCTTTTTTCCAGTGACAGCTTTGTTTGTTTCCCCAAGAATGCCACCAGCCTCCTTCAACGTCGTACTAGGATCGCTATCGATGA
565995645	OtherHits_2	TTTTTCTTTTTGCTGTTTCGTCCCGCCACGAACTCATCAGACCAGAGTCGCCAATCCTCCGTTTTGTTCCGAAGAATATCCAGTGACAGCTTTGTTTGTTTCCCCAAGAATGCCACCAGCCTCCTTCAACGTCGTACTAGGATCGCTATCGATG
566238857	OtherHits_2	TTTTTCTTTTTGCTGTTTCGTCCGCCCACATGACCGTGTGAACTTCTCTCGTCGGACCGGAAGTGAAAAATCCAGTGACAGCTTTGTTTGTTTCCCCAAGAATGCCACCAGCCTCCTTCAACGTCGTACTAGGATCGCTATCGATGACGATCTC
565642751	OtherHits_2	TTTTTCTTTTTGCTGTTTCGTCCCGCCACAGACTCGTCAGACTGATTGCCATCTCCAGTTAGCGCACCAACCGAAAATCCAGTGACAGCTTTGTTTGTTTCCCCAAGAATGCCACCAGCCTCCTTCAACGTCGTACTAGGATCGCTATCGATGA
566278186	OtherHits_2	TTTTTCTTTTTGCTGTTTCGTCCCCGCGCAAGGACTCATCGGACCGGAAGTGTTCTAGTAGAACGGCGCTAAAATCCAGTGACAGCTTTGTTTGTTTCCCCAAGAATGCCACCAGCCTCCTTCAACGTCGTACTAGGATCGCTATCGATGACGA
566334020	OtherHits_2	TTTTTCTTTTTGCTGTTTCGTCCCCGCGCAAGGACTCATCGGACCGGAAGTGTTCTAGCAGAACGGCGCAAAATCCAGTGACAGCTTTGTTTGTTTCCCCAAGAATGCCACCAGCCTCCTTCAACGTCGTACTAGGATCGCTATCGATGACGAT
566222400	OtherHits_2	TTTTTCTTTTTGCTGTTTCGTCCCACCGAACTCCTGTCTACGCGAACATTTTCGGACTCATCAGACCGGACATCTTCCTCCAGTGACAGCTTTGTTTGTTTCCCCAAGAATGCCACCAGCCTCCTTCAACGTCGTACTAGGATCGCTATCGATG
565377813	OtherHits_2	TTTTTCTTTTTGCTGTTTCGTCCCGCCACAGACTCTTCAGACCAGAGCATCCTTTCACCGTTCGCAAGAGTGAAAATCCAGTGACAGCTTTGTTTGTTTCCCCAAGAATGCCACCAGCCTCCTTCAACGTCGTACTAGGATCGCTATCGATGAC
521118585	OtherHits_2	TTTTTCTTTTTGCTGTTTCGTCCCGCCACGAACTCGTCAGACCGGAAGCCACATGTCCCTCAACACAGAAAGACAATCCAGTGACAGCTTTGTTTGTTTCCCCAAGAATGCCACCAGCCTCCTTCAACGTCGTACTAGGATCGCTATCGATGAC
566312517	OtherHits_2	TTTTTCTTTTTGCTGTTTCGTCCTACTTCATTGGCAAGGGCATGCGGAACTGAAGACTCATCAGACCGGAGTTTGGCATGCGCGAAATCACCAAATCGTATCCAGTGACAGCTTTGTTTGTTTCCCCAAGAATGCCACCAGCCTCCTTCAACGT
565969607	OtherHits_2	TTTTTCTTTTTGCTGTTTCGTCCCCACCACGAGACTCATCGGACCGGATTAGCTTTCCGCGTTGCACCACACGAAAATCCAGTGACAGCTTTGTTTGTTTCCCCAAGAATGCCACCAGCCTCCTTCAACGTCGTACTAGGATCGCTATCGATGA
566302947	OtherHits_2	TTTTTCTTTTTGCTGTTTCGTCCCACGTAGTATGTGCCAGCTTTGCGATATCAGGACTCATCAGACCGGAATATTGTGTTGACTCCGCTAGTACCTACGTTCCAGTGACAGCTTTGTTTGTTTCCCCAAGAATGCCACCAGCCTCCTTCAACGT
566232226	OtherHits_2	TTTTTCTTTTTGCTGTTTCGTCCCGCCACAGACTCGTCAGACTGATCGCCATTTCCAGTGTGATCTGAAAATCCAGTGACAGCTTTGTTTGTTTCCCCAAGAATGCCACCAGCCTCCTTCAACGTCGTACTAGGATCGCTATCGATGACGATCT
510257367	OtherHits_2	TTTTTCTTTTTGCTGTTTCGTCCCGCCACGGATTCATCAGACCGGAGAGCGTCCTTCCGCACAATTGAACAGAAAGTCCAGTGACAGCTTTGTTTGTTTCCCCAAGAATGCCACCAGCCTCCTTCAACGTCGTACTAGGATCGCTATCGATGAC
565473093	OtherHits_2	TTTTTCTTTTTGCTGTTTCGTCCCACCAACACGCAGACATTCGCAGACACATCGGACTCATCAGACCGGAGAGGTGTTTGCTAGCACTCGCTTGGAAAATCCAGTGTCGGAAATCCAGTGACAGCTTTGTTTGTTTCCCCAAGAATGCCACCAG
566230002	OtherHits_2	TTTTTCTTTTTGCTGTTTCGTCCCGCCACGAACTCATCAGACCGGAGCCGTTTCCTGTATCACAAACACAAGAAATCCAGTGACAGCTTTGTTTGTTTCCCCAAGAATGCCACCAGCCTCCTTCAACGTCGTACTAGGATCGCTATCGATGACG
473080480	OtherHits_2	TTTTTCTTTTTGCTGTTTCGTCCCGCGGAGAGGCATACCAAAGGTCGCATCACGGACTCATCAGACCGGACTGCCATATCCAGTGACAGCTTTGTTTGTTTCCCCAAGAATGCCACCAGCCTCCTTCAACGTCGTACTAGGATCGCTATCGATG
473026979	OtherHits_2	TTTTTCTTTTTGCTGTTTCGTCCCGCCACAAGGATTCGTCAGAACACATCGGACTCATCAGACCGGAGAGGTGATCGACGTACGTAATCCGCAGGTTATCCGGTGACAGCTTTGTTTGTTTCCCCAAGAATGCCACCAGCCTCCTTCAACGTCG
512154228	OtherHits_2	TTTTTCTTTTTGCTGTTTCGTCCTGAGGTGTGCTGTTTCGCATGATGCTCGTCAGACCGGATGATGCTCCCCCGAACACACGAAGAAAGCTCCAGTGACAGCTTTGTTTGTTTCCCCAAGAATGCCACCAGCCTCCTTCAACGTCGTACTAGGA
513203793	OtherHits_2	TTTTTCTTTTTGCTGTTTCGTCCCACGTGCGCAACCAACGACTGCTCATAGGCGGACTCTTCAGACCAGACCTTCGTTTCCAGTGACAGCTTTGTTTGTTTCCCCAAGAATGCCACCAGCCTCCTTCAACGTCGTACTAGGATCGCTATCGATG
512895167	OtherHits_2	TTTTTCTTTTTGCTGTTTCGTCCGGCACGTGGTCAATGCTGTTTCGTCTACGTGGACTCATCAGACCGGATCGTCAAGTGGTGCGCTTTGTTTGTCGCCCTCCAGTGACAGCTTTGTTTGTTTCCCCAAGAATGCCACCAGCCTCCTTCAACGT
510229857	OtherHits_2	TTTTTCTTTTTGCTGTTTCGTCCGCGAGGATGTGCTGTTTCGTCAACAACGATTGACTCGTCAGACCGGATCGTGATCTCCAGTTACGGCAAACTCATTCCAGTGACAGCTTTGTTTGTTTCCCCAAGAATGCCACCAGCCTCCTTCAACGTCG
510304178	OtherHits_2	TTTTTCTTTTTGCTGTTTCGTCCGCAGCTGTTTCGTCCAAACGTAGGGCTCATCAGACCAGATCGCATCCAGTGCAGTCGCAAAGGAATTCCAGTGACAGCTTTGTTTGTTTCCCCAAGAATGCCACCAGCCTCCTTCAACGTCGTACTAGGAT
512263675	OtherHits_2	TTTTTCTTTTTGCTGTTTCGTCCGGCGCATGCTGTTTCGTTGGGCTCATCAGACCAGAATCCTCCAGTGCATTGCACAGAAATCCAGTGACAGCTTTGTTTGTTTCCCCAAGAATGCCACCAGCCTCCTTCAACGTCGTACTAGGATCGCTATC
512116774	OtherHits_2	TTTTTCTTTTTGCTGTTTCGTCCCCAGGGCCATGCTGTTTCGTCGCTTGCAGTGTACTCATCAGACCGAACACTCTCCAGTGCGCATGCAAAGAGAATCCAGTGACAGCTTTGTTTGTTTCCCCAAGAATGCCACCAGCCTCCTTCAACGTCGT
510290520	OtherHits_2	TTTTTCTTTTTGCTGTTTCGTCCCGGGCCATGTGCTGTTTCGTCCCACCATCAGGACTCGTCAGACCGACTAAAATCCAGTGACAGCTTTGTTTGTTTCCCCAAGAATGCCACCAGCCTCCTTCAACGTCGTACTAGGATCGCTATCGATGACG
510234426	OtherHits_2	TTTTTCTTTTTGCTGTTTCGTCCGGCGTGAGGTCGATGCTGTTTCGTCTAGTTGGACTCATCAGACCGGAGTTAGTCCAGTTGCGTACTGCATGGAAAATCCAGTGACAGCTTTGTTTGTTTCCCCAAGAATGCCACCAGCCTCCTTCAACGTC
512138190	OtherHits_2	TTTTTCTTTTTGCTGTTTCGTCCGGCAGGGTCTTGCTGTTTCGTCGACACTCATCAGACTGATCTCCAGTGGAAATCCAGTGACAGCTTTGTTTGTTTCCCCAAGAATGCCACCAGCCTCCTTCAACGTCGTACTAGGATCGCTATCGATGACG
512116793	OtherHits_2	TTTTTCTTTTTGCTGTTTCGTCCCCAGGGCGTGCTGTTTCGTCGCGTTGTGACGGACTCGTCAGACCAGATATGTCCAGTGCAAATCCAGTGACAGCTTTGTTTGTTTCCCCAAGAATGCCACCAGCCTCCTTCAACGTCGTACTAGGATCGCT
511151384	OtherHits_2	TTTTTCTTTTTGCTGTTTCGTCCCGGGCACGTCATGCTGTTTCGCCAAAATGGACTCATCAGACTGACACGAAAATCCAGTGACAGCTTTGTTTGTTTCCCCAAGAATGCCACCAGCCTCCTTCAACGTCGTACTAGGATCGCTATCGATGACG
511138976	OtherHits_2	TTTTTCTTTTTGCTGTTTCGTCCCGGCACGTGGCTGTTTCGTCATTCTCATCAGACCGGAGTCCATAACCACCCAGCGCGAGTAGCTAAATCCAGTGACAGCTTTGTTTGTTTCCCCAAGAATGCCACCAGCCTCCTTCAACGTCGTACTAGGA
473052349	OtherHits_3	TTTTTCTTTTTGCTGTTTCGTCCTACCCCAGGGACTCATCGGACCGGATAACGGTGCCTGAACCCACGCAGAAGTTCAATCCGGTGACAGCTTTGTTTGTTTCCCCACAACTACATCCGACAGCGGCAAACGTCGTACTAGGATCGCTATCGAT
471139496	OtherHits_3	TTTTTCTTTTTGCTGTTTCGTCCTACACCAGGGACTCATCGGACCGGATAACGGTGCCTGAACCCACGTAGAAGTTCAATCCGGTGACAGCTTTGTTTGTTTCCCCACAACTACATCCGACAGCGGCAAACGTCGTACTAGGATCGCTATCGAT
470844104	OtherHits_3	TTTTTCTTTTTGCTGTTTCGTCCTACACCAGGGACTCGTCGGACCGGATAACGGTGCCTGAACCCACGCAGAAGTTCAATCCGGTGACAGCTTTGTTTGTTTCCCCACAACTACATCCGACAGCGGCAAACGTCGTACTAGGATCGCTATCGAT
470839626	OtherHits_3	TTTTTCTTTTTGCTGTTTCGTCCTACACCAGGGACTCATCGGACCGGATAACGGTGCCTGAACCCGCGCAGAAGTTCAATCCGGTGACAGCTTTGTTTGTTTCCCCACAACTACATCCGACAGCGGCAAACGTCGTACTAGGATCGCTATCGAT
473052523	OtherHits_3	TTTTTCTTTTTGCTGTTTCGTCCTACACCAGGGACTCATCGGACCGGATAACGGTGCCTGAACCCACGCAGAGGCTCAATCCGGTGACAGCTTTGTTTGTTTCCCCACAACTACATCCGACAGCGGCAAACGTCGTACTAGGATCGCTATCGAT
471418403	OtherHits_3	TTTTTCTTTTTGCTGTTTCGTCCGCGCGGTAACGGTGTTGTTACTCAGAATCCAGGACTCATCAGACCAGATCTCCGCTCCGGTGACAGCTTTGTTTGTTTCCCCACAACTACATCCGACAGCGGCAAACGTCGTACTAGGATCGCTATCGATG
511073096	OtherHits_3	TTTTTCTTTTTGCTGTTTCGTCCGCGCGGTAACGGTGTCGTTACTCAGTATCCAGGACTCTTCAGACCAGATCTCCGCTCCAGTGACAGCTTTGTTTGTTTCCCCACAACTACATCCGACAGCGGCAAACGTCGTACTAGGATCGCTATCGATG
471690246	OtherHits_3	TTTTTCTTTTTGCTGTTTCGTCCGCGCGGTAACGGTGTTGTTACTCAGCATCCAGGACTCATCAGACCAGATCTCCGCTCCGGTGACAGCTTTGTTTGTTTCCCCACAACTACATCCGACAGCGGCAAACGTCGTACTAGGATCGCTATCGATG
471146339	OtherHits_3	TTTTTCTTTTTGCTGTTTCGTCCGCGCGGTAACGGTGTGGTTACTCAGTATCCAGGACTCATCAGACCAGATCTCCGCTCCGGTGACAGCTTTGTTTGTTTCCCCACAACTACATCCGACAGCGGCAAACGTCGTACTAGGATCGCTATCGATG
472985468	OtherHits_3	TTTTTCTTTTTGCTGTTTCGTCCGCGCGGTAACGGTGTTGTTACTCAGTATCCAGGACTCTTCAGACCAGATCTCCGCTCCGGTGACAGCTTTGTTTGTTTCCCCACAACTACATCCGACAGCGGCAAACGTCGTACTAGGATCGCTATCGATG
472060752	OtherHits_3	TTTTTCTTTTTGCTGTTTCGTCCGCGGAGTGGAGAGTTCGTCAAACCATGTAGGGACTCATCAGACCGGATATTGCTCCTCCAGTGACAGCTTTGTTTGTTTCCCCACAACTACATCCGACAGCGGCAAACGTCGTACTAGGATCGCTATCGAT
472066736	OtherHits_3	TTTTTCTTTTTGCTGTTTCGTCCGCGGAGTGGAGAGCTCGTCAAACCATGTAGGGACTCGTCAGACCGGATATTGCTCCTCCAGTGACAGCTTTGTTTGTTTCCCCACAACTACATCCGACAGCGGCAAACGTCGTACTAGGATCGCTATCGAT
472066738	OtherHits_3	TTTTTCTTTTTGCTGTTTCGTCCGCGGAGTGGAGAGCTTGTCAAACCATGTAGGGACTCGTCAGACCGGATATTGCTCCTCCAGTGACAGCTTTGTTTGTTTCCCCACAACTACATCCGACAGCGGCAAACGTCGTACTAGGATCGCTATCGAT
470887186	OtherHits_3	TTTTTCTTTTTGCTGTTTCGTCCGCGGAGTGGAGAGCTCGTCAAACCATGTAGGGACTCATCAGACCGGATATTGCTCCTCCGGTGACAGCTTTGTTTGTTTCCCCACAACTACATCCGACAGCGGCAAACGTCGTACTAGGATCGCTATCGAT
473078225	OtherHits_3	TTTTTCTTTTTGCTGTTTCGTCCGCGGAGTGGAGAACTCGTCAAACCATGTAGGGACTCATCAGACCGGATATTGCTCCTCCAGTGACAGCTTTGTTTGTTTCCCCACAACTACATCCGACAGCGGCAAACGTCGTACTAGGATCGCTATCGAT
492256799	OtherHits_3	TTTTTCTTTTTGCTGTTTCGTCCTGGGCTAGCGGGCAACTGGGCATGTTGCAGGACTCGTCAGACTGAAAGCCTCCATCCAGTGACAGCTTTGTTTGTTTCCCCACAACTACATCCGACAGCGGCAAACGTCGTACTAGGATCGCTATCGATGA
477136814	OtherHits_3	TTTTTCTTTTTGCTGTTTCGTCCTGGGCTAGCGTGCAACTGGGCATGTTGCAGGACTCGTCAGACCGGAAGCTTCCATCCAGTGACAGCTTTGTTTGTTTCCCCACAACTACATCCGACAGCGGCAAACGTCGTACTAGGATCGCTATCGATGA
473365714	OtherHits_3	TTTTTCTTTTTGCTGTTTCGTCCTGGGCTAGCGGGCAACTGGGTGTGTTGCAGGACTCATCAGACCGGAAGCTTCCATCCAGTGACAGCTTTGTTTGTTTCCCCACAACTACATCCGACAGCGGCAAACGTCGTACTAGGATCGCTATCGATGA
472867498	OtherHits_3	TTTTTCTTTTTGCTGTTTCGTCCTGGGGCTAGCGGGCAACTGGGTATGTTGCAGGACTCGTCAGACCGGAAGCATCCATCCAGTGACAGCTTTGTTTGTTTCCCCACAACTACATCCGACAGCGGCAAACGTCGTACTAGGATCGCTATCGATG
470785112	OtherHits_3	TTTTTCTTTTTGCTGTTTCGTCCTGGGGCTAGCGGGCAACTGGGTATGTTGCAGGACTCATCAGACCGGAAGCGTCCATCCGGTGACAGCTTTGTTTGTTTCCCCACAACTACATCCGACAGCGGCAAACGTCGTACTAGGATCGCTATCGATG
472927726	OtherHits_3	TTTTTCTTTTTGCTGTTTCGTCCGCGGAGAGGGCGCTATCGGTGCACCATCGTGGACTCATCAGACAGATCATCCTGTGACAGCTTTGTTTGTTTCCCCACAACTACATCCGACAGCGGCAAACGTCGTACTAGGATCGCTATCGATGACGATC
472882293	OtherHits_3	TTTTTCTTTTTGCTGTTTCGTCCGCGGAGAGGGCGCTATCGGGGCACCATCGTGGTCTCATCAGACAGATCATCCTGTGACAGCTTTGTTTGTTTCCCCACAACTACATCCGACAGCGGCAAACGTCGTACTAGGATCGCTATCGATGACGATC
472910990	OtherHits_3	TTTTTCTTTTTGCTGTTTCGTCCGCGGAGAGGGCGCTATCGGGGCACCATCGTGGACTCATCAGACAGACTTCGATTCTGTGACAGCTTTGTTTGTTTCCCCACAACTACATCCGACAGCGGCAAACGTCGTACTAGGATCGCTATCGATGACG
472822634	OtherHits_3	TTTTTCTTTTTGCTGTTTCGTCCGCGGAGAGGGCGCTATCGGGCACCATCGTGGACTCATCAGACAGATCATCCTGTGACAGCTTTGTTTGTTTCCCCACAACTACATCCGACAGCGGCAAACGTCGTACTAGGATCGCTATCGATGACGATCT
472927760	OtherHits_3	TTTTTCTTTTTGCTGTTTCGTCCGCGGAGAGGGCGCTTTCGGGGCACCATCGTGGACTCATCAGACAGATCATCCTGTGACAGCTTTGTTTGTTTCCCCACAACTACATCCGACAGCGGCAAACGTCGTACTAGGATCGCTATCGATGACGATC
472824082	OtherHits_3	TTTTTCTTTTTGCTGTTTCGTCCTCAGGGGATGCAAGCGAAGTCTACTGCATCGGACTCATCAGACCGGACCCGTCTCTCCGGTGACAGCTTTGTTTGTTTCCCCACAACTACATCCGACAGCGGCAAACGTCGTACTAGGATCGCTATCGATG
472061533	OtherHits_3	TTTTTCTTTTTGCTGTTTCGTCCTCAGGGGATGCAAGCGAAGTCTGCTACATCGGACTCATCAGACCGGACCCGTCTCTCCGGTGACAGCTTTGTTTGTTTCCCCACAACTACATCCGACAGCGGCAAACGTCGTACTAGGATCGCTATCGATG
471146291	OtherHits_3	TTTTTCTTTTTGCTGTTTCGTCCTCAGGGGATGCAAGCGAAGGCTACTACATCGGACTCATCAGACCGGACCCGTCTCTCCGGTGACAGCTTTGTTTGTTTCCCCACAACTACATCCGACAGCGGCAAACGTCGTACTAGGATCGCTATCGATG
472983661	OtherHits_3	TTTTTCTTTTTGCTGTTTCGTCCTCAGGGGATGCGAGCGAAGTCTACTACATCGGACTCATCAGACCGGACCCGTCTCTCCGGTGACAGCTTTGTTTGTTTCCCCACAACTACATCCGACAGCGGCAAACGTCGTACTAGGATCGCTATCGATG
472983645	OtherHits_3	TTTTTCTTTTTGCTGTTTCGTCCTCAGGGGATGCAATCGAAGTCTACTACATCGGACTCATCAGACCGGACCCGTCTCTCCGGTGACAGCTTTGTTTGTTTCCCCACAACTACATCCGACAGCGGCAAACGTCGTACTAGGATCGCTATCGATG
471422379	OtherHits_3	TTTTTCTTTTTGCTGTTTCGTCCCCACAGATCGCCAACATTTTGAGCGCAATCGGACTCATCAGACCGGTACCGTCCCTCCGGTGACAGCTTTGTTTGTTTCCCCACAACTACATCCGACAGCGGCAAACGTCGTACTAGGATCGCTATCGATG
473253500	OtherHits_3	TTTTTCTTTTTGCTGTTTCGTCCCCACAGATCGCCAACATTTGAGCGCAATCGGACTCATCAGACCGGTACCGTCCCTCCGGTGACAGCTTTGTTTGTTTCCCCACAACTACATCCGACAGCGGCAAACGTCGTACTAGGATCGCTATCGATGA
472058218	OtherHits_3	TTTTTCTTTTTGCTGTTTCGTCCCCACAGACCGCCAACATTTAGAGCGCAATCGGACTCATCAGACCGGTACCGTCCCTCCGGTGACAGCTTTGTTTGTTTCCCCACAACTACATCCGACAGCGGCAAACGTCGTACTAGGATCGCTATCGATG
472987335	OtherHits_3	TTTTTCTTTTTGCTGTTTCGTCCCCACAGATCGCCCAACATTTAGAGCGCAATCGGACTCATCAGACCGGTACCGTCCCTCCGGTGACAGCTTTGTTTGTTTCCCCACAACTACATCCGACAGCGGCAAACGTCGTACTAGGATCGCTATCGAT
472058224	OtherHits_3	TTTTTCTTTTTGCTGTTTCGTCCCCACAGATCGCCAACATTTAGAGCGCAATTGGACTCATCAGACCGGTACCGTCCCTCCGGTGACAGCTTTGTTTGTTTCCCCACAACTACATCCGACAGCGGCAAACGTCGTACTAGGATCGCTATCGATG
472768666	OtherHits_3	TTTTTCTTTTTGCTGTTTCGTCCGGGCAACATCATCCATGGTGGCGATGACAAGGACTCATCAGACCAGACTTTCCCTCCGGTGACAGCTTTGTTTGTTTCCCCACAACTACATCCGACAGCGGCAAACGTCGTACTAGGATCGCTATCGATGA
472067216	OtherHits_3	TTTTTCTTTTTGCTGTTTCGTCCGGGCAACATCATCCGTGGCGGCGATGACAAGGACTCATCAGACCAGACTTTCCCTCCAGTGACAGCTTTGTTTGTTTCCCCACAACTACATCCGACAGCGGCAAACGTCGTACTAGGATCGCTATCGATGA
471419013	OtherHits_3	TTTTTCTTTTTGCTGTTTCGTCCGGGCAACATCATCCGTGGTGGCGATGACAAGGACTCATCAGACCAGACTTTCCCTCTGGTGACAGCTTTGTTTGTTTCCCCACAACTACATCCGACAGCGGCAAACGTCGTACTAGGATCGCTATCGATGA
473237828	OtherHits_3	TTTTTCTTTTTGCTGTTTCGTCCCGCGCAATGGACTCCTCAGACCGGAGGATAATGCGCAGTACACGTGAGTGTGCCTTCCGGTGACAGCTTTGTTTGTTTCCCCACAACTACATCCGACAGCGGCAAACGTCGTACTAGGATCGCTATCGATG
473237702	OtherHits_3	TTTTTCTTTTTGCTGTTTCGTCCCGCGCAATGGACTCTTCAGACCGGAGGATAATGCGCAGTACACGTGGGTGTGCCTTCCGGTGACAGCTTTGTTTGTTTCCCCACAACTACATCCGACAGCGGCAAACGTCGTACTAGGATCGCTATCGATG
473181375	OtherHits_3	TTTTTCTTTTTGCTGTTTCGTCCCGCGCAATGGACTCTTCAGACCGGAGGATAATGCGCAGTACACGTGAGTGTGCCTTCCTGTGACAGCTTTGTTTGTTTCCCCACAACTACATCCGACAGCGGCAAACGTCGTACTAGGATCGCTATCGATG
473833890	OtherHits_3	TTTTTCTTTTTGCTGTTTCGTCCCGCGCGATGGACTCTTCAGACCGGAGGATAATGCGCAGTACACGTGAGTGTGCCTTCCGGTGACAGCTTTGTTTGTTTCCCCACAACTACATCCGACAGCGGCAAACGTCGTACTAGGATCGCTATCGATG
472975496	OtherHits_3	TTTTTCTTTTTGCTGTTTCGTCCCGCGCAATGGACTCTTCAGACCGGAGGATAATGCGCAGTACACGTAAGTGTGCCTTCCGGTGACAGCTTTGTTTGTTTCCCCACAACTACATCCGACAGCGGCAAACGTCGTACTAGGATCGCTATCGATG
473208169	OtherHits_3	TTTTTCTTTTTGCTGTTTCGTCCCACCCAACACACAGACACATCGGACTCATCAGACCGGAGAGGTGTCTGTCCATCAATCGTTCGGTATTTCCGGTGACAGCTTTGTTTGTTTCCCCACAACTACATCCGACAGCGGCAAACGTCGTACTAGG
473208294	OtherHits_3	TTTTTCTTTTTGCTGTTTCGTCCCACCCAACACGCAGACACATCGGACTCATCAGACCGGAGAGGTGTCTGCCCATCAATCGTTCGGTATTTCCGGTGACAGCTTTGTTTGTTTCCCCACAACTACATCCGACAGCGGCAAACGTCGTACTAGG
472765699	OtherHits_3	TTTTTCTTTTTGCTGTTTCGTCCCACCCAACACGCAGACACATCGGACTCATCAGACCGGAGAGGTGTCTGTCCATCAATCGCTCGGTATTTCCGGTGACAGCTTTGTTTGTTTCCCCACAACTACATCCGACAGCGGCAAACGTCGTACTAGG
473716054	OtherHits_3	TTTTTCTTTTTGCTGTTTCGTCCCACCCAACATGCAGACACATCGGACTCATCAGACCGGAGAGGTGTCTGTCCATCAATCGTTCGGTATTTCCGGTGACAGCTTTGTTTGTTTCCCCACAACTACATCCGACAGCGGCAAACGTCGTACTAGG
472947608	OtherHits_3	TTTTTCTTTTTGCTGTTTCGTCCCACCCAACACGCAGACACATCGGACTCATCAGACCGGAGAGGTGTCTGTCCATCAATCGTTCGGATTTCCGGTGACAGCTTTGTTTGTTTCCCCACAACTACATCCGACAGCGGCAAACGTCGTACTAGGA
511131747	OtherHits_3	TTTTTCTTTTTGCTGTTTCGTCCCGCCACGGACTCGTCAGACCAGATTAGATCGGCACCCTTTGAAAGGCATAACTCCAGTGACAGCTTTGTTTGTTTCCCCACAACTACATCCGACAGCGGCAAACGTCGTACTAGGATCGCTATCGATGACG
510252539	OtherHits_3	TTTTTCTTTTTGCTGTTTCGTCCCGCCACGGACTCGTCAGACCAGATTAGATCGGCAACCCTTTTACGGCATAATTCCAGTGACAGCTTTGTTTGTTTCCCCACAACTACATCCGACAGCGGCAAACGTCGTACTAGGATCGCTATCGATGACG
512244686	OtherHits_3	TTTTTCTTTTTGCTGTTTCGTCCCGCCACGGACTCGTCAGACTAGATTAGATCGGCACCCTTTTGAACGGCATAACTCCAGTGACAGCTTTGTTTGTTTCCCCACAACTACATCCGACAGCGGCAAACGTCGTACTAGGATCGCTATCGATGAC
512119013	OtherHits_3	TTTTTCTTTTTGCTGTTTCGTCCCGCCACAGACTCGTCAGACCGGATTAGATCGGCAACCCTTCGAAAGGCATAATTCCAGTGACAGCTTTGTTTGTTTCCCCACAACTACATCCGACAGCGGCAAACGTCGTACTAGGATCGCTATCGATGAC
473242607	OtherHits_3	TTTTTCTTTTTGCTGTTTCGTCCCGCCACGGACTCTTCAGACCAGATTAGATCGGCAACCCTTTGAACGGCATAATTCCGGTGACAGCTTTGTTTGTTTCCCCACAACTACATCCGACAGCGGCAAACGTCGTACTAGGATCGCTATCGATGAC
471145996	OtherHits_3	TTTTTCTTTTTGCTGTTTCGTCCCTGCCCGAAGCGGACATTCGCAGACACATCGGACTCATCAGACCGGAGAGGTGTCTGTCCATCAATCGTTCGGTGTTTCCGGTGACAGCTTTGTTTGTTTCCCCACAACTACATCCGACAGCGGCAAACGT
472947095	OtherHits_3	TTTTTCTTTTTGCTGTTTCGTCCCCACCCGAAGCGGACATTCGCAGACACATCGGACTCATCAGACCGGAGAGGTGTCTGTCCATCGATCGTTCGGTATTTCCGGTGACAGCTTTGTTTGTTTCCCCACAACTACATCCGACAGCGGCAAACGT
471416080	OtherHits_3	TTTTTCTTTTTGCTGTTTCGTCCCAGCCCGAAGCGGACATTCGCAGACACATCGGACTCATCAGACCGGAGAGGTGTCGGTCCATCAATCGTTCGGTATTTCCGGTGACAGCTTTGTTTGTTTCCCCACAACTACATCCGACAGCGGCAAACGT
472409765	OtherHits_3	TTTTTCTTTTTGCTGTTTCGTCCCCACCCGAAGCGGACATTCGCAGACACATCGGACTCATCAGACCGGAGAGGTGTCTGTCCATCAATCGCTCGGTATTTCCGGTGACAGCTTTGTTTGTTTCCCCACAACTACATCCGACAGCGGCAAACGT
471138762	OtherHits_3	TTTTTCTTTTTGCTGTTTCGTCCCTGCCCGAAGCGGACATTCGCAGACACATCGGACTCATCAGACCGGAGAGGTGTCTGTCCATCAATCGCTCGGTATTTCCGGTGACAGCTTTGTTTGTTTCCCCACAACTACATCCGACAGCGGCAAACGT
485249139	OtherHits_3	TTTTTCTTTTTGCTGTTTCGTCCCCCGCACCCACACGAAATCGAGCAGACTTGGACTCATCAGACAGTTGACGGTTTTCCTGTGACAGCTTTGTTTGTTTCCCCACAACTACATCCGACAGCGGCAAACGTCGTACTAGGATCGCTATCGATGA
474061369	OtherHits_3	TTTTTCTTTTTGCTGTTTCGTCCCACGCACCCACACGAAATCGAGCAGATTTGGACTCATCAGACAGTTTACGTTTTCCTGCGACAGCTTTGTTTGTTTCCCCACAACTACATCCGACAGCGGCAAACGTCGTACTAGGATCGCTATCGATGAC
472914884	OtherHits_3	TTTTTCTTTTTGCTGTTTCGTCCCCCGCACCCACACGAAATCGAGCAGATTTGGACTCATCAGACAGTTTACGGGTTCCTGTGACAGCTTTGTTTGTTTCCCCACAACTACATCCGACAGCGGCAAACGTCGTACTAGGATCGCTATCGATGAC
510207897	OtherHits_3	TTTTTCTTTTTGCTGTTTCGTCCACCGCACCCACACGAAATCGAGCAGATTTGGACTCTTCAGACTGTTTACGGTATCCAGTGACAGCTTTGTTTGTTTCCCCACAACTACATCCGACAGCGGCAAACGTCGTACTAGGATCGCTATCGATGAC
512390534	OtherHits_3	TTTTTCTTTTTGCTGTTTCGTCCCCGCACCCACACGAAATCGAGCAGATTTGGACTCATCAGACTGTTTACGGATTCCAGTGACAGCTTTGTTTGTTTCCCCACAACTACATCCGACAGCGGCAAACGTCGTACTAGGATCGCTATCGATGACG
472260875	OtherHits_3	TTTTTCTTTTTGCTGTTTCGTCCAGGGCAGCGAGCATTGTAGCCGCAATGTATGGACTCATCAGACCGAATATGCCCTCCGGTGACAGCTTTGTTTGTTTCCCCACAACTACATCCGACAGCGGCAAACGTCGTACTAGGATCGCTATCGATGA
473359803	OtherHits_3	TTTTTCTTTTTGCTGTTTCGTCCAGGGCAGCGAGCATTGTAGCCGCAATGTATGGACTCATCAGACCGAATATGCCCTCCAGTGACAGCTTTGTTTGTTTCCCCACAACTACATCCGACAGCGGCAAACGTCGTACTAGGATCGCTATCGATGA
473080033	OtherHits_3	TTTTTCTTTTTGCTGTTTCGTCCCGGGCCAGAAGTTCTGCATGTCAGGACATCGGACTCATCAGACCGGAGAGGTCGACACCATTGAACTCTAGGCCGTATCCAGTGACAGCTTTGTTTGTTTCCCCACAACTACATCCGACAGCGGCAAACGT
473693028	OtherHits_3	TTTTTCTTTTTGCTGTTTCGTCCGCGGAGAGGCCACATCTAGCGGGCATCGCAGGACTCATCAGACAGACTTCCGTTCCTGTGACAGCTTTGTTTGTTTCCCCACAACTACATCCGACAGCGGCAAACGTCGTACTAGGATCGCTATCGATGAC
472066364	OtherHits_3	TTTTTCTTTTTGCTGTTTCGTCCCTGCCATAGTGGATCCTGTCAGAACACATCGGACTCATCAGACCGGAGAGGTGATCGACGTACGTAATCCGCAGGTTATCCGGTGACAGCTTTGTTTGTTTCCCCACAACTACATCCGACAGCGGCAAACG
472769228	OtherHits_3	TTTTTCTTTTTGCTGTTTCGTCCCGCCATAGTGGATCCTGTGCGAACACATCGGACTCATCAGACCGGAGAGGTGATCGACGTACGTAATCCGCAGGTTATCCGGTGACAGCTTTGTTTGTTTCCCCACAACTACATCCGACAGCGGCAAACGT
473026975	OtherHits_3	TTTTTCTTTTTGCTGTTTCGTCCCGCCATAGTGGATCCTGTCAGAACACATCGGACTCATCAGACCGGAGAGGTGATCGACGTACGTAATCCGCAGGTTATCCGGTGACAGCTTTGTTTGTTTCCCCACAACTACATCCGACAGCGGCAAACGT
473027007	OtherHits_3	TTTTTCTTTTTGCTGTTTCGTCCCGCCATAGTGGATCCTGTGCGAACACATCGGACTCATCAGACCGGAGAGGTGATCGACATACGTAATCCGCAGGTTATCCGGTGACAGCTTTGTTTGTTTCCCCACAACTACATCCGACAGCGGCAAACGT
510534009	OtherHits_3	TTTTTCTTTTTGCTGTTTCGTCCCACGAGCCACTGTGTGGGCAGCGCTTAGGCGGACTCTTCAGACTAGACCTTCGTTTCCAGTGACAGCTTTGTTTGTTTCCCCACAACTACATCCGACAGCGGCAAACGTCGTACTAGGATCGCTATCGATG
473740538	OtherHits_3	TTTTTCTTTTTGCTGTTTCGTCCCACGAGCCACTGTGTGATCAGCGCTTAGGCGGACTCTTCAGACCGGACCTTCGTTTCCAGTGACAGCTTTGTTTGTTTCCCCACAACTACATCCGACAGCGGCAAACGTCGTACTAGGATCGCTATCGATG
485200498	OtherHits_3	TTTTTCTTTTTGCTGTTTCGTCCCACGAGCCACTGTGTGAGCAGCGCTTAGGCGGACTCTTCAGACTGGACCTTCGTCTCCAGTGACAGCTTTGTTTGTTTCCCCACAACTACATCCGACAGCGGCAAACGTCGTACTAGGATCGCTATCGATG
512228786	OtherHits_3	TTTTTCTTTTTGCTGTTTCGTCCCACGAGTCACTGTGTGAGCAGCGCTTAGGCGGACTCTTCAGACTAGACCTTCGTTTCCAGTGACAGCTTTGTTTGTTTCCCCACAACTACATCCGACAGCGGCAAACGTCGTACTAGGATCGCTATCGATG
486256660	OtherHits_3	TTTTTCTTTTTGCTGTTTCGTCCCACGAGCCACTGTGTGAGCAGCGCTTAGGCGGACTCTTCAGACTAGACCTTCGTTTCCAGTGACAGCTTTGTTTGTTTCCCCACAACTACATCCGACAGCGGCAAACGTCGTACTAGGATCGCTATCGATG
473365024	OtherHits_3	TTTTTCTTTTTGCTGTTTCGTCCGCGGAGAGGCATGTGTGTCAGGCATCGCAGGACTCATCAGACTGGCTTCTGCATCCAGTGACAGCTTTGTTTGTTTCCCCACAACTACATCCGACAGCGGCAAACGTCGTACTAGGATCGCTATCGATGAC
472786629	OtherHits_3	TTTTTCTTTTTGCTGTTTCGTCCGCGGAGAGGCATGTGTATCAGGCATCGCAGGACTCATCAGACTGGCTTCTGCATCCAGTGACAGCTTTGTTTGTTTCCCCACAACTACATCCGACAGCGGCAAACGTCGTACTAGGATCGCTATCGATGAC
473085108	OtherHits_3	TTTTTCTTTTTGCTGTTTCGTCCGCGGAGAGGCACGTGTATCAGGCATCGCAGGACTCATCAGACTGGCTTCTGCATCCAGTGACAGCTTTGTTTGTTTCCCCACAACTACATCCGACAGCGGCAAACGTCGTACTAGGATCGCTATCGATGAC
510265376	OtherHits_3	TTTTTCTTTTTGCTGTTTCGTCCGCGGAGAGGCCACATTTAGCGGGCATCGCAGGACTCGTCAGACTGATTGTCCCATCCAGTGACAGCTTTGTTTGTTTCCCCACAACTACATCCGACAGCGGCAAACGTCGTACTAGGATCGCTATCGATGA
512104445	OtherHits_3	TTTTTCTTTTTGCTGTTTCGTCCGCGGAGAGGCCACATTTAGCAGGCATCGCAGGACTCGTCAGACTGATTGTCCCATCCAGTGACAGCTTTGTTTGTTTCCCCACAACTACATCCGACAGCGGCAAACGTCGTACTAGGATCGCTATCGATGA
472786668	OtherHits_3	TTTTTCTTTTTGCTGTTTCGTCCGCGGAGAGGCCACATTTAGCGGGCATCGCAGGACTCATCAGACTAGATTGTCCCATCCAGTGACAGCTTTGTTTGTTTCCCCACAACTACATCCGACAGCGGCAAACGTCGTACTAGGATCGCTATCGATG
472822507	OtherHits_3	TTTTTCTTTTTGCTGTTTCGTCCGCGGAGAGGCCACATTTAGCGGGCATCGCAGGACTCATCAGACCAGATTGTCCCATCCGGTGACAGCTTTGTTTGTTTCCCCACAACTACATCCGACAGCGGCAAACGTCGTACTAGGATCGCTATCGATG
512133826	OtherHits_3	TTTTTCTTTTTGCTGTTTCGTCCGCGGAGAGGCCACATTTAGCGGGCATCGCAGGACTCTTCAGACTAGACTGTCCGATCCAGTGACAGCTTTGTTTGTTTCCCCACAACTACATCCGACAGCGGCAAACGTCGTACTAGGATCGCTATCGATG
472870786	OtherHits_3	TTTTTCTTTTTGCTGTTTCGTCCGGCGGAGAGGCACGTGTATTAGGCATCGCAGGACTCATCAGACGGATTTACGCCAATCCCGTGACAGCTTTGTTTGTTTCCCCACAACTACATCCGACAGCGGCAAACGTCGTACTAGGATCGCTATCGAT
473071515	OtherHits_3	TTTTTCTTTTTGCTGTTTCGTCCGGCGGAGAGGCACGTGTATCAGGCATCGCAGGACTCATCAGACGGATTTACGCCAATCCCGTGACAGCTTTGTTTGTTTCCCCACAACTACATCCGACAGCGGCAAACGTCGTACTAGGATCGCTATCGAT
477947494	OtherHits_3	TTTTTCTTTTTGCTGTTTCGTCCCGCCACGAACTCATCAGACCGGAGCCGCTCAGCACACCAAAATATGGTCATGCATCCGGTGACAGCTTTGTTTGTTTCCCCACAACTACATCCGACAGCGGCAAACGTCGTACTAGGATCGCTATCGATGA
506857302	OtherHits_3	TTTTTCTTTTTGCTGTTTCGTCCCGCCACAGACTCATCAGACCGGAGCCGCTCGGCACACCAAATATGGTCATGCATCCAGTGACAGCTTTGTTTGTTTCCCCACAACTACATCCGACAGCGGCAAACGTCGTACTAGGATCGCTATCGATGAC
479993781	OtherHits_3	TTTTTCTTTTTGCTGTTTCGTCCCGCCACGAACTCATCAGACCGGAGCCGCTCAGCACACCAAACATGGTCATGCATCCGGTGACAGCTTTGTTTGTTTCCCCACAACTACATCCGACAGCGGCAAACGTCGTACTAGGATCGCTATCGATGAC
481230396	OtherHits_3	TTTTTCTTTTTGCTGTTTCGTCCCGCCACGAACTCATCAGACCGGAGCCGCTCAGCACACCAAATTTGGTCATGCATCCGGTGACAGCTTTGTTTGTTTCCCCACAACTACATCCGACAGCGGCAAACGTCGTACTAGGATCGCTATCGATGAC
512119028	OtherHits_3	TTTTTCTTTTTGCTGTTTCGTCCCGCCACAGACTCGTCAGACTGGTGCCGCTCGGCACACCAAATATGGTCATGCATCCAGTGACAGCTTTGTTTGTTTCCCCACAACTACATCCGACAGCGGCAAACGTCGTACTAGGATCGCTATCGATGAC
473082442	OtherHits_3	TTTTTCTTTTTGCTGTTTCGTCCACGATCGCGAGCAAATTCTGCCTGGGAAAGGACTCGTCAGACCGGAAGCGTCGATCCAGTGACAGCTTTGTTTGTTTCCCCACAACTACATCCGACAGCGGCAAACGTCGTACTAGGATCGCTATCGATGA
473082444	OtherHits_3	TTTTTCTTTTTGCTGTTTCGTCCACGATCGCGAGCAAATCTCTGCCTGGGAAAGGACTCGTCAGACCGGAAGCGTCGATCCAGTGACAGCTTTGTTTGTTTCCCCACAACTACATCCGACAGCGGCAAACGTCGTACTAGGATCGCTATCGATG
473082407	OtherHits_3	TTTTTCTTTTTGCTGTTTCGTCCACGATCGCGAGCAATTTCTGCCTGGGAAAGGACTCGTCAGACCGGAAGCGTCGATCCAGTGACAGCTTTGTTTGTTTCCCCACAACTACATCCGACAGCGGCAAACGTCGTACTAGGATCGCTATCGATGA
473362869	OtherHits_3	TTTTTCTTTTTGCTGTTTCGTCCGCGATCGCGAGCAAATTTCTGCCTGGGAAAGGACTCGTCAGACCGGAAGCGTCGATCCAGTGACAGCTTTGTTTGTTTCCCCACAACTACATCCGACAGCGGCAAACGTCGTACTAGGATCGCTATCGATG
472786501	OtherHits_3	TTTTTCTTTTTGCTGTTTCGTCCACGATCGCGAGCAAGTTTCTGCCTGGGAAAGGACTCATCAGACCGGAAGCGTCGATCCAGTGACAGCTTTGTTTGTTTCCCCACAACTACATCCGACAGCGGCAAACGTCGTACTAGGATCGCTATCGATG
512390369	OtherHits_3	TTTTTCTTTTTGCTGTTTCGTCCCCCCGGGTGCGCCAATACGGCTCGTTATCAGGACTCGTCAGACCAGACTTACCCCTCCAGTGACAGCTTTGTTTGTTTCCCCACAACTACATCCGACAGCGGCAAACGTCGTACTAGGATCGCTATCGATG
510214648	OtherHits_3	TTTTTCTTTTTGCTGTTTCGTCCCCCCGGGTGCGCCAATACGGCTCGTTATCAGGACTCGTCAGACCGGACTTTCCCCTCCAGTGACAGCTTTGTTTGTTTCCCCACAACTACATCCGACAGCGGCAAACGTCGTACTAGGATCGCTATCGATG
473359816	OtherHits_3	TTTTTCTTTTTGCTGTTTCGTCCCCCCGGGTGCGCCAATAGGGCTCGTTATCAGGACTCATCAGACCGGACTTTCCCCTCCAGTGACAGCTTTGTTTGTTTCCCCACAACTACATCCGACAGCGGCAAACGTCGTACTAGGATCGCTATCGATG
510214832	OtherHits_3	TTTTTCTTTTTGCTGTTTCGTCCCCCGGGTGCGCCAATAGGCTCGTTATCAGGACTCGTCAGACCGGACTTTCCCCTCCAGTGACAGCTTTGTTTGTTTCCCCACAACTACATCCGACAGCGGCAAACGTCGTACTAGGATCGCTATCGATGAC
510203530	OtherHits_3	TTTTTCTTTTTGCTGTTTCGTCCCCCCGGGTGCGCCAATAGGCTCGTTATCAGGACTCGTCAGACCGGACTTTCCCCTCCAGTGACAGCTTTGTTTGTTTCCCCACAACTACATCCGACAGCGGCAAACGTCGTACTAGGATCGCTATCGATGA
510203249	OtherHits_3	TTTTTCTTTTTGCTGTTTCGTCCCGGGCACATGCAACTACTCGCCAACGTATCGGACTCGTCAGACCGGATTCCAGTTTTAGCTACTCAAAGACGTGCCTTCCAGTGACAGCTTTGTTTGTTTCCCCACAACTACATCCGACAGCGGCAAACGT
510251264	OtherHits_3	TTTTTCTTTTTGCTGTTTCGTCCCGGGCACATGCAACTACTCGCCAACGTATCGGACTCGTCAGACCGGATTCCAGTGTTAGCTACTCAAAGACGTGCCTTCCAGTGACAGCTTTGTTTGTTTCCCCACAACTACATCCGACAGCGGCAAACGT
565360436	OtherHits_3	TTTTTCTTTTTGCTGTTTCGTCCCAGGCACATGCATCTACTCACCAACGTATCGGACTCGTCAGACCGGATTCCAGTTTTGGCTACTCAAAGACATGCCTTCCAGTGACAGCTTTGTTTGTTTCCCCACAACTACATCCGACAGCGGCAAACGT
512211364	OtherHits_3	TTTTTCTTTTTGCTGTTTCGTCCCACACCATGGACTCGTCGGACCGGAAGGTGATTCCCCAGTCATCCTTGAAGAATATCCAGTGACAGCTTTGTTTGTTTCCCCACAACTACATCCGACAGCGGCAAACGTCGTACTAGGATCGCTATCGATG
512251180	OtherHits_3	TTTTTCTTTTTGCTGTTTCGTCCCGGTACGCTTGCAGATAGGGCAGAGGCAGTGGACTCATCAGACTAGACGTCGTTCTCCAGTGACAGCTTTGTTTGTTTCCCCACAACTACATCCGACAGCGGCAAACGTCGTACTAGGATCGCTATCGATG
512126714	OtherHits_3	TTTTTCTTTTTGCTGTTTCGTCCCGGTACGCTTGCAGATAGGGCAGAGGCAGTGGACTCATCAGACTAGACGTTCTTCTCCAGTGACAGCTTTGTTTGTTTCCCCACAACTACATCCGACAGCGGCAAACGTCGTACTAGGATCGCTATCGATG
510226361	OtherHits_3	TTTTTCTTTTTGCTGTTTCGTCCCGGTACGCTTGCAGATAGGGCAGAGGCAGTGGACTCATCAGACTAGACGTCCTTCTCCAGTGACAGCTTTGTTTGTTTCCCCACAACTACATCCGACAGCGGCAAACGTCGTACTAGGATCGCTATCGATG
512251175	OtherHits_3	TTTTTCTTTTTGCTGTTTCGTCCCGGTACGCTTGCAGATAGGGCAGAGGCAGTGGACTCATCAGACCAGACGTCCTTATCCAGTGACAGCTTTGTTTGTTTCCCCACAACTACATCCGACAGCGGCAAACGTCGTACTAGGATCGCTATCGATG
512293525	OtherHits_3	TTTTTCTTTTTGCTGTTTCGTCCCGGTACGCTTGCAGATAGGGCAGAGGCAGTGGACTCATCAGACCAGACGTCATTCTCCAGTGACAGCTTTGTTTGTTTCCCCACAACTACATCCGACAGCGGCAAACGTCGTACTAGGATCGCTATCGATG
565352777	OtherHits_3	TTTTTCTTTTTGCTGTTTCGTCCCCATCACACGCAGACACATCGGACTCATCAGACCGGAGAGGTGTTACAGAAGCTACGTGCAACGTTCCAGTGACAGCTTTGTTTGTTTCCCCACAACTACATCCGACAGCGGCAAACGTCGTACTAGGATC
512177221	OtherHits_3	TTTTTCTTTTTGCTGTTTCGTCCCGGGCTCGCGAGCAACTGGGTATGTTGCAGGACTCGTCAGACTGAAAGCCTCCATCCAGTGACAGCTTTGTTTGTTTCCCCACAACTACATCCGACAGCGGCAAACGTCGTACTAGGATCGCTATCGATGA
512177212	OtherHits_3	TTTTTCTTTTTGCTGTTTCGTCCCGGGCTTGCGTGCAATTGGGTATGTTGCAGGACTCGTCAGACTGAAAGCCTCCATCCAGTGACAGCTTTGTTTGTTTCCCCACAACTACATCCGACAGCGGCAAACGTCGTACTAGGATCGCTATCGATGA
512125443	OtherHits_3	TTTTTCTTTTTGCTGTTTCGTCCCGGGCTAGCGTGCAACTGGGCATGTTGCAGGACTCGTCAGACTAGAAGCCTCCATCCAGTGACAGCTTTGTTTGTTTCCCCACAACTACATCCGACAGCGGCAAACGTCGTACTAGGATCGCTATCGATGA
512104429	OtherHits_3	TTTTTCTTTTTGCTGTTTCGTCCCGGGCTTGCGAGCAACTGGGCATGTTGCAGGACTCGTCAGACTGAAAGCCTCCATCCAGTGACAGCTTTGTTTGTTTCCCCACAACTACATCCGACAGCGGCAAACGTCGTACTAGGATCGCTATCGATGA
512919836	OtherHits_3	TTTTTCTTTTTGCTGTTTCGTCCCACCCAACACGCAGACATTCGCAGACACATCGGACTCATCAGACCGGAGAGGTGTTCGCTAGCACGTGCTTGGAAAATCCAGTGACAGCTTTGTTTGTTTCCCCACAACTACATCCGACAGCGGCAAACGT
565449838	OtherHits_3	TTTTTCTTTTTGCTGTTTCGTCCCGCCCAACACGCAGACATTCGCAGACACATCGGACTCATCAGACCGGAGAGGTGTTCGCTAGCACACGTTTGGAAAATCCAGTGACAGCTTTGTTTGTTTCCCCACAACTACATCCGACAGCGGCAAACGT
513150501	OtherHits_3	TTTTTCTTTTTGCTGTTTCGTCCCACCCAACACGCAGACATTCGCAGACACATCGGACTCATCAGACCGGAGAGGTGTTCGCTAGAACGCGCTTGGAAAATCCAGTGACAGCTTTGTTTGTTTCCCCACAACTACATCCGACAGCGGCAAACGT
565451376	OtherHits_3	TTTTTCTTTTTGCTGTTTCGTCCCACCCAACACGCAGACATTCGCAGACACATCGGACTCATCAGACCGGAGAGGTGTTCGCTAGCGCACGCTTGGAAAATCCAGTGACAGCTTTGTTTGTTTCCCCACAACTACATCCGACAGCGGCAAACGT
511139710	OtherHits_3	TTTTTCTTTTTGCTGTTTCGTCCCACCCAACACGCAGACACATCGGACTCATCAGACCGGAGAGGCGTCATCAAATTGCGCAAGTTGGAAATCCAGTGACAGCTTTGTTTGTTTCCCCACAACTACATCCGACAGCGGCAAACGTCGTACTAGG
513307752	OtherHits_3	TTTTTCTTTTTGCTGTTTCGTCCCGCCCAACACGCAGATACATCGGACTCGTCAGACCGGAGAGGCATCATCAAATTGCGCAAGTTGGAAATCCAGTGACAGCTTTGTTTGTTTCCCCACAACTACATCCGACAGCGGCAAACGTCGTACTAGG
565354371	OtherHits_3	TTTTTCTTTTTGCTGTTTCGTCCCACCAACACGCAGACACATCGGACTCGTCAGACCGGAGAGGCGTCATCAAATTGCGCATTGAAAATCCAGTGACAGCTTTGTTTGTTTCCCCACAACTACATCCGACAGCGGCAAACGTCGTACTAGGATC
510323750	OtherHits_3	TTTTTCTTTTTGCTGTTTCGTCCCACCAACACGCAGACACATCGGACTCATCAGACCGGAGAGGCATCATCAAATTGCGCAAGTTGGAAATCCAGTGACAGCTTTGTTTGTTTCCCCACAACTACATCCGACAGCGGCAAACGTCGTACTAGGA
566087783	OtherHits_3	TTTTTCTTTTTGCTGTTTCGTCCCGCCACGAACTCATCAGACCAGAGCCGTTTCCCCACAGACCATTGCAGGAAAATCCAGTGACAGCTTTGTTTGTTTCCCCACAACTACATCCGACAGCGGCAAACGTCGTACTAGGATCGCTATCGATGAC
524675451	OtherHits_3	TTTTTCTTTTTGCTGTTTCGTCCCCCAGTCGACGCTACTCAAGCACGGGTCAACGGACTCATCAGACCGGATGATCTTACCGCACCTTACTCACACGACTTTCCAGTGACAGCTTTGTTTGTTTCCCCACAACTACATCCGACAGCGGCAAACG
512251171	OtherHits_3	TTTTTCTTTTTGCTGTTTCGTCCCGGTACGCTTGCAGATAAGGCAGAGGCAGTGGACTCATCGGACCGGACACCAGTCTCCAGTGACAGCTTTGTTTGTTTCCCCACAACTACATCCGACAGCGGCAAACGTCGTACTAGGATCGCTATCGATG
512395873	OtherHits_3	TTTTTCTTTTTGCTGTTTCGTCCCGGTACGCATGCAGATAGGGCAGAGGCAGTGGACTCATCGGACCGGACACCAGTCTCCAGTGACAGCTTTGTTTGTTTCCCCACAACTACATCCGACAGCGGCAAACGTCGTACTAGGATCGCTATCGATG
512293738	OtherHits_3	TTTTTCTTTTTGCTGTTTCGTCCCGGTACGCTTGCAGTTAGGGCAGAGGCAGTGGACTCATCGGACCGGACACCAGTCTCCAGTGACAGCTTTGTTTGTTTCCCCACAACTACATCCGACAGCGGCAAACGTCGTACTAGGATCGCTATCGATG
512333139	OtherHits_3	TTTTTCTTTTTGCTGTTTCGTCCCGGTACGCGTGCAGATAGGGCAGAGGCAGTGGACTCATCGGACCGGACACCAGTCTCCAGTGACAGCTTTGTTTGTTTCCCCACAACTACATCCGACAGCGGCAAACGTCGTACTAGGATCGCTATCGATG
512293753	OtherHits_3	TTTTTCTTTTTGCTGTTTCGTCCCGGTACGCTCGCAGATAGGGCAGAGGCAGTGGACTCATCGGACCGGACACCAGTCTCCAGTGACAGCTTTGTTTGTTTCCCCACAACTACATCCGACAGCGGCAAACGTCGTACTAGGATCGCTATCGATG
512201142	OtherHits_3	TTTTTCTTTTTGCTGTTTCGTCCCCCGCACCCACACGAGATCGAGCAGATTTGGACTCTTCAGACTGTTTACGGATTCCAGTGACAGCTTTGTTTGTTTCCCCACAACTACATCCGACAGCGGCAAACGTCGTACTAGGATCGCTATCGATGAC
512117161	OtherHits_3	TTTTTCTTTTTGCTGTTTCGTCCCCCGCACCCACACGAAATCGCGCAGATTTGGACTCTTCAGACTGTTTACGGCTTCCAGTGACAGCTTTGTTTGTTTCCCCACAACTACATCCGACAGCGGCAAACGTCGTACTAGGATCGCTATCGATGAC
510251801	OtherHits_3	TTTTTCTTTTTGCTGTTTCGTCCCCCGCACCCACGCGAAATCGAGCAGATTTGGACTCTTCAGACTGTTTACGGATTCCAGTGACAGCTTTGTTTGTTTCCCCACAACTACATCCGACAGCGGCAAACGTCGTACTAGGATCGCTATCGATGAC
512119024	OtherHits_3	TTTTTCTTTTTGCTGTTTCGTCCCGCCACAGACTCGTCAGACTAGATTAGATCGGCACCCTTTGAAAGGCATAACTCCAGTGACAGCTTTGTTTGTTTCCCCACAACTACATCCGACAGCGGCAAACGTCGTACTAGGATCGCTATCGATGACG
512119530	OtherHits_3	TTTTTCTTTTTGCTGTTTCGTCCCGCCACGGACTCGTCAGACTAGATTAGATCGGCACCCCTTGAAAGGCATAACTCCAGTGACAGCTTTGTTTGTTTCCCCACAACTACATCCGACAGCGGCAAACGTCGTACTAGGATCGCTATCGATGACG
512244682	OtherHits_3	TTTTTCTTTTTGCTGTTTCGTCCCGCCACGGACTCGTCAGACTAGATTAGATCGGCACCCTTTGAGAGGCATAACTCCAGTGACAGCTTTGTTTGTTTCCCCACAACTACATCCGACAGCGGCAAACGTCGTACTAGGATCGCTATCGATGACG
512119536	OtherHits_3	TTTTTCTTTTTGCTGTTTCGTCCCGCCACGGACTCGTCAGACTAGATTAGATCGGCACCCTTCGAAAGGCATAACTCCAGTGACAGCTTTGTTTGTTTCCCCACAACTACATCCGACAGCGGCAAACGTCGTACTAGGATCGCTATCGATGACG
512759414	OtherHits_3	TTTTTCTTTTTGCTGTTTCGTCCCGCCACGGACTCGTCAGACTAGATTAGATCGGCACCCTTTGGAAAGGCATAACTCCAGTGACAGCTTTGTTTGTTTCCCCACAACTACATCCGACAGCGGCAAACGTCGTACTAGGATCGCTATCGATGAC
512300185	OtherHits_3	TTTTTCTTTTTGCTGTTTCGTCCTGGGCTTGCGGGCAACCGGGTATGTTGCAGGACTCGTCAGACTAGAAGCATCCATCCAGTGACAGCTTTGTTTGTTTCCCCACAACTACATCCGACAGCGGCAAACGTCGTACTAGGATCGCTATCGATGA
512300190	OtherHits_3	TTTTTCTTTTTGCTGTTTCGTCCTGGGCTTGCGGGCAACTGGGTACGTTGCAGGACTCGTCAGACTAGAAGCATCCATCCAGTGACAGCTTTGTTTGTTTCCCCACAACTACATCCGACAGCGGCAAACGTCGTACTAGGATCGCTATCGATGA
512155665	OtherHits_3	TTTTTCTTTTTGCTGTTTCGTCCTGGGCTTGCGGGCAACTGGGCATGTTGCAGGACTCGTCAGACTAGAAGCATCCATCCAGTGACAGCTTTGTTTGTTTCCCCACAACTACATCCGACAGCGGCAAACGTCGTACTAGGATCGCTATCGATGA
512276624	OtherHits_3	TTTTTCTTTTTGCTGTTTCGTCCTGGGCTTGCGGGCAACCGGGTATGTTGCAGGACTCGTCAGACTAGAAGCCTCCATCCAGTGACAGCTTTGTTTGTTTCCCCACAACTACATCCGACAGCGGCAAACGTCGTACTAGGATCGCTATCGATGA
512300189	OtherHits_3	TTTTTCTTTTTGCTGTTTCGTCCTGGGCTAGCGGGCAACCGGGCATGTTGCAGGACTCGTCAGACTAGAAGCATCCATCCAGTGACAGCTTTGTTTGTTTCCCCACAACTACATCCGACAGCGGCAAACGTCGTACTAGGATCGCTATCGATGA
566575038	OtherHits_3	TTTTTCTTTTTGCTGTTTCGTCCCGCCACGAACTCTTCAGACCAGAGCAATCCAGTTGCGATCGTCAACCGAAAATCCAGTGACAGCTTTGTTTGTTTCCCCACAACTACATCCGACAGCGGCAAACGTCGTACTAGGATCGCTATCGATGACG
565427538	OtherHits_3	TTTTTCTTTTTGCTGTTTCGTCCCGCCACGAACTCATCAGACCGGAGCCGTTATCTTCCAGTAGTCCCGAAAGACAATCCAGTGACAGCTTTGTTTGTTTCCCCACAACTACATCCGACAGCGGCAAACGTCGTACTAGGATCGCTATCGATGA
565581367	OtherHits_3	TTTTTCTTTTTGCTGTTTCGTCCCGCCACGAACTCTTCAGACCGGAGCCGTCATCTTCCAGTAATCCCGAAAGACAATCCAGTGACAGCTTTGTTTGTTTCCCCACAACTACATCCGACAGCGGCAAACGTCGTACTAGGATCGCTATCGATGA
565994605	OtherHits_3	TTTTTCTTTTTGCTGTTTCGTCCTACTTCATTGGCAAGGGCATGCGAAACTGAGGACTCATCAGACCGGAGTTGGGCATGCGCGAAATCACCAAATCGTATCCAGTGACAGCTTTGTTTGTTTCCCCACAACTACATCCGACAGCGGCAAACGT
510205261	S7Bistable	TTTTTCTTTTTGCTGTTTCGTCCCGCGCTGTTTCGTCACACAAACTTGTTGTTGGACTCCTCAGACTGAAAATCCAGTGACAGCTTTGTTTGTTTCCCGATGCGGATTGCGTGGGATAGTGAACGTCGTACTAGGATCGCTATCGATGACGATC
510235050	S7Bistable	TTTTTCTTTTTGCTGTTTCGTCCGGCTACGGAGGTGCTGTTTCTGCCAGATGCGTCATCAGACCGAACTTCGAAAATCCAGTGACAGCTTTGTTTGTTTCCCGATGCGGATTGCGTGGGATAGTGAACGTCGTACTAGGATCGCTATCGATGAC
511102427	S7Bistable	TTTTTCTTTTTGCTGTTTCGTCCGGCACACAGGCTGTTTCGAGATCTCTCATCAGACTGAACGAAAATCCAGTGACAGCTTTGTTTGTTTCCCGATGCGGATTGCGTGGGATAGTGAACGTCGTACTAGGATCGCTATCGATGACGATCTCGAT
510204936	S7Bistable	TTTTTCTTTTTGCTGTTTCGTCCCGGGCGCAATCGTGCTGTTTCGTCATCGTTCAGACTCGTCAGGTTGGAGAGAAATCCAGTGACAGCTTTGTTTGTTTCCCGATGCGGATTGCGTGGGATAGTGAACGTCGTACTAGGATCGCTATCGATGA
510211331	S7Bistable	TTTTTCTTTTTGCTGTTTCGTCCCACGGGATGCTGTTTCGTCCAGACGGATTCATCAGACCGGCCAAAAATCCAGTGACAGCTTTGTTTGTTTCCCGATGCGGATTGCGTGGGATAGTGAACGTCGTACTAGGATCGCTATCGATGACGATCTC
510205092	S7Bistable	TTTTTCTTTTTGCTGTTTCGTCCCACACCGCGCTGTTTCGTCATCCTCGCTTGACTCTTCAGACCAGATGGAAAATCCAGTGACAGCTTTGTTTGTTTCCCGATGCGGATTGCGTGGGATAGTGAACGTCGTACTAGGATCGCTATCGATGACG
565353823	S7Bistable	TTTTTCTTTTTGCTGTTTCGTCCCACGCGCTGTTTCGTCAAACGACTCGTCAGACCTGATCGACCTCAAACCTCACAGGCAAGAAGCAATCCAGTGACAGCTTTGTTTGTTTCCCGATGCGGATTGCGTGGGATAGTGAACGTCGTACTAGGAT
510210103	S7Bistable	TTTTTCTTTTTGCTGTTTCGTCCCACCCAGTGTTGATGCTGTTTCGCCACCTTGGCTCATCAGACCGAAAGAAGATCCAGTGACAGCTTTGTTTGTTTCCCGATGCGGATTGCGTGGGATAGTGAACGTCGTACTAGGATCGCTATCGATGACG
511145757	S7Bistable	TTTTTCTTTTTGCTGTTTCGTCCCGGGGCAACGCGCTGTTTCAGCCGCTCAAGCGGATCATCAGACTGTGAAAATCCAGTGACAGCTTTGTTTGTTTCCCGATGCGGATTGCGTGGGATAGTGAACGTCGTACTAGGATCGCTATCGATGACGA
511470971	S7Bistable	TTTTTCTTTTTGCTGTTTCGTCCCACCCGAGACCAAGCCGTTTCGCGTCTAGCTCATCAGACTGAAAATCCAGTGACAGCTTTGTTTGTTTCCCGATGCGGATTGCGTGGGATAGTGAACGTCGTACTAGGATCGCTATCGATGACGATCTCGA
510274920	S7Bistable	TTTTTCTTTTTGCTGTTTCGTCCGGCGAGCAACTCGTACTGTTTCACCTTGAAGGATCATCAGACTGCAAATCCAGTGACAGCTTTGTTTGTTTCCCGATGCGGATTGCGTGGGATAGTGAACGTCGTACTAGGATCGCTATCGATGACGATCT
511145219	S7Bistable	TTTTTCTTTTTGCTGTTTCGTCCCGGGCAGTAGCTGTTTCGGCATTGCTTGCTTCATCAGACCAGTAAAATCCAGTGACAGCTTTGTTTGTTTCCCGATGCGGATTGCGTGGGATAGTGAACGTCGTACTAGGATCGCTATCGATGACGATCTC
565378743	S7Bistable	TTTTTCTTTTTGCTGTTTCGTCCCCGGGTCATCGCTGTTTCGTCCATCGCAGGAGTCGTCAGACTGAAAATCCAGTGACAGCTTTGTTTGTTTCCCGATGCGGATTGCGTGGGATAGTGAACGTCGTACTAGGATCGCTATCGATGACGATCTC
541287329	S7Bistable	TTTTTCTTTTTGCTGTTTCGTCCTGGCCAACACGGAGCTGTTTCGTCCTTCACGGACTCTTCAGACGGCGCAGAAAATCCAGTGACAGCTTTGTTTGTTTCCCGATGCGGATTGCGTGGGATAGTGAACGTCGTACTAGGATCGCTATCGATGA
510324231	S7Bistable	TTTTTCTTTTTGCTGTTTCGTCCGGCACACACGCATGCTGTTTCGTCCCCGTCATGGACTCTTCAGACCGTATGGAAATCCAGTGACAGCTTTGTTTGTTTCCCGATGCGGATTGCGTGGGATAGTGAACGTCGTACTAGGATCGCTATCGATG
512921608	S7Bistable	TTTTTCTTTTTGCTGTTTCGTCCGCCGTTTCGTCCATCGCAGGAGTCGTCAGACCAGATCGTATCCCTCCACCGAAGCGAAGAAATTCCAGTGACAGCTTTGTTTGTTTCCCGATGCGGATTGCGTGGGATAGTGAACGTCGTACTAGGATCGC
565674719	S7Bistable	TTTTTCTTTTTGCTGTTTCGTCCCACCGAGACCAAGCCGTTTCGCGTCTAGCTCATCAGACTGAAAATCCAGTGACAGCTTTGTTTGTTTCCCGATGCGGATTGCGTGGGATAGTGAACGTCGTACTAGGATCGCTATCGATGACGATCTCGAT
565657958	S7Bistable	TTTTTCTTTTTGCTGTTTCGTCCCACGCGCTGTTTCGTCAAACGACTCGTCAGACCGGCTTGATCCAGTGTCCAAATGGAAAATCCTGTGACAGCTTTGTTTGTTTCCCGATGCGGATTGCGTGGGATAGTGAACGTCGTACTAGGATCGCTAT
510281143	S7Bistable	TTTTTCTTTTTGCTGTTTCGTCCGGCACAAGAGGCTGTTTCGTGTGACATCACTCATCAGACTCGATCCGAAAATCCAGTGACAGCTTTGTTTGTTTCCCGATGCGGATTGCGTGGGATAGTGAACGTCGTACTAGGATCGCTATCGATGACGA
514944087	S7Bistable	TTTTTCTTTTTGCTGTTTCGTCCCGGGCAAACACTAGCCGTTTCACACCATGAGTGATCGTCAGACCAGAATAATCCAGTGACAGCTTTGTTTGTTTCCCGATGCGGATTGCGTGGGATAGTGAACGTCGTACTAGGATCGCTATCGATGACGA
512116575	S7Bistable	TTTTTCTTTTTGCTGTTTCGTCCCCAGGCAACACGAACTGTTTCGCGACGCGCGCTCTTCAGACTAGAATGCTCCAGTGACAGCTTTGTTTGTTTCCCGATGCGGATTGCGTGGGATAGTGAACGTCGTACTAGGATCGCTATCGATGACGATC
513676789	S7Bistable	TTTTTCTTTTTGCTGTTTCGTCCGGCCCACATGCTGTTTCGTCGTGCTCATCAGACTGAAAATCCAGTGCGAAAATCCAGTGACAGCTTTGTTTGTTTCCCGATGCGGATTGCGTGGGATAGTGAACGTCGTACTAGGATCGCTATCGATGACG
510359745	S7Bistable	TTTTTCTTTTTGCTGTTTCGTCCCGCGACAAGAGCTGTTTCGTCCCACATGCGGACTCTTCAGACCGTACTCGAAAATCCAGTGACAGCTTTGTTTGTTTCCCGATGCGGATTGCGTGGGATAGTGAACGTCGTACTAGGATCGCTATCGATGA
510457966	S7Bistable	TTTTTCTTTTTGCTGTTTCGTCCACCCACCGCGCTGTTTCGTCATCCTCGCTTGACTCATCCGACCGGAAAGAAAGATCCAGTGACAGCTTTGTTTGTTTCCCGATGCGGATTGCGTGGGATAGTGAACGTCGTACTAGGATCGCTATCGATGA
565370356	S7Bistable	TTTTTCTTTTTGCTGTTTCGTCCGGCAGTAGGGCTCATCAGACTGATTGCCATTTCCAGTAGTCGTCATCCACTAGAATCCAGTGACAGCTTTGTTTGTTTCCCGATGCGGATTGCGTGGGATAGTGAACGTCGTACTAGGATCGCTATCGATG
513045420	S7Bistable	TTTTTCTTTTTGCTGTTTCGTCCACCGAGTCACAACACCGCCGTTTCGCACATGCTCATCAGACAGGAGAGAATCCAGTGACAGCTTTGTTTGTTTCCCGATGCGGATTGCGTGGGATAGTGAACGTCGTACTAGGATCGCTATCGATGACGAT
511154152	S7Bistable	TTTTTCTTTTTGCTGTTTCGTCCCGGGCACAACACGACTGTTTCGAATACTCTTCAGACCGGACGTGAAAAATCCAGTGACAGCTTTGTTTGTTTCCCGATGCGGATTGCGTGGGATAGTGAACGTCGTACTAGGATCGCTATCGATGACGATC
520825466	S7Bistable	TTTTTCTTTTTGCTGTTTCGTCCCACGTGCTGTTTCGTTGTACTCGTCAGACTGAAGAAGATCCAGTTGCTTGCGCAGCTTGAAAATCCAGTGACAGCTTTGTTTGTTTCCCGATGCGGATTGCGTGGGATAGTGAACGTCGTACTAGGATCGC
510204265	S7Bistable	TTTTTCTTTTTGCTGTTTCGTCCCGGGATACGCCGTTTCGTGATTACACTCATCAGACCGGAGCCGATGCGACCCAATCCAGATCCGCAAAATCCAGTGACAGCTTTGTTTGTTTCCCGATGCGGATTGCGTGGGATAGTGAACGTCGTACTAG
565351551	S7Bistable	TTTTTCTTTTTGCTGTTTCGTCCCACGTGCTGTTTCGTTGTACTCGTCAGACTGAAGACCATCACAGTGTTGGAAGACTGCGAAAATCCAGTGACAGCTTTGTTTGTTTCCCGATGCGGATTGCGTGGGATAGTGAACGTCGTACTAGGATCGC
510255226	S7Bistable	TTTTTCTTTTTGCTGTTTCGTCCCGCACTAATGCTGTTTCGCTGCGTCGCACAGTTCCTCAGACCGAATCTAGTCCAGTGACAGCTTTGTTTGTTTCCCGATGCGGATTGCGTGGGATAGTGAACGTCGTACTAGGATCGCTATCGATGACGAT
510359843	S7Bistable	TTTTTCTTTTTGCTGTTTCGTCCCGCGAGAGTGTGCTGTTTCGTCCTGGCACGTGAACTCATCAGGCTGGAAGCCAAATCCAGTGACAGCTTTGTTTGTTTCCCGATGCGGATTGCGTGGGATAGTGAACGTCGTACTAGGATCGCTATCGATG
516479257	S7Bistable	TTTTTCTTTTTGCTGTTTCGTCCGGCGTTAGTGCTGTTTCGTCGTGCTCATCAGACCGGAGTCGTCCATCCTCATCCTGCAACGAGAATATCCAGTGACAGCTTTGTTTGTTTCCCGATGCGGATTGCGTGGGATAGTGAACGTCGTACTAGGA
515820487	S7Bistable	TTTTTCTTTTTGCTGTTTCGTCCCGGGCACAACACGCCGTTTCATCCATGTGATGGATTCGTCAGACCAGAGAAAATCTAGTGACAGCTTTGTTTGTTTCCCGATGCGGATTGCGTGGGATAGTGAACGTCGTACTAGGATCGCTATCGATGAC
565657952	S7Bistable	TTTTTCTTTTTGCTGTTTCGTCCCACGCGCTGTTTCGTCAAACGACTCGTCAGACCAGACACAATCCAGTTGCAAGGAAAGGCCAGTGACAGCTTTGTTTGTTTCCCGATGCGGATTGCGTGGGATAGTGAACGTCGTACTAGGATCGCTATCG
511115438	S7Bistable	TTTTTCTTTTTGCTGTTTCGTCCCGGGTAGACTCGCCGTTTCATCCATGTGATGGACTCGTCAGACCAGAGAAAATCTAGTGACAGCTTTGTTTGTTTCCCGATGCGGATTGCGTGGGATAGTGAACGTCGTACTAGGATCGCTATCGATGACG
510226223	S7Bistable	TTTTTCTTTTTGCTGTTTCGTCCCGGGTCGTGCTGTTTCGTCCATCGCAGGAGTCGTCAGACCGCTCAATTCGCCAAAGTTTGCAAATCCAGTGACAGCTTTGTTTGTTTCCCGATGCGGATTGCGTGGGATAGTGAACGTCGTACTAGGATCG
565356439	S7Bistable	TTTTTCTTTTTGCTGTTTCGTCCCCAGCTGTTTCGCGTTAGCTCGTCAGACCAGATTTGGAAGTCCAGTTTCCCGTCAACAAAATCCAGTGACAGCTTTGTTTGTTTCCCGATGCGGATTGCGTGGGATAGTGAACGTCGTACTAGGATCGCTA
510205432	S7Bistable	TTTTTCTTTTTGCTGTTTCGTCCTGGCCAACACGGAGCTGTTTCGTCCTTCAGGCACTCTTCAGACCGGGCAGAAAATCCAGTGACAGCTTTGTTTGTTTCCCGATGCGGATTGCGTGGGATAGTGAACGTCGTACTAGGATCGCTATCGATGA
510231365	S7Bistable	TTTTTCTTTTTGCTGTTTCGTCCGGCACAAGATTCAGCTGTTTCATGCTTAGCGCACTCATCAGACATCCAGTGACAGCTTTGTTTGTTTCCCGATGCGGATTGCGTGGGATAGTGAACGTCGTACTAGGATCGCTATCGATGACGATCTCGAT
510247282	S7Bistable	TTTTTCTTTTTGCTGTTTCGTCCCACCGAGGATACGCGCCGTTTCGTCGAAATGACTCATCAGACTTTCCAGTGACAGCTTTGTTTGTTTCCCGATGCGGATTGCGTGGGATAGTGAACGTCGTACTAGGATCGCTATCGATGACGATCTCGAT
511160289	S7Bistable	TTTTTCTTTTTGCTGTTTCGTCCCGCGTTAGGTAGTGCATGCTGTTTCGTCATTGAACTCGTCAGACCGGACACGGAAAATCCAGTGACAGCTTTGTTTGTTTCCCGATGCGGATTGCGTGGGATAGTGAACGTCGTACTAGGATCGCTATCGA
565702553	S7Bistable	TTTTTCTTTTTGCTGTTTCGTCCCCAGGCAGCTGTTTCGCGTCTAGCTCGTCAGACCGAATCAAAATCCAGTGACAGCTTTGTTTGTTTCCCGATGCGGATTGCGTGGGATAGTGAACGTCGTACTAGGATCGCTATCGATGACGATCTCGATG
565590252	S7Bistable	TTTTTCTTTTTGCTGTTTCGTCCCGGCACACAACTACGACTGTTTCGTCTCATGACTCTTCGGACCAGATAAATCCAGTGACAGCTTTGTTTGTTTCCCGATGCGGATTGCGTGGGATAGTGAACGTCGTACTAGGATCGCTATCGATGACGAT
513205063	S7Bistable	TTTTTCTTTTTGCTGTTTCGTCCCACGTGCTGTTTCGTTGTACTCGTCAGACTGAAGAAGATCCAGTGTTCGTCAGGCAAAGAATCATCCAGTGACAGCTTTGTTTGTTTCCCGATGCGGATTGCGTGGGATAGTGAACGTCGTACTAGGATCG
565658004	S7Bistable	TTTTTCTTTTTGCTGTTTCGTCCCACGTGCTGTTTCGTTGTACTCGTCAGACTGAAGAAGATCCAGTGCACAGTTGCAAAAGACATCCAGTGACAGCTTTGTTTGTTTCCCGATGCGGATTGCGTGGGATAGTGAACGTCGTACTAGGATCGCT
510306470	S7Bistable	TTTTTCTTTTTGCTGTTTCGTCCCACGTTGCTGTTTCGTCCAACAGGGCTCATCAGACCGGAATATGACCTGCAATCGAAGTGCTAAGTTCGTCCAGTGACAGCTTTGTTTGTTTCCCGATGCGGATTGCGTGGGATAGTGAACGTCGTACTAG
518115399	S7Bistable	TTTTTCTTTTTGCTGTTTCGTCCCGCGCTGTTTCGTCCTTGTGGTTGGACTCATCAGACCATATCCAGTATCGCTACTCGAAATCCAGTGACAGCTTTGTTTGTTTCCCGATGCGGATTGCGTGGGATAGTGAACGTCGTACTAGGATCGCTAT
565352250	S7Bistable	TTTTTCTTTTTGCTGTTTCGTCCCGGGGCAAGTGCTGTTTCGCGTCATGCAACGACTCATCAGACCGTAATCTTCCAGTGCCAGAAGACAATCCAGTGACAGCTTTGTTTGTTTCCCGATGCGGATTGCGTGGGATAGTGAACGTCGTACTAGG
565680606	S7Bistable	TTTTTCTTTTTGCTGTTTCGTCCCACGGCAATCGCTGTTTCGTCAAACGACTCGTCAGACAGGAGTGAAAATCCAGTGACAGCTTTGTTTGTTTCCCGATGCGGATTGCGTGGGATAGTGAACGTCGTACTAGGATCGCTATCGATGACGATCT
519588799	S7Bistable	TTTTTCTTTTTGCTGTTTCGTCCGCGGGTCATCCTGCTGTTTCGGCGTAGTACGTCCTCATCAGACTAGAAAGATCCAGTGACAGCTTTGTTTGTTTCCCGATGCGGATTGCGTGGGATAGTGAACGTCGTACTAGGATCGCTATCGATGACGA
565356306	S7Bistable	TTTTTCTTTTTGCTGTTTCGTCCCACGTGCTGTTTCGTTGTACTCGTCAGACTGAAGAAGATCCAGTGTCAATACCCACTCGAAAATCCAGTGACAGCTTTGTTTGTTTCCCGATGCGGATTGCGTGGGATAGTGAACGTCGTACTAGGATCGC
510219866	S7Bistable	TTTTTCTTTTTGCTGTTTCGTCCCGCGAGGGTGTGCTGTTTCGTCCTGGCACGTGAACTCATCAGGCTGGAAGCCAAATCCAGTGACAGCTTTGTTTGTTTCCCGATGCGGATTGCGTGGGATAGTGAACGTCGTACTAGGATCGCTATCGATG
510454875	S7Bistable	TTTTTCTTTTTGCTGTTTCGTCCCACACGGAAAGCCGCTGTTTCGTCAATCAAGAACTCATCAGACCGTGAAAATCCAGTGACAGCTTTGTTTGTTTCCCGATGCGGATTGCGTGGGATAGTGAACGTCGTACTAGGATCGCTATCGATGACGA
512809767	S7Bistable	TTTTTCTTTTTGCTGTTTCGTCCGGCGTTAGTGCTGTTTCGTTGTGCTCATCAGACCGGAGCTGTGTCCCAATCCAAGACGGAAAGGAAAGCCAGTGACAGCTTTGTTTGTTTCCCGATGCGGATTGCGTGGGATAGTGAACGTCGTACTAGGA
510229603	S7Bistable	TTTTTCTTTTTGCTGTTTCGTCCGCCGTTTCGTGTTGACTCATCAGACCGGATGACCTTGATTCCTCTTGCTCGAAGAACAATCCAGTGACAGCTTTGTTTGTTTCCCGATGCGGATTGCGTGGGATAGTGAACGTCGTACTAGGATCGCTATC
565354038	S7Bistable	TTTTTCTTTTTGCTGTTTCGTCCCGGCCAACACAACTGTTTCGACTCGCGTCTCATCAGACCAAATTGCTCCAGTTACGGAAATCCAGTGACAGCTTTGTTTGTTTCCCGATGCGGATTGCGTGGGATAGTGAACGTCGTACTAGGATCGCTAT
510223038	S7Bistable	TTTTTCTTTTTGCTGTTTCGTCCCGGGATGCCTCCAAAAGCCGTTTCGCTCGCGCTCATCAGATTGGAAAAGTCCAGTGACAGCTTTGTTTGTTTCCCGATGCGGATTGCGTGGGATAGTGAACGTCGTACTAGGATCGCTATCGATGACGATC
565352434	S7Bistable	TTTTTCTTTTTGCTGTTTCGTCCCGGGCCAAGCTGTTTCGTCCAAATCGACTCATCAGACAGGAGATGTCCAGTGAAGGAGCTCAAAATCCAGTGACAGCTTTGTTTGTTTCCCGATGCGGATTGCGTGGGATAGTGAACGTCGTACTAGGATC
512120921	S7Bistable	TTTTTCTTTTTGCTGTTTCGTCCCGCGAGGGTGTGCTGTTTCGTCCTGGCACATGAACTCATCAGGCTGGAAGCCAAATCCAGTGACAGCTTTGTTTGTTTCCCGATGCGGATTGCGTGGGATAGTGAACGTCGTACTAGGATCGCTATCGATG
565384002	S7Bistable	TTTTTCTTTTTGCTGTTTCGTCCCGGCCAACACGGAGCTGTTTCGTCCTTCACGGACTCTTCAGACGGCGCAGAAAATCCAGTGACAGCTTTGTTTGTTTCCCGATGCGGATTGCGTGGGATAGTGAACGTCGTACTAGGATCGCTATCGATGA
513205155	S7Bistable	TTTTTCTTTTTGCTGTTTCGTCCCACGTGCTGTTTCGTTGTACTCGTCAGACTGAAGAAGATCCAGTTGCTAAACCAGAAAATCCAGTGACAGCTTTGTTTGTTTCCCGATGCGGATTGCGTGGGATAGTGAACGTCGTACTAGGATCGCTATC
510360393	S7Bistable	TTTTTCTTTTTGCTGTTTCGTCCCGCGGAAGGAGCCATACTCGCCGTTTCGTTGCACTCATCAGACCGGTGACCTTCCCTTCACAGAGAATCCAGTGACAGCTTTGTTTGTTTCCCGATGCGGATTGCGTGGGATAGTGAACGTCGTACTAGGA
518033330	S7Bistable	TTTTTCTTTTTGCTGTTTCGTCCCAGGGCAGAGTAGAGCTGTTTCGTCGCATGGACTCCTCAGACCAGACCTCAAATCCAGTGACAGCTTTGTTTGTTTCCCGATGCGGATTGCGTGGGATAGTGAACGTCGTACTAGGATCGCTATCGATGAC
512124012	S7Bistable	TTTTTCTTTTTGCTGTTTCGTCCCGGGAGCCACGAGCCGTTTCACCACATGTTGGATCATCAGACTGCAAATCCAGTGACAGCTTTGTTTGTTTCCCGATGCGGATTGCGTGGGATAGTGAACGTCGTACTAGGATCGCTATCGATGACGATCT
565658727	S7Bistable	TTTTTCTTTTTGCTGTTTCGTCCCACGTGCTGTTTCGTTGTACTCGTCAGACTGATCACATTCCACTCAACATATCGAGCGAAAATCCAGTGACAGCTTTGTTTGTTTCCCGATGCGGATTGCGTGGGATAGTGAACGTCGTACTAGGATCGCT
510240992	S7Bistable	TTTTTCTTTTTGCTGTTTCGTCCTGGGGCGCCGTTTCACACACGTTGTAGCGAGGATCATCAGACTGCAAATCCAGTGACAGCTTTGTTTGTTTCCCGATGCGGATTGCGTGGGATAGTGAACGTCGTACTAGGATCGCTATCGATGACGATCT
513400957	S7Bistable	TTTTTCTTTTTGCTGTTTCGTCCCGGGGAGCTGTTTCGCGTCTAGCTCATCAGACCTTGGCAAATGACAGCGCTTTGTTGCCTCCAGTGACAGCTTTGTTTGTTTCCCGATGCGGATTGCGTGGGATAGTGAACGTCGTACTAGGATCGCTATC
512113790	S7Bistable	TTTTTCTTTTTGCTGTTTCGTCCCACGGGATGCTGTTTCGTCCAGACGGATTCATCAGACCGGCCAAAAAATCCAGTGACAGCTTTGTTTGTTTCCCGATGCGGATTGCGTGGGATAGTGAACGTCGTACTAGGATCGCTATCGATGACGATCT
510224068	S7Bistable	TTTTTCTTTTTGCTGTTTCGTCCCGGGCAGCGCTGTTTCGTCCCAATGGACTCATCAGACCTCACGAAATCCAGTGACAGCTTTGTTTGTTTCCCGATGCGGATTGCGTGGGATAGTGAACGTCGTACTAGGATCGCTATCGATGACGATCTCG
565659786	S7Bistable	TTTTTCTTTTTGCTGTTTCGTCCCACCCGAGACCAAGCCGTTTCGCGTCTAGCTCATCAGACTGAAAATCCAGTGGAAAATCCAGTGACAGCTTTGTTTGTTTCCCGATGCGGATTGCGTGGGATAGTGAACGTCGTACTAGGATCGCTATCGA
512311698	S7Bistable	TTTTTCTTTTTGCTGTTTCGTCCCGGGAAGCGCTGTTTCGTGCACGTGATTCACTCATCAGACTGAAAATCCAGTGACAGCTTTGTTTGTTTCCCGATGCGGATTGCGTGGGATAGTGAACGTCGTACTAGGATCGCTATCGATGACGATCTCG
511447013	S7Bistable	TTTTTCTTTTTGCTGTTTCGTCCGGGCAGGTAGGCTGTTTCACGCGGCTAAGCGCTCATCAGACGGACTCATCTCCAGTGACAGCTTTGTTTGTTTCCCGATGCGGATTGCGTGGGATAGTGAACGTCGTACTAGGATCGCTATCGATGACGAT
540192537	S7Bistable	TTTTTCTTTTTGCTGTTTCGTCCGCAGGCAACTCGAACTGTTTCGCGACGCGCGCTCTTCAGACTAGAATGCTCCAGTGACAGCTTTGTTTGTTTCCCGATGCGGATTGCGTGGGATAGTGAACGTCGTACTAGGATCGCTATCGATGACGATC
510203758	S7Bistable	TTTTTCTTTTTGCTGTTTCGTCCCGGGCAACGTAGTGCTGTTTCGCCATTCAAGGTCTCATCAGACCGGAAGAACAATCCAGTGACAGCTTTGTTTGTTTCCCGATGCGGATTGCGTGGGATAGTGAACGTCGTACTAGGATCGCTATCGATGA
510222893	S7Bistable	TTTTTCTTTTTGCTGTTTCGTCCCGGGAGCTCGCCGCTGTTTCGTTCCAAATCGAACTCATCAGACCTGAGAATAATCCAGTGACAGCTTTGTTTGTTTCCCGATGCGGATTGCGTGGGATAGTGAACGTCGTACTAGGATCGCTATCGATGAC
510265279	S7Bistable	TTTTTCTTTTTGCTGTTTCGTCCGCACAGAGCCTGCTGTTTCGACGCGTAGTCTCATCAGACCGAATATCCATCCAGTGACAGCTTTGTTTGTTTCCCGATGCGGATTGCGTGGGATAGTGAACGTCGTACTAGGATCGCTATCGATGACGATC
510225464	S7Bistable	TTTTTCTTTTTGCTGTTTCGTCCCGGGGCGATGTTAGCTGTTTCATGCGTAGCACTCGTCAGACCGACTTCAAATCCAGTGACAGCTTTGTTTGTTTCCCGATGCGGATTGCGTGGGATAGTGAACGTCGTACTAGGATCGCTATCGATGACGA
511208762	S7Bistable	TTTTTCTTTTTGCTGTTTCGTCCGGCGTTAGTGCTGTTTCGTCAAAGCGACTCGTCAGACCGAAGAAGTTCCAGTGCACAGACTGCGAAAATCCAGTGACAGCTTTGTTTGTTTCCCGATGCGGATTGCGTGGGATAGTGAACGTCGTACTAGG
565354403	S7Bistable	TTTTTCTTTTTGCTGTTTCGTCCCAACATCGCCGTTTCGTCCAGTGCTTAGCCGGATTCATCAGACCAGATGTGAAAATCCAGTGACAGCTTTGTTTGTTTCCCGATGCGGATTGCGTGGGATAGTGAACGTCGTACTAGGATCGCTATCGATG
511927694	S7Bistable	TTTTTCTTTTTGCTGTTTCGTCCCAGGATGCCGTTTCGCCTTGTCGAATAAGAGGCTCATCAGACCGGAAAAATGAAGTCCAGTGACAGCTTTGTTTGTTTCCCGATGCGGATTGCGTGGGATAGTGAACGTCGTACTAGGATCGCTATCGATG
510223879	S7Bistable	TTTTTCTTTTTGCTGTTTCGTCCCGGGCACGCACACACCGTTTCATCCTCTGTGGATTCATCAGACCGAATGCAAATCCAGTGACAGCTTTGTTTGTTTCCCGATGCGGATTGCGTGGGATAGTGAACGTCGTACTAGGATCGCTATCGATGAC
513618091	S7Bistable	TTTTTCTTTTTGCTGTTTCGTCCGGCACACACGCATGCTGTTTCTAGGCCCATCAGCCTGTCATCAGACCAGAATGCAAAATCCAGTGACAGCTTTGTTTGTTTCCCGATGCGGATTGCGTGGGATAGTGAACGTCGTACTAGGATCGCTATCG
516896076	S7Bistable	TTTTTCTTTTTGCTGTTTCGTCCCACGCGCTGTTTCGTCAAACGACTCGTCAGACCAGAAGATTCCAGTACACGTTGCAAGGAAATCCAGTGACAGCTTTGTTTGTTTCCCGATGCGGATTGCGTGGGATAGTGAACGTCGTACTAGGATCGCT
565378747	S7Bistable	TTTTTCTTTTTGCTGTTTCGTCCCGGGCAGCTGTTTCGTCGCGTTGATTCATCAGACTGAAAATCCAGTGACAGCTTTGTTTGTTTCCCGATGCGGATTGCGTGGGATAGTGAACGTCGTACTAGGATCGCTATCGATGACGATCTCGATGCAA
513386117	S7Bistable	TTTTTCTTTTTGCTGTTTCGTCCCGGGCACGTGGCTGTTTCGTCGCAGTTCTACGAGTCATCAGACCGGCAAAATCCAGTGACAGCTTTGTTTGTTTCCCGATGCGGATTGCGTGGGATAGTGAACGTCGTACTAGGATCGCTATCGATGACGA
514944089	S7Bistable	TTTTTCTTTTTGCTGTTTCGTCCCAGGCAAACACTAGCCGTTTCACACCATGAGTGATCGTCAGACCAGAATAATCCAGTGACAGCTTTGTTTGTTTCCCGATGCGGATTGCGTGGGATAGTGAACGTCGTACTAGGATCGCTATCGATGACGA
515305415	S7Bistable	TTTTTCTTTTTGCTGTTTCGTCCCGGGGCATCACGAGCTGTTTCGGCATACACGCACTCATCAGACTGCAAACTAAATCCAGTGATGGAAAATCCAGTGACAGCTTTGTTTGTTTCCCGATGCGGATTGCGTGGGATAGTGAACGTCGTACTAG
512693122	S7Bistable	TTTTTCTTTTTGCTGTTTCGTCCCGGGGCACACACGCTGTTTCGTCTGCGGCAGGCAAGAGAAGATCCAGTGACAGCTTTGTTTGTTTCCCGATGCGGATTGCGTGGGATAGTGAACGTCGTACTAGGATCGCTATCGATGACGATCTCGATGC
510337926	S7Bistable	TTTTTCTTTTTGCTGTTTCGTCCCGGGCACTCTGCTGTTTCGTCAACAAGAACTCATCAGACTGACACGAAAATCCAGTGACAGCTTTGTTTGTTTCCCGATGCGGATTGCGTGGGATAGTGAACGTCGTACTAGGATCGCTATCGATGACGAT
510231689	S7Bistable	TTTTTCTTTTTGCTGTTTCGTCCGGCACACGAGCTCAAGCTGTTTCGTCCAATCGGACTCGTCAGACTAAACACATCCAGTTTCGTGGAAATCCAGTGACAGCTTTGTTTGTTTCCCGATGCGGATTGCGTGGGATAGTGAACGTCGTACTAGG
514807315	S7Bistable	TTTTTCTTTTTGCTGTTTCGTCCGGCGCATTCAACCCAGTGCTGTTTCGTCCTGCCATGGAGTCATCAGACGGAGGCAATATCCAGTGACAGCTTTGTTTGTTTCCCGATGCGGATTGCGTGGGATAGTGAACGTCGTACTAGGATCGCTATCG
512132566	S7Bistable	TTTTTCTTTTTGCTGTTTCGTCCGCCGTTTCGTATGACTCATCAGACCCGATCCAGTCAAACCAAGTTCAACCAAATCCAGTGACAGCTTTGTTTGTTTCCCGATGCGGATTGCGTGGGATAGTGAACGTCGTACTAGGATCGCTATCGATGAC
512389158	S7Bistable	TTTTTCTTTTTGCTGTTTCGTCCCAGGGTCGCCGCTGTTTCGAACGCGAAGTTCTCATCAGACTATCATCCAGTGACAGCTTTGTTTGTTTCCCGATGCGGATTGCGTGGGATAGTGAACGTCGTACTAGGATCGCTATCGATGACGATCTCGA
565658017	S7Bistable	TTTTTCTTTTTGCTGTTTCGTCCCACGTGCTGTTTCGTTGTACTCGTCAGACTGAAGAAGATCTCTGTCTTGCGAACAAAGAAAGTCCAGTGACAGCTTTGTTTGTTTCCCGATGCGGATTGCGTGGGATAGTGAACGTCGTACTAGGATCGCT
565658020	S7Bistable	TTTTTCTTTTTGCTGTTTCGTCCCACGTGCTGTTTCGTTGTACTCGTCAGACTGAAGACATTCCAGAACCATGCAGCTCTCGAAAATCCAGTGACAGCTTTGTTTGTTTCCCGATGCGGATTGCGTGGGATAGTGAACGTCGTACTAGGATCGC
510327214	S7Bistable	TTTTTCTTTTTGCTGTTTCGTCCCGGGCAAAGGGCTGTTTCACGGTATGTCGTTCATCAGACCGGAGCTAGAAATCCAGTGACAGCTTTGTTTGTTTCCCGATGCGGATTGCGTGGGATAGTGAACGTCGTACTAGGATCGCTATCGATGACGA
510317156	S7Bistable	TTTTTCTTTTTGCTGTTTCGTCCGGGGCAAGATAAGCTGTTTCGTCCGTGGCTGAGACATGAAGATCCAGTGACAGCTTTGTTTGTTTCCCGATGCGGATTGCGTGGGATAGTGAACGTCGTACTAGGATCGCTATCGATGACGATCTCGATGC
510231708	S7Bistable	TTTTTCTTTTTGCTGTTTCGTCCGGCACACGAGCTCAAGCTGTTTCGTCCCGTGGACTCATCAGACCCGACTTGAAAATCCAGTGACAGCTTTGTTTGTTTCCCGATGCGGATTGCGTGGGATAGTGAACGTCGTACTAGGATCGCTATCGATG
510211351	S7Bistable	TTTTTCTTTTTGCTGTTTCGTCCCACGGGATGCTGTTTCGTCCTGCCATGGAGTCATCAGACGGAGGCAATATCCAGTGACAGCTTTGTTTGTTTCCCGATGCGGATTGCGTGGGATAGTGAACGTCGTACTAGGATCGCTATCGATGACGATC
565381987	S7Bistable	TTTTTCTTTTTGCTGTTTCGTCCCCGGGTCATCGCTGTTTCGTCCATCGCAGGAGTCGTCAGACCGAACTTCGAAAATCCAGTGACAGCTTTGTTTGTTTCCCGATGCGGATTGCGTGGGATAGTGAACGTCGTACTAGGATCGCTATCGATGA
565386470	S7Bistable	TTTTTCTTTTTGCTGTTTCGTCCCGGGGCATCACGAGCTGTTTCGGCATACACGCACTCATCAGACCGCATGTGAAAATACAGTGACAGCTTTGTTTGTTTCCCGATGCGGATTGCGTGGGATAGTGAACGTCGTACTAGGATCGCTATCGATG
510443024	S7Bistable	TTTTTCTTTTTGCTGTTTCGTCCCGCCACGAACTCATCAGACCGGAGCCGTTTCCCCACAGACCATTGCAGGAAAATCCAGTGACAGCTTTGTTTGTTTCCCGATGCGGATTGCGTGGGATAGTGAACGTCGTACTAGGATCGCTATCGATGAC
565352725	S7Bistable	TTTTTCTTTTTGCTGTTTCGTCCCGCGCTGTTTCGTCAAACGACTCGTCAGACTAGATCGTGCTCCGTTACACCACCTGTGCAAGGTTCCAGTGACAGCTTTGTTTGTTTCCCGATGCGGATTGCGTGGGATAGTGAACGTCGTACTAGGATCG
565354253	S7Bistable	TTTTTCTTTTTGCTGTTTCGTCCCACGGGATGCTGTTTCGTCCTCACTTGGACTCGTCAGAGCGGAAATATCCAGTGCATTGCACAGAAATCCAGTGACAGCTTTGTTTGTTTCCCGATGCGGATTGCGTGGGATAGTGAACGTCGTACTAGGA
566212864	S7Bistable	TTTTTCTTTTTGCTGTTTCGTCCCCAGGCAACTCGAACTGTTTCGCGACGCGCGCTCTTCAGACTAGAAAACTCCAGTGACAGCTTTGTTTGTTTCCCGATGCGGATTGCGTGGGATAGTGAACGTCGTACTAGGATCGCTATCGATGACGATC
565372375	S7Bistable	TTTTTCTTTTTGCTGTTTCGTCCCACCCGAGACCAAGCCGTTTCGCGCAATATCGCTCTTCAGACTGAAATCCAGTGACAGCTTTGTTTGTTTCCCGATGCGGATTGCGTGGGATAGTGAACGTCGTACTAGGATCGCTATCGATGACGATCTC
565537688	S7Bistable	TTTTTCTTTTTGCTGTTTCGTCCCGGGCTGCACAATGCTGTTTCGTCATCAATCGACTCGTCAGGCTGGCGAGAAAATCCAGTGACAGCTTTGTTTGTTTCCCGATGCGGATTGCGTGGGATAGTGAACGTCGTACTAGGATCGCTATCGATGA
565469550	S7Bistable	TTTTTCTTTTTGCTGTTTCGTCCCGGGCGCATTCGTGAGCTGTTTCGTGATTAGCACTCATCAGACTGTGAAAAGCCAGTGACAGCTTTGTTTGTTTCCCGATGCGGATTGCGTGGGATAGTGAACGTCGTACTAGGATCGCTATCGATGACGA
565352165	S7Bistable	TTTTTCTTTTTGCTGTTTCGTCCCGCACTGTTTCGTCCCACCAACACACACAGAGATGCATGGACTCTTCAGACCGAACTCGCCAGGTCCAGTGACAGCTTTGTTTGTTTCCCGATGCGGATTGCGTGGGATAGTGAACGTCGTACTAGGATCG
510205530	S7Bistable	TTTTTCTTTTTGCTGTTTCGTCCCAGGATGCCGTTTCGCCTTGTCGAATAAGAGGCTCATCAGACCGGAAAAAAGAAGTCCAGTGACAGCTTTGTTTGTTTCCCGATGCGGATTGCGTGGGATAGTGAACGTCGTACTAGGATCGCTATCGATG
565375966	S7Bistable	TTTTTCTTTTTGCTGTTTCGTCCCGCCACGAACTCATCAGACCGGAGCCGTTTCCTGCTGCTACCAACAAGAAATCCAGTGACAGCTTTGTTTGTTTCCCGATGCGGATTGCGTGGGATAGTGAACGTCGTACTAGGATCGCTATCGATGACGA
565354573	S7Bistable	TTTTTCTTTTTGCTGTTTCGTCCCGCCACGGTGAGCTGTTTCGCATGATGCTCGTCAGACTGAAAATCCAGTGTTAGCGATGAAAATCCAGTGACAGCTTTGTTTGTTTCCCGATGCGGATTGCGTGGGATAGTGAACGTCGTACTAGGATCGC
510222312	S7Bistable	TTTTTCTTTTTGCTGTTTCGTCCCGGCACCGTTCAGCTGTTTCACCATCGCGTGGATCATCAGACAGGAAAATTCCAGTGACAGCTTTGTTTGTTTCCCGATGCGGATTGCGTGGGATAGTGAACGTCGTACTAGGATCGCTATCGATGACGAT
513195948	S7Bistable	TTTTTCTTTTTGCTGTTTCGTCCCACGGGATGCTGTTTCTGCCAGATGCGTCATCAGACCGAACTTCGAAAATCCAGTGACAGCTTTGTTTGTTTCCCGATGCGGATTGCGTGGGATAGTGAACGTCGTACTAGGATCGCTATCGATGACGATC
565633571	S7Bistable	TTTTTCTTTTTGCTGTTTCGTCCCACCGAGGATACGCGCCGTTTCATCCGTAGTTGCGGAATCATCAGACTGAAAATCCAGTGACAGCTTTGTTTGTTTCCCGATGCGGATTGCGTGGGATAGTGAACGTCGTACTAGGATCGCTATCGATGAC
565352371	S7Bistable	TTTTTCTTTTTGCTGTTTCGTCCCGGGGCATCACGAGCTGTTTCGGCATACACGCACTCATCAGACCAATCAAATCCAGTGATGGAAAATACAGTGACAGCTTTGTTTGTTTCCCGATGCGGATTGCGTGGGATAGTGAACGTCGTACTAGGAT
510476973	S7Bistable	TTTTTCTTTTTGCTGTTTCGTCCGCCGCTGTTTCGTCCATCGCAGGAGTCGTCAGACCAGATCGCATCCAGTTCACACGCGTGAGCCAAAATCCAGTGACAGCTTTGTTTGTTTCCCGATGCGGATTGCGTGGGATAGTGAACGTCGTACTAGG
523940502	S7Bistable	TTTTTCTTTTTGCTGTTTCGTCCCGAGGCAATGCTGTTTCGTCAACTCATCAGACCGGATATTGACCCAATCGTAGCCGACCGCAGGTCTCCAGTGACAGCTTTGTTTGTTTCCCGATGCGGATTGCGTGGGATAGTGAACGTCGTACTAGGAT
565352183	S7Bistable	TTTTTCTTTTTGCTGTTTCGTCCCGGGCCAAGCTGTTTCGTCAAACGACTCATCAGACTAGAAAAGTCCAGTGCGCTGAACGCGTAGTTCTCCAGTGACAGCTTTGTTTGTTTCCCGATGCGGATTGCGTGGGATAGTGAACGTCGTACTAGGA
516943362	S7Bistable	TTTTTCTTTTTGCTGTTTCGTCCCCACCACGTGAGCTGTTTCGCAGTTTGCTGCTCGTCAGACCGAACTCTCTATGTCCAGTAGAAATCCAGTGACAGCTTTGTTTGTTTCCCGATGCGGATTGCGTGGGATAGTGAACGTCGTACTAGGATCG
510353796	S7Bistable	TTTTTCTTTTTGCTGTTTCGTCCCACGATGCGCAATGCCGTTTCGACCTCTCGGTCTCATCAGACCAGACATATCCAGTGACAGCTTTGTTTGTTTCCCGATGCGGATTGCGTGGGATAGTGAACGTCGTACTAGGATCGCTATCGATGACGAT
565353017	S7Bistable	TTTTTCTTTTTGCTGTTTCGTCCCGCCACGGTGAGCTGTTTCGCATGATGCTCGTCAGACTGAAAATCCAGTGATCCACAAGAATGTCCAGTGACAGCTTTGTTTGTTTCCCGATGCGGATTGCGTGGGATAGTGAACGTCGTACTAGGATCGC
565352325	S7Bistable	TTTTTCTTTTTGCTGTTTCGTCCCGGCCAACACAACTGTTTCGACTCGCGTCTCATCAGACCAAATTGCTCCAGTGGCAGATTGGAAAATCCAGTGACAGCTTTGTTTGTTTCCCGATGCGGATTGCGTGGGATAGTGAACGTCGTACTAGGAT
515172670	S7Bistable	TTTTTCTTTTTGCTGTTTCGTCCCGGGCACAATACGCTGTTTCGTCCTAGTTGGACACATCAGACTGCAAGAAATCCAGTGACAGCTTTGTTTGTTTCCCGATGCGGATTGCGTGGGATAGTGAACGTCGTACTAGGATCGCTATCGATGACGA
565352552	S7Bistable	TTTTTCTTTTTGCTGTTTCGTCCGGCGTTAGTGCTGTTTCGTGTTGCTCATCAGACCGGAGTTCAGATCCCGACAGTGACGTCAAGAAAATCCTGTGACAGCTTTGTTTGTTTCCCGATGCGGATTGCGTGGGATAGTGAACGTCGTACTAGGA
565355373	S7Bistable	TTTTTCTTTTTGCTGTTTCGTCCGGCGTTAGTGCTGTTTCGTCAAGCGACTCGTCAGACCGAATCTTCATCCAGTGAACGAAAATCCTGTGACAGCTTTGTTTGTTTCCCGATGCGGATTGCGTGGGATAGTGAACGTCGTACTAGGATCGCTA
565354464	S7Bistable	TTTTTCTTTTTGCTGTTTCGTCCCGGCACACGATAGAGCTGTTTCGTCCATTGCAGGAGTCGTCAGACAGGCTTGATCAAGTGAAAATCCAGTGACAGCTTTGTTTGTTTCCCGATGCGGATTGCGTGGGATAGTGAACGTCGTACTAGGATCG
565353073	S7Bistable	TTTTTCTTTTTGCTGTTTCGTCCGGCATGCTGTTTCGTCACACAATCGACTCGTCAGACCAGACCTCTTGGCTCGATGCACATCGTCCAGTGACAGCTTTGTTTGTTTCCCGATGCGGATTGCGTGGGATAGTGAACGTCGTACTAGGATCGCT
512804053	S7Bistable	TTTTTCTTTTTGCTGTTTCGTCCCACGTGCTGTTTCGTTGTACTCGTCAGACTGAAGAAGATCCAGTTCGCTAAACCGAAAATCCAGTGACAGCTTTGTTTGTTTCCCGATGCGGATTGCGTGGGATAGTGAACGTCGTACTAGGATCGCTATC
565356181	S7Bistable	TTTTTCTTTTTGCTGTTTCGTCCGCCGCTGTTTCGTCCATCGCAGGAGTCGTCAGACTGATTGCCATTTCCACACCAAGCGAGTGAAAATCCAGTGACAGCTTTGTTTGTTTCCCGATGCGGATTGCGTGGGATAGTGAACGTCGTACTAGGAT
562501625	S7Bistable	TTTTTCTTTTTGCTGTTTCGTCCCGCGCAATCGTGCTGTTTCGTCATCATTCAGACTCGTCAGGCTGGCGAGAAATCCAGTGACAGCTTTGTTTGTTTCCCGATGCGGATTGCGTGGGATAGTGAACGTCGTACTAGGATCGCTATCGATGACG
565352224	S7Bistable	TTTTTCTTTTTGCTGTTTCGTCCCGGGCACCAACGCTGTTTCGCTACATGCTCATCAGACCGAACACTCTCCAGTCCAGTGACAAGAAGATCCAGTGACAGCTTTGTTTGTTTCCCGATGCGGATTGCGTGGGATAGTGAACGTCGTACTAGGA
512295401	S7Bistable	TTTTTCTTTTTGCTGTTTCGTCCGGCGTTAGTGCTGTTTCGTCGTGCTCATCAGACCGGAAGCGTGTGGAGAGCGGCAATTGAGTTCTCCTCCAGTGACAGCTTTGTTTGTTTCCCGATGCGGATTGCGTGGGATAGTGAACGTCGTACTAGGA
565352547	S7Bistable	TTTTTCTTTTTGCTGTTTCGTCCCACGGCAATCGCTGTTTCGTCAAACGACTCGTCAGACCGAATCTTCATCCAGTGATAGAAAATCCTGTGACAGCTTTGTTTGTTTCCCGATGCGGATTGCGTGGGATAGTGAACGTCGTACTAGGATCGCT
565388277	S7Bistable	TTTTTCTTTTTGCTGTTTCGTCCCCAGCTGTTTCGTTGTGCTCGTCAGACCAGATCGTATCCAGTTCCAGTGAAAAGGAAGTCCAGTGACAGCTTTGTTTGTTTCCCGATGCGGATTGCGTGGGATAGTGAACGTCGTACTAGGATCGCTATCG
565353513	S7Bistable	TTTTTCTTTTTGCTGTTTCGTCCCGGGCCAAGCTGTTTCGTCAAACGACTCATCAGACTATCTCTCCAGTCATCCCTGAAGAATATCCAGTGACAGCTTTGTTTGTTTCCCGATGCGGATTGCGTGGGATAGTGAACGTCGTACTAGGATCGCT
510362094	S7Bistable	TTTTTCTTTTTGCTGTTTCGTCCCGGGCAAATGGCTGTTTCGACAATTCTCGTCAGACCGGAGCTAGAAAATCCAGTGACAGCTTTGTTTGTTTCCCGATGCGGATTGCGTGGGATAGTGAACGTCGTACTAGGATCGCTATCGATGACGATCT
565386471	S7Bistable	TTTTTCTTTTTGCTGTTTCGTCCCGGGGCAAATGAGCTGTTTCGTCCTTCCAGACTCTTCAGACCGAATGTGAAAATACAGTGACAGCTTTGTTTGTTTCCCGATGCGGATTGCGTGGGATAGTGAACGTCGTACTAGGATCGCTATCGATGAC
532474312	S7Bistable	TTTTTCTTTTTGCTGTTTCGTCCGGCACCATTCAGCTGTTTCGTCGCTCCCTCGAGGACTCTTCAGACATCCAGTGACAGCTTTGTTTGTTTCCCGATGCGGATTGCGTGGGATAGTGAACGTCGTACTAGGATCGCTATCGATGACGATCTCG
565356487	S7Bistable	TTTTTCTTTTTGCTGTTTCGTCCCGCGCTGTTTCGTCAAACGACTCGTCAGACTAGAATTCCATCCAGTGCTCAGTTGCATGAAAAGCCAGTGACAGCTTTGTTTGTTTCCCGATGCGGATTGCGTGGGATAGTGAACGTCGTACTAGGATCGC
510213757	S7Bistable	TTTTTCTTTTTGCTGTTTCGTCCCCACCACGTGAGCTGTTTCGCAGTTTGCTGCTCGTCAGACCGAATGAAAATCCAGTGACAGCTTTGTTTGTTTCCCGATGCGGATTGCGTGGGATAGTGAACGTCGTACTAGGATCGCTATCGATGACGAT
566207053	S7Bistable	TTTTTCTTTTTGCTGTTTCGTCCCGGGGTACACACGCCGTTTCATGCAGATCGCACTCATCAGACCGAAAATACAGTGACAGCTTTGTTTGTTTCCCGATGCGGATTGCGTGGGATAGTGAACGTCGTACTAGGATCGCTATCGATGACGATCT
512561596	S7Bistable	TTTTTCTTTTTGCTGTTTCGTCCCCAGGTCAAGAGCGGCTGTTTCGTCAAATCAGACTCATCAGACGGACTAAAATCCAGTGACAGCTTTGTTTGTTTCCCGATGCGGATTGCGTGGGATAGTGAACGTCGTACTAGGATCGCTATCGATGACG
565352815	S7Bistable	TTTTTCTTTTTGCTGTTTCGTCCGGCGTTAGTGCTGTTTCGTTGTGCTCATCAGACCGGATTGTGTCACTCCCTACCTGTCGTAGACGCTTCCAGTGACAGCTTTGTTTGTTTCCCGATGCGGATTGCGTGGGATAGTGAACGTCGTACTAGGA
524311811	S7Bistable	TTTTTCTTTTTGCTGTTTCGTCCCGCGCCGTTTCGTCACACAAACTTGTTGTTGACTCCTCAGACTGAAAATCCAGTGACAGCTTTGTTTGTTTCCCGATGCGGATTGCGTGGGATAGTGAACGTCGTACTAGGATCGCTATCGATGACGATCT
547248259	S7Bistable	TTTTTCTTTTTGCTGTTTCGTCCGGCGTTAGTGCTGTTTCGTTGTGCTCATCAGACCGGAGCTTCCTCGAATGCCAGTGACAACCGAAAAGCCAGTGACAGCTTTGTTTGTTTCCCGATGCGGATTGCGTGGGATAGTGAACGTCGTACTAGGA
512284042	S7Bistable	TTTTTCTTTTTGCTGTTTCGTCCCGGGATACGCCGTTTCGTGATTACACTCATCAGACCGGACCTCATTCAATGCCCAATGCGGCGAGCATTTCCAGTGACAGCTTTGTTTGTTTCCCGATGCGGATTGCGTGGGATAGTGAACGTCGTACTAG
565353079	S7Bistable	TTTTTCTTTTTGCTGTTTCGTCCGGCAGCAGCTGTTTCGTCGATAGCACTCATCAGACCAGATCACGTGACTCCACATCCTCGATGGAATCGTCCAGTGACAGCTTTGTTTGTTTCCCGATGCGGATTGCGTGGGATAGTGAACGTCGTACTAG
513375573	S7Bistable	TTTTTCTTTTTGCTGTTTCGTCCCGGGAGCCACGAGCCGTTTCACCACATGTTGGATCATCAGACTGCAAAATCCAGTGACAGCTTTGTTTGTTTCCCGATGCGGATTGCGTGGGATAGTGAACGTCGTACTAGGATCGCTATCGATGACGATC
516996229	S7Bistable	TTTTTCTTTTTGCTGTTTCGTCCCGGGCGCAATCGTGCTGTTTCGTCATCGTTCAGACTCGTCAGGTTGGAAAGAAATCCAGTGACAGCTTTGTTTGTTTCCCGATGCGGATTGCGTGGGATAGTGAACGTCGTACTAGGATCGCTATCGATGA
515887134	S7Bistable	TTTTTCTTTTTGCTGTTTCGTCCCGGGGTCAGCGCTGTTTCGATAACTCATCAGACCAGACACGTCAAATCCAGTAATGCACACGCAGTGTTCCAGTGACAGCTTTGTTTGTTTCCCGATGCGGATTGCGTGGGATAGTGAACGTCGTACTAGG
565385304	S7Bistable	TTTTTCTTTTTGCTGTTTCGTCCCACGTGCTGTTTCGTTGTACTCGTCAGACTGATGATCCCGCATCCCAATCAGAGACACAAAATCCAGTGACAGCTTTGTTTGTTTCCCGATGCGGATTGCGTGGGATAGTGAACGTCGTACTAGGATCGCT
565355206	S7Bistable	TTTTTCTTTTTGCTGTTTCGTCCGGCACGCAGCTGTTTCGTCCACCTTTCCGAGGACTCGTCAGACAGAATTCCCAGTGTGATCTGAAAAGCCAGTGACAGCTTTGTTTGTTTCCCGATGCGGATTGCGTGGGATAGTGAACGTCGTACTAGGA
565353768	S7Bistable	TTTTTCTTTTTGCTGTTTCGTCCCACGGGATGCTGTTTCGTCCAACGACTCATCAGACCGCATATTCTCCAGTGTCATCGTGTTGAAGAGAATCCAGTGACAGCTTTGTTTGTTTCCCGATGCGGATTGCGTGGGATAGTGAACGTCGTACTAG
565439995	S7Bistable	TTTTTCTTTTTGCTGTTTCGTCCCGCGCTGTTTCGTCACACAATGACTCGTCAGACTATCTCTCCCACCCAAAGTGAAGAAATCCAGTGACAGCTTTGTTTGTTTCCCGATGCGGATTGCGTGGGATAGTGAACGTCGTACTAGGATCGCTATC
565356131	S7Bistable	TTTTTCTTTTTGCTGTTTCGTCCCCAGCTGTTTCGTTGTGCTCATCAGACCAGACCTGAAATCCAGTGCGCGAACAAAAGACCAAATCCAGTGACAGCTTTGTTTGTTTCCCGATGCGGATTGCGTGGGATAGTGAACGTCGTACTAGGATCGC
565354948	S7Bistable	TTTTTCTTTTTGCTGTTTCGTCCCACGTGCTGTTTCGTTGTACTCGTCAGACTGAAGAAGATCCAGTGCTCGCGAAAGCTCCGAAAATCCAGTGACAGCTTTGTTTGTTTCCCGATGCGGATTGCGTGGGATAGTGAACGTCGTACTAGGATCG
541771819	S7Bistable	TTTTTCTTTTTGCTGTTTCGTCCCGGGCCAAGCTGTTTCGTCAAACGACTCATCAGACTAGAAAAGCCAGTGACAGCTTTGTTTGTTTCCCGATGCGGATTGCGTGGGATAGTGAACGTCGTACTAGGATCGCTATCGATGACGATCTCGATGC
510219771	S7Bistable	TTTTTCTTTTTGCTGTTTCGTCCCGCGAGAAGAAGTTGCCGTTTCGTCAATGTGACTCGTCAGACCGGAGTTCTCCAGTACGGAAATCCAGTGACAGCTTTGTTTGTTTCCCGATGCGGATTGCGTGGGATAGTGAACGTCGTACTAGGATCGC
565615122	S7Bistable	TTTTTCTTTTTGCTGTTTCGTCCTGGGCACACAACTGCTGTTTCGTCCGCAGCGGGTTTATGATCATCCAGTGACAGCTTTGTTTGTTTCCCGATGCGGATTGCGTGGGATAGTGAACGTCGTACTAGGATCGCTATCGATGACGATCTCGATG
512231465	S7Bistable	TTTTTCTTTTTGCTGTTTCGTCCCGCGCTGTTTCGTCAAACGACTCGTCAGACCAGAAAGTCCAGTGAACAATCACGAAAATCCAGTGACAGCTTTGTTTGTTTCCCGATGCGGATTGCGTGGGATAGTGAACGTCGTACTAGGATCGCTATCG
565355948	S7Bistable	TTTTTCTTTTTGCTGTTTCGTCCCAGGTGTGCTGTTTCGCATGATGCTCGTCAGACTGAAAATCCAGTGAATGCAAATCCAGTAAATCCAGTGACAGCTTTGTTTGTTTCCCGATGCGGATTGCGTGGGATAGTGAACGTCGTACTAGGATCGC
510280227	S7Bistable	TTTTTCTTTTTGCTGTTTCGTCCGGCAACGTGCAGTGCTGTTTCGTCCTACCCTTGGACTCATCAGACCCGATCGAAAATCCAGTGACAGCTTTGTTTGTTTCCCGATGCGGATTGCGTGGGATAGTGAACGTCGTACTAGGATCGCTATCGAT
565354383	S7Bistable	TTTTTCTTTTTGCTGTTTCGTCCCGGGCACCAACGCTGTTTCGTCGCACAATGACTCGTCAGACTATCTCTCCAGTTCACACTGTGAAAATCCAGTGACAGCTTTGTTTGTTTCCCGATGCGGATTGCGTGGGATAGTGAACGTCGTACTAGGA
565352406	S7Bistable	TTTTTCTTTTTGCTGTTTCGTCCCACGTGCTGTTTCGTTGTACTCGTCAGACTGAAGGCTCTATCACACCCGTTCAGGCGGAATTGTCCAGTGACAGCTTTGTTTGTTTCCCGATGCGGATTGCGTGGGATAGTGAACGTCGTACTAGGATCGC
510203663	S7Bistable	TTTTTCTTTTTGCTGTTTCGTCCCACCCGTGATGCCTGCTGTTTCGTCCTGCCTAGACTCGTCAGACGGAAGATCATCCAGTGACAGCTTTGTTTGTTTCCCGATGCGGATTGCGTGGGATAGTGAACGTCGTACTAGGATCGCTATCGATGAC
565356284	S7Bistable	TTTTTCTTTTTGCTGTTTCGTCCCACGGTGAGCTGTTTCGCATGATGCTCGTCAGACTGAAAATCCAGTTCGCTCGCGGAAAATCCAGTGACAGCTTTGTTTGTTTCCCGATGCGGATTGCGTGGGATAGTGAACGTCGTACTAGGATCGCTAT
565351546	S7Bistable	TTTTTCTTTTTGCTGTTTCGTCCGGCGGAGGCTTGCTGTTTCGTCAAAGCGACTCGTCAGACCGAAGAAGTTCCAGTGTCCAGTTGGAAAATCCAGTGACAGCTTTGTTTGTTTCCCGATGCGGATTGCGTGGGATAGTGAACGTCGTACTAGG
565355109	S7Bistable	TTTTTCTTTTTGCTGTTTCGTCCCACGTGCTGTTTCGTTGTACTCGTCAGACTGAACCCGTTCGCAACCAAATAATCGTCGCAAAATCCAGTGACAGCTTTGTTTGTTTCCCGATGCGGATTGCGTGGGATAGTGAACGTCGTACTAGGATCGC
510203025	S7Nonbistable	TTTTTCTTTTTGCTGTTTCGTCCCGCGTGGAGTCATCAGACAGTCCGAACGAAAATCCTGTGACAGCTTTGTTTGTTTCCCCGATGGACTTGTGTGCTTCAACCGACGTCGTACTAGGATCGCTATCGATGACGATCTCGATGCAACGTACTGA
510244317	S7Nonbistable	TTTTTCTTTTTGCTGTTTCGTCCCGCGTGGAGTCGTCAGACGGACCGTTCGAAAATCCTGTGACAGCTTTGTTTGTTTCCCCGATGGACTTGTGTGCTTCAACCGACGTCGTACTAGGATCGCTATCGATGACGATCTCGATGCAACGTACTGA
510203024	S7Nonbistable	TTTTTCTTTTTGCTGTTTCGTCCCGCGCAGAGTCATCAGACAGTCCGACCGAAAATCCTGTGACAGCTTTGTTTGTTTCCCCGATGGACTTGTGTGCTTCAACCGACGTCGTACTAGGATCGCTATCGATGACGATCTCGATGCAACGTACTGA
510225356	S7Nonbistable	TTTTTCTTTTTGCTGTTTCGTCCCGGGGCATGCAAAGCGTGTTTCGACAATTCTCGTCAGACCGGAGCTAGAAAATCCAGTGACAGCTTTGTTTGTTTCCCCGATGGACTTGTGTGCTTCAACCGACGTCGTACTAGGATCGCTATCGATGACG
512297993	S7Nonbistable	TTTTTCTTTTTGCTGTTTCGTCCCACCGTGCAGCGAATGTCACCTATCTGCATGGACTCATCGGACCAGAATCGGAATATCCAGTGACAGCTTTGTTTGTTTCCCCGATGGACTTGTGTGCTTCAACCGACGTCGTACTAGGATCGCTATCGAT
513328523	S7Nonbistable	TTTTTCTTTTTGCTGTTTCGTCCCGCGCCAAGAGATTCGTCAGACCGGATTCGGCGTCTAATCGACTCGATGTCAATCGTCCAGTGACAGCTTTGTTTGTTTCCCCGATGGACTTGTGTGCTTCAACCGACGTCGTACTAGGATCGCTATCGAT
512154048	S7Nonbistable	TTTTTCTTTTTGCTGTTTCGTCCTCGGCCACATGACACACACCACGTTAGCGAACTCATCGAACTGAACCTAATCCAGTGACAGCTTTGTTTGTTTCCCCGATGGACTTGTGTGCTTCAACCGACGTCGTACTAGGATCGCTATCGATGACGAT
512394891	S7Nonbistable	TTTTTCTTTTTGCTGTTTCGTCCCGGGCAGTGAGGAGCGTGTTTCGTCATGCAGACTCTTCAGACTGAAAATCCAGTGACAGCTTTGTTTGTTTCCCCGATGGACTTGTGTGCTTCAACCGACGTCGTACTAGGATCGCTATCGATGACGATCT
512115982	S7Nonbistable	TTTTTCTTTTTGCTGTTTCGTCCCCACCACGAGATTCCTCAGACCGGCTTGCGGCAATCGAAGCGTAAACATCGAAAGTCCAGTGACAGCTTTGTTTGTTTCCCCGATGGACTTGTGTGCTTCAACCGACGTCGTACTAGGATCGCTATCGATG
528591808	S7Nonbistable	TTTTTCTTTTTGCTGTTTCGTCCCGCACGAAGGAGTCATCGGACTGGATTAAAGTGCGCCTTCCTCTTGTGAAGAAAGTCCAGTGACAGCTTTGTTTGTTTCCCCGATGGACTTGTGTGCTTCAACCGACGTCGTACTAGGATCGCTATCGATG
510213727	S7Nonbistable	TTTTTCTTTTTGCTGTTTCGTCCCCACCACGAGATTCATCGGACCGGATTTGCGGCATTCCCCAAACGAGTCGAGAAAAGTCCAGTGACAGCTTTGTTTGTTTCCCCGATGGACTTGTGTGCTTCAACCGACGTCGTACTAGGATCGCTATCGA
565703474	S7Nonbistable	TTTTTCTTTTTGCTGTTTCGTCCCCGCGCAAGGACTCATCGGACCGGAAGTGTTCTAGTAGAACGGCGCAAAATCCAGTGACAGCTTTGTTTGTTTCCCCGATGGACTTGTGTGCTTCAACCGACGTCGTACTAGGATCGCTATCGATGACGAT
510271664	S7Nonbistable	TTTTTCTTTTTGCTGTTTCGTCCCCACCGCAGAACTCGTCAGACCGGATCACGGTGCTATCCTCCAGGCATGAAGGAAATCCAGTGACAGCTTTGTTTGTTTCCCCGATGGACTTGTGTGCTTCAACCGACGTCGTACTAGGATCGCTATCGAT
510203687	S7Nonbistable	TTTTTCTTTTTGCTGTTTCGTCCTGACACGGCACGTCTGCATGCGGTTGTAGTGGACTCGTCAAACCAGAAATACCATCCAGTGACAGCTTTGTTTGTTTCCCCGATGGACTTGTGTGCTTCAACCGACGTCGTACTAGGATCGCTATCGATGA
510204061	S7Nonbistable	TTTTTCTTTTTGCTGTTTCGTCCCGCCACGGAGTCATCAGACCGGAAGCATCATTCCCAGCACCATGTGTGGAAAATCCAGTGACAGCTTTGTTTGTTTCCCCGATGGACTTGTGTGCTTCAACCGACGTCGTACTAGGATCGCTATCGATGAC
510217359	S7Nonbistable	TTTTTCTTTTTGCTGTTTCGTCCCGCCACGAACTCGTCAGACCGGAAAGCGTTTGTGTCCCCTTGCAGAAGACAAATCCAGTGACAGCTTTGTTTGTTTCCCCGATGGACTTGTGTGCTTCAACCGACGTCGTACTAGGATCGCTATCGATGAC
512190611	S7Nonbistable	TTTTTCTTTTTGCTGTTTCGTCCCGCGCCAAGGGTTCTTCAGACTGATTCATGGCATCTAGTGCACATCGGCAAAATCCAGTGACAGCTTTGTTTGTTTCCCCGATGGACTTGTGTGCTTCAACCGACGTCGTACTAGGATCGCTATCGATGAC
511112579	S7Nonbistable	TTTTTCTTTTTGCTGTTTCGTCCCCACCACGAGACTCATCGGACCGGCTTAAGGTTATCCCACGACTAGCGAAGAACATCCAGTGACAGCTTTGTTTGTTTCCCCGATGGACTTGTGTGCTTCAACCGACGTCGTACTAGGATCGCTATCGATG
510203688	S7Nonbistable	TTTTTCTTTTTGCTGTTTCGTCCTGGCACGGCAAGCTCCGATCGCATGGACTCTTCGAACTGAAAATACCATCCAGTGACAGCTTTGTTTGTTTCCCCGATGGACTTGTGTGCTTCAACCGACGTCGTACTAGGATCGCTATCGATGACGATCT
511139284	S7Nonbistable	TTTTTCTTTTTGCTGTTTCGTCCCACACCGCACACGCAGTCGAATGTCGATACGGACTCGTCGGACCGGAATTGAAATCCAGTGACAGCTTTGTTTGTTTCCCCGATGGACTTGTGTGCTTCAACCGACGTCGTACTAGGATCGCTATCGATGA
510204840	S7Nonbistable	TTTTTCTTTTTGCTGTTTCGTCCCGCGGTTGAACTCGTCGGACTAGATCGATCGAAAATCCAGTGACAGCTTTGTTTGTTTCCCCGATGGACTTGTGTGCTTCAACCGACGTCGTACTAGGATCGCTATCGATGACGATCTCGATGCAACGTAC
510216788	S7Nonbistable	TTTTTCTTTTTGCTGTTTCGTCCCGCCACAGACTCGTCAGACCAGATTGCTTTATGCCCACGCGGCTACGGAGCGTTCCAGTGACAGCTTTGTTTGTTTCCCCGATGGACTTGTGTGCTTCAACCGACGTCGTACTAGGATCGCTATCGATGAC
511083879	S7Nonbistable	TTTTTCTTTTTGCTGTTTCGTCCCACCCGTCGCAACCAACTACAGACTCGTCAGACCGGAAGAGGTTCATGTGCACTCAGCGACAGTAAATCCAGTGACAGCTTTGTTTGTTTCCCCGATGGACTTGTGTGCTTCAACCGACGTCGTACTAGGA
510210155	S7Nonbistable	TTTTTCTTTTTGCTGTTTCGTCCCACCCGAAAGACACATCAGACCGGAATACGGGTTTATCGCACTGTTACGCACGAATCCAGTGACAGCTTTGTTTGTTTCCCCGATGGACTTGTGTGCTTCAACCGACGTCGTACTAGGATCGCTATCGATG
510309406	S7Nonbistable	TTTTTCTTTTTGCTGTTTCGTCCCCACCACGAGATTCATCGGACCGGAATAAGGCAATCCTCGCGCACCGCAAGAAAGTCCAGTGACAGCTTTGTTTGTTTCCCCGATGGACTTGTGTGCTTCAACCGACGTCGTACTAGGATCGCTATCGATG
510212783	S7Nonbistable	TTTTTCTTTTTGCTGTTTCGTCCCAGGCTAGCCACAACGTACGGTGCTAAGTCAGACTCGTCGGACCGGATAACCTTCCAGTGACAGCTTTGTTTGTTTCCCCGATGGACTTGTGTGCTTCAACCGACGTCGTACTAGGATCGCTATCGATGAC
511146469	S7Nonbistable	TTTTTCTTTTTGCTGTTTCGTCCCCACCACGAGACTCATCGGACTGATTGCGGTGTTCCAGTTTGAGCTGAAAATCCAGTGACAGCTTTGTTTGTTTCCCCGATGGACTTGTGTGCTTCAACCGACGTCGTACTAGGATCGCTATCGATGACGA
510205722	S7Nonbistable	TTTTTCTTTTTGCTGTTTCGTCCCGCGGTTGAACTCGTCGGACTGAATCGATCGAAAATCCAGTGACAGCTTTGTTTGTTTCCCCGATGGACTTGTGTGCTTCAACCGACGTCGTACTAGGATCGCTATCGATGACGATCTCGATGCAACGTAC
565770089	S7Nonbistable	TTTTTCTTTTTGCTGTTTCGTCCTGGGTGTGAAGCAATCAACTTTTTCGACACGGACTCATCGGACCGGACACCATCCAGTGACAGCTTTGTTTGTTTCCCCGATGGACTTGTGTGCTTCAACCGACGTCGTACTAGGATCGCTATCGATGACG
510204325	S7Nonbistable	TTTTTCTTTTTGCTGTTTCGTCCCACCCAACACGCAGACACATCGGACTCATCAGACCGGATATCGAGAGAAATTGCGCCGCTGTAAAGGCTCCAGTGACAGCTTTGTTTGTTTCCCCGATGGACTTGTGTGCTTCAACCGACGTCGTACTAGG
510220275	S7Nonbistable	TTTTTCTTTTTGCTGTTTCGTCCCGCGCCAAGGGTTCTTCAGACTGATTCATGGCATCCAGTGCACATTGGCAAAATCCAGTGACAGCTTTGTTTGTTTCCCCGATGGACTTGTGTGCTTCAACCGACGTCGTACTAGGATCGCTATCGATGAC
510203116	S7Nonbistable	TTTTTCTTTTTGCTGTTTCGTCCGCCATAAGGACTTGTCAAACCAGATGACTTTTCCAGTGACAGCTTTGTTTGTTTCCCCGATGGACTTGTGTGCTTCAACCGACGTCGTACTAGGATCGCTATCGATGACGATCTCGATGCAACGTACTGAC
510210847	S7Nonbistable	TTTTTCTTTTTGCTGTTTCGTCCCACGCAGACTCATCGGACCGGATAGCGTGTGTCATTCCCCTAACGAAGAATCTCCAGTGACAGCTTTGTTTGTTTCCCCGATGGACTTGTGTGCTTCAACCGACGTCGTACTAGGATCGCTATCGATGACG
510218548	S7Nonbistable	TTTTTCTTTTTGCTGTTTCGTCCCGCCACGGATTCATCAGACCAGAAGCACACCCACAGTAGCCGACTGCAAGTCTCCAGTGACAGCTTTGTTTGTTTCCCCGATGGACTTGTGTGCTTCAACCGACGTCGTACTAGGATCGCTATCGATGACG
510287327	S7Nonbistable	TTTTTCTTTTTGCTGTTTCGTCCTGCACCGTGAACTCATCAGACTGAAGGCGCGTGTCCCCATGTCCAGTGACAACAATCCAGTGACAGCTTTGTTTGTTTCCCCGATGGACTTGTGTGCTTCAACCGACGTCGTACTAGGATCGCTATCGATG
510322593	S7Nonbistable	TTTTTCTTTTTGCTGTTTCGTCCCACGCTACCGAGACTCGTCAGACCGGAAGGCTATTCCGCGCCAAGCAAGCACGTAAATCCAGTGACAGCTTTGTTTGTTTCCCCGATGGACTTGTGTGCTTCAACCGACGTCGTACTAGGATCGCTATCGA
511462162	S7Nonbistable	TTTTTCTTTTTGCTGTTTCGTCCCACACACCCGAGAAGATCGAGGCACACGAGAACTCATCAGACCAGACATGTCCAGTGTCCAGTGACAGCTTTGTTTGTTTCCCCGATGGACTTGTGTGCTTCAACCGACGTCGTACTAGGATCGCTATCGA
510203420	S7Nonbistable	TTTTTCTTTTTGCTGTTTCGTCCCGCCACGGATTCATCAGACCGGATTCGCACCTTCATGTCATGACAACAAGAAAGTCCAGTGACAGCTTTGTTTGTTTCCCCGATGGACTTGTGTGCTTCAACCGACGTCGTACTAGGATCGCTATCGATGA
510223104	S7Nonbistable	TTTTTCTTTTTGCTGTTTCGTCCCGGGCAAAGAACTCGTCGGACCGGAATGTGCCCTTTACTCTGCTTAACGCAGTTATCCAGTGACAGCTTTGTTTGTTTCCCCGATGGACTTGTGTGCTTCAACCGACGTCGTACTAGGATCGCTATCGATG
510224149	S7Nonbistable	TTTTTCTTTTTGCTGTTTCGTCCCGGGCAGTGAGGAGCGTGTTTCGTCATACAGACTCGTCAGACTGAAAATCCAGTGACAGCTTTGTTTGTTTCCCCGATGGACTTGTGTGCTTCAACCGACGTCGTACTAGGATCGCTATCGATGACGATCT
565703536	S7Nonbistable	TTTTTCTTTTTGCTGTTTCGTCCCCGGAGCAGTATGGCGAATGGTAGTGTGGCGGACTCGTCAGACTGAAAATCCAGTGACAGCTTTGTTTGTTTCCCCGATGGACTTGTGTGCTTCAACCGACGTCGTACTAGGATCGCTATCGATGACGATC
510359002	S7Nonbistable	TTTTTCTTTTTGCTGTTTCGTCCCGCCACGGATTCATCAGACCAGAGCACACTTCCCGTTCACGACGAATAGAAAGTCCAGTGACAGCTTTGTTTGTTTCCCCGATGGACTTGTGTGCTTCAACCGACGTCGTACTAGGATCGCTATCGATGAC
510218494	S7Nonbistable	TTTTTCTTTTTGCTGTTTCGTCCCGCCACGGAGTCATCAGACCAGAGTCGCTCTCCCAAGCTGCATAACAAGGAAGTCCAGTGACAGCTTTGTTTGTTTCCCCGATGGACTTGTGTGCTTCAACCGACGTCGTACTAGGATCGCTATCGATGAC
510213818	S7Nonbistable	TTTTTCTTTTTGCTGTTTCGTCCCCACCGCAGAACTCGTCAGACCAGATCACGGTGCTTCATTCCATCGCTCGACAGAAAATCCAGTGACAGCTTTGTTTGTTTCCCCGATGGACTTGTGTGCTTCAACCGACGTCGTACTAGGATCGCTATCG
512389487	S7Nonbistable	TTTTTCTTTTTGCTGTTTCGTCCCCACCACGAGACTCATCGGACCGGATTGCGGTATCCCATCGATCATTCAAGGAAATCCAGTGACAGCTTTGTTTGTTTCCCCGATGGACTTGTGTGCTTCAACCGACGTCGTACTAGGATCGCTATCGATG
510224107	S7Nonbistable	TTTTTCTTTTTGCTGTTTCGTCCCGGGCAGTAAACACGTGTTTCGCCATAAGTGGGCTCATCAGACCGCATCCAAAATCCAGTGACAGCTTTGTTTGTTTCCCCGATGGACTTGTGTGCTTCAACCGACGTCGTACTAGGATCGCTATCGATGA
514452923	S7Nonbistable	TTTTTCTTTTTGCTGTTTCGTCCCCACCACGAGACTCATCGGACCGGATTAGCAGAACTCTAGTAGCTCACCGCAGGTGTCCAGTGACAGCTTTGTTTGTTTCCCCGATGGACTTGTGTGCTTCAACCGACGTCGTACTAGGATCGCTATCGAT
565483822	S7Nonbistable	TTTTTCTTTTTGCTGTTTCGTCCCCACCACGAGACTCATCGGACTGATTGCGGTGTTCCAGTGGCCACCTGCCAAAGGTTCCAGTGACAGCTTTGTTTGTTTCCCCGATGGACTTGTGTGCTTCAACCGACGTCGTACTAGGATCGCTATCGAT
510259287	S7Nonbistable	TTTTTCTTTTTGCTGTTTCGTCCCCACCACGAGACTCATCGGACCAGACATGGACAGCTTGCGTTTTGTTGTCCCGGCTCCAGTGACAGCTTTGTTTGTTTCCCCGATGGACTTGTGTGCTTCAACCGACGTCGTACTAGGATCGCTATCGATG
510225355	S7Nonbistable	TTTTTCTTTTTGCTGTTTCGTCCCGGGGCATGCAAAGCGTGTTTCATCCAATTGGATTCATCAGACCGAATGTGAAAATCCAGTGACAGCTTTGTTTGTTTCCCCGATGGACTTGTGTGCTTCAACCGACGTCGTACTAGGATCGCTATCGATG
512557913	S7Nonbistable	TTTTTCTTTTTGCTGTTTCGTCCCACCACACGTTTGCACGACGAGATCTCATCAGACCGGATGTAAGTGTCCAGTTTACTCCAGTGACAGCTTTGTTTGTTTCCCCGATGGACTTGTGTGCTTCAACCGACGTCGTACTAGGATCGCTATCGAT
510218540	S7Nonbistable	TTTTTCTTTTTGCTGTTTCGTCCCGCCACGGAGTCATCAGACCGGATGTCGCATGAGCAGCTTTTGTTTCGTGCCCTCCAGTGACAGCTTTGTTTGTTTCCCCGATGGACTTGTGTGCTTCAACCGACGTCGTACTAGGATCGCTATCGATGAC
512154046	S7Nonbistable	TTTTTCTTTTTGCTGTTTCGTCCTCGGCCACATGACACACACCACGTTAGCGAACTCATCGAACTGAACCCAATCCAGTGACAGCTTTGTTTGTTTCCCCGATGGACTTGTGTGCTTCAACCGACGTCGTACTAGGATCGCTATCGATGACGAT
510212679	S7Nonbistable	TTTTTCTTTTTGCTGTTTCGTCCCAGGCGCGCAGCCGAGTTTGAGGTCAACGCGGACTCATCAGACTAGATTACCGCCTCCAGTGACAGCTTTGTTTGTTTCCCCGATGGACTTGTGTGCTTCAACCGACGTCGTACTAGGATCGCTATCGATG
510227373	S7Nonbistable	TTTTTCTTTTTGCTGTTTCGTCCGCACAACACCACCCTCAGACGGCGTATCTTGGATTCGTCGGACCAGAATGCCTCCAGTGACAGCTTTGTTTGTTTCCCCGATGGACTTGTGTGCTTCAACCGACGTCGTACTAGGATCGCTATCGATGACG
510356648	S7Nonbistable	TTTTTCTTTTTGCTGTTTCGTCCCCGCCACGAGAGTCATCAGACTGGAAGGCATTTCCACGAACTATGACATGGAAAATCCAGTGACAGCTTTGTTTGTTTCCCCGATGGACTTGTGTGCTTCAACCGACGTCGTACTAGGATCGCTATCGATG
510213523	S7Nonbistable	TTTTTCTTTTTGCTGTTTCGTCCCCACATGCAGACTCATCGGACCGGAAAGTGGCACCAAGCTTGGCGGCTAAGGAAATCCAGTGACAGCTTTGTTTGTTTCCCCGATGGACTTGTGTGCTTCAACCGACGTCGTACTAGGATCGCTATCGATG
510259119	S7Nonbistable	TTTTTCTTTTTGCTGTTTCGTCCCCACCGCAGAACTCGTCAGACCGGATCGGTGTTTAGTGTTGCGCACGCGTAGTGCTCCAGTGACAGCTTTGTTTGTTTCCCCGATGGACTTGTGTGCTTCAACCGACGTCGTACTAGGATCGCTATCGATG
510273078	S7Nonbistable	TTTTTCTTTTTGCTGTTTCGTCCCACCATTGGACTCGTCGGACCGGAGCAGGTTCCCAGTGACTTTACTCGAGAAATCCAGTGACAGCTTTGTTTGTTTCCCCGATGGACTTGTGTGCTTCAACCGACGTCGTACTAGGATCGCTATCGATGAC
510218737	S7Nonbistable	TTTTTCTTTTTGCTGTTTCGTCCCGCCACGGATTCATCAGACCGGATCATGGCTTCCCAACAGTTCGATTGGAAAATCCAGTGACAGCTTTGTTTGTTTCCCCGATGGACTTGTGTGCTTCAACCGACGTCGTACTAGGATCGCTATCGATGAC
513389477	S7Nonbistable	TTTTTCTTTTTGCTGTTTCGTCCCGGGCAGTGAGGAGCGTGTTTCGTCATGCAGACTCTTCAGACCAGAGAAAATCTAGTGACAGCTTTGTTTGTTTCCCCGATGGACTTGTGTGCTTCAACCGACGTCGTACTAGGATCGCTATCGATGACGA
510203400	S7Nonbistable	TTTTTCTTTTTGCTGTTTCGTCCCCAGGCACGGATTCGTCAGACCGGATTGTGTGTAGCCCGCTTTCCAAGTAGAAAGTCCAGTGACAGCTTTGTTTGTTTCCCCGATGGACTTGTGTGCTTCAACCGACGTCGTACTAGGATCGCTATCGATG
510210069	S7Nonbistable	TTTTTCTTTTTGCTGTTTCGTCCCACCCACAGGACTCTTCGGACCGGATCAATTCGGGTTGCAAGGCGTTGGCTTTGCTCCAGTGACAGCTTTGTTTGTTTCCCCGATGGACTTGTGTGCTTCAACCGACGTCGTACTAGGATCGCTATCGATG
512393670	S7Nonbistable	TTTTTCTTTTTGCTGTTTCGTCCCGCGGTTGAACTCGTCGGACTAGATCGATCGTAAATCCAGTGACAGCTTTGTTTGTTTCCCCGATGGACTTGTGTGCTTCAACCGACGTCGTACTAGGATCGCTATCGATGACGATCTCGATGCAACGTAC
510204871	S7Nonbistable	TTTTTCTTTTTGCTGTTTCGTCCGCCATGAGGACTTATCAAACCAGATGACATTTCCAGTGACAGCTTTGTTTGTTTCCCCGATGGACTTGTGTGCTTCAACCGACGTCGTACTAGGATCGCTATCGATGACGATCTCGATGCAACGTACTGAC
513237327	S7Nonbistable	TTTTTCTTTTTGCTGTTTCGTCCCCACCACGAGACTCTTCGGACCGGATGCGATTTCCTCCCCCATCGAGCAAGAAATTCCAGTGACAGCTTTGTTTGTTTCCCCGATGGACTTGTGTGCTTCAACCGACGTCGTACTAGGATCGCTATCGATG
512244911	S7Nonbistable	TTTTTCTTTTTGCTGTTTCGTCCCGCCACGGATTCGTCAGACCAGAAGCACACCCACAGTAGCCGACTGCAAGTCTCCAGTGACAGCTTTGTTTGTTTCCCCGATGGACTTGTGTGCTTCAACCGACGTCGTACTAGGATCGCTATCGATGACG
510218507	S7Nonbistable	TTTTTCTTTTTGCTGTTTCGTCCCGCCACGGAGTCATCAGACCGGAAGGCATCCTCTCGTATCAAGTCGAAAGAAATCCAGTGACAGCTTTGTTTGTTTCCCCGATGGACTTGTGTGCTTCAACCGACGTCGTACTAGGATCGCTATCGATGAC
514770046	S7Nonbistable	TTTTTCTTTTTGCTGTTTCGTCCCGCCACGGATTCATCAGACCAGATCAGCTTGTCTCCTCACTCATCGAGAAAACTCCAGTGACAGCTTTGTTTGTTTCCCCGATGGACTTGTGTGCTTCAACCGACGTCGTACTAGGATCGCTATCGATGAC
510248779	S7Nonbistable	TTTTTCTTTTTGCTGTTTCGTCCCGGGCAAGAGCTCATCAGACCGGAGATAGGCCCACATCCACACACTCGTAGAGTTCCAGTGACAGCTTTGTTTGTTTCCCCGATGGACTTGTGTGCTTCAACCGACGTCGTACTAGGATCGCTATCGATGA
511180805	S7Nonbistable	TTTTTCTTTTTGCTGTTTCGTCCCCACCACGAGATTCATCGGACCGGATTAAGGCAACCTTCCAAGAACGAAAGAAAGTCCAGTGACAGCTTTGTTTGTTTCCCCGATGGACTTGTGTGCTTCAACCGACGTCGTACTAGGATCGCTATCGATG
510271438	S7Nonbistable	TTTTTCTTTTTGCTGTTTCGTCCCGCACACTGACTCGTCAGACCGGATTAATGTGCTTAGTCTCCCTCGTTAGGAAATCCAGTGACAGCTTTGTTTGTTTCCCCGATGGACTTGTGTGCTTCAACCGACGTCGTACTAGGATCGCTATCGATGA
510218694	S7Nonbistable	TTTTTCTTTTTGCTGTTTCGTCCCGCCACGGATTCATCAGACCGGAGTGTCGCATTTCCACGTTGAACGAAGAAAGTCCAGTGACAGCTTTGTTTGTTTCCCCGATGGACTTGTGTGCTTCAACCGACGTCGTACTAGGATCGCTATCGATGAC
522455390	S7Nonbistable	TTTTTCTTTTTGCTGTTTCGTCCCGCCACGGATTCATCAGACCGGATGTGGATCAACAGTGCTTTGTTTTGTCGACCTCCAGTGACAGCTTTGTTTGTTTCCCCGATGGACTTGTGTGCTTCAACCGACGTCGTACTAGGATCGCTATCGATGA
510215451	S7Nonbistable	TTTTTCTTTTTGCTGTTTCGTCCCGACCAAGGACTCGTCAAACCGGAGTAGGCCATTCCCATGCGTAGAGCAATCGTTCCAGTGACAGCTTTGTTTGTTTCCCCGATGGACTTGTGTGCTTCAACCGACGTCGTACTAGGATCGCTATCGATGA
510203165	S7Nonbistable	TTTTTCTTTTTGCTGTTTCGTCCGCCGTAAGGACTTATCAAACCGAATGACATTTCCAGTGACAGCTTTGTTTGTTTCCCCGATGGACTTGTGTGCTTCAACCGACGTCGTACTAGGATCGCTATCGATGACGATCTCGATGCAACGTACTGAC
510203849	S7Nonbistable	TTTTTCTTTTTGCTGTTTCGTCCCCACATGCAGACTCATCGGACCGGAAAGTGGCACCCAGTTTGGCGGCTAAGGAAATCCAGTGACAGCTTTGTTTGTTTCCCCGATGGACTTGTGTGCTTCAACCGACGTCGTACTAGGATCGCTATCGATG
510216953	S7Nonbistable	TTTTTCTTTTTGCTGTTTCGTCCCGCCACGAACTCATCAGACCAGAGATGCAGCCAATCCAGTTGAGGAATGGAAATCCAGTGACAGCTTTGTTTGTTTCCCCGATGGACTTGTGTGCTTCAACCGACGTCGTACTAGGATCGCTATCGATGAC
510203431	S7Nonbistable	TTTTTCTTTTTGCTGTTTCGTCCCGCCACAGATTCATCAGACCGGTGTAGCATCCTTTCTCCAATCGAAGAAAAGTCCAGTGACAGCTTTGTTTGTTTCCCCGATGGACTTGTGTGCTTCAACCGACGTCGTACTAGGATCGCTATCGATGACG
510221811	S7Nonbistable	TTTTTCTTTTTGCTGTTTCGTCCCGCTACGGATTCGTCAGACCAGAGCTTCATCCCACGTTCGTCCTTGTGGAAAATCCAGTGACAGCTTTGTTTGTTTCCCCGATGGACTTGTGTGCTTCAACCGACGTCGTACTAGGATCGCTATCGATGAC
510232960	S7Nonbistable	TTTTTCTTTTTGCTGTTTCGTCCGGCATACAGAACTCGTCAGACTGACTACCTATCTCCAGTGACAGCTTTGTTTGTTTCCCCGATGGACTTGTGTGCTTCAACCGACGTCGTACTAGGATCGCTATCGATGACGATCTCGATGCAACGTACTG
510210827	S7Nonbistable	TTTTTCTTTTTGCTGTTTCGTCCCACGCACGGACACATCAGACCGGATCAGCATCTATCACGACGCCCGCGTTCATTTCCAGTGACAGCTTTGTTTGTTTCCCCGATGGACTTGTGTGCTTCAACCGACGTCGTACTAGGATCGCTATCGATGA
510224291	S7Nonbistable	TTTTTCTTTTTGCTGTTTCGTCCCGGGCATTAGGACTCGTCGGACCGGAATGTTTGCCATGCCCCTCACGCATAGTGAGTCCAGTGACAGCTTTGTTTGTTTCCCCGATGGACTTGTGTGCTTCAACCGACGTCGTACTAGGATCGCTATCGAT
536619759	S7Nonbistable	TTTTTCTTTTTGCTGTTTCGTCCCGCGTGGAGTCATCGGACTGGTCGTTCGTAATCCTGTTGCAACAACTTGGAAATCCAGTGACAGCTTTGTTTGTTTCCCCGATGGACTTGTGTGCTTCAACCGACGTCGTACTAGGATCGCTATCGATGAC
565364801	S7Nonbistable	TTTTTCTTTTTGCTGTTTCGTCCCGCCACGGATTCATCAGACCAGAAGCCTTCCTCGATACGGTGTGCCAAGAAAGTCCAGTGACAGCTTTGTTTGTTTCCCCGATGGACTTGTGTGCTTCAACCGACGTCGTACTAGGATCGCTATCGATGAC
510220521	S7Nonbistable	TTTTTCTTTTTGCTGTTTCGTCCCGCGCTCATCAGACCGGATACGGGAGTGTGTGACCCCATGCGGAGCATTCCAGTGACAGCTTTGTTTGTTTCCCCGATGGACTTGTGTGCTTCAACCGACGTCGTACTAGGATCGCTATCGATGACGATCT
511117925	S7Nonbistable	TTTTTCTTTTTGCTGTTTCGTCCGGCACATCGCAGCGTGTTTCATCCTCTTGAGGATTCATCAGACTTTCCAGTGACAGCTTTGTTTGTTTCCCCGATGGACTTGTGTGCTTCAACCGACGTCGTACTAGGATCGCTATCGATGACGATCTCGA
510205719	S7Nonbistable	TTTTTCTTTTTGCTGTTTCGTCCCGCGGATGATCGACAGTAATGAGCGACCATGGACTCATCGGACTAGATCCCAAAATCCAGTGACAGCTTTGTTTGTTTCCCCGATGGACTTGTGTGCTTCAACCGACGTCGTACTAGGATCGCTATCGATG
511127893	S7Nonbistable	TTTTTCTTTTTGCTGTTTCGTCCCGCCACGGATTCATCAGACCGGAGGCACCATCTTCGGATTCGACCAAAGAAAGTCCAGTGACAGCTTTGTTTGTTTCCCCGATGGACTTGTGTGCTTCAACCGACGTCGTACTAGGATCGCTATCGATGAC
565658043	S7Nonbistable	TTTTTCTTTTTGCTGTTTCGTCCCCACCACGAGACTCTTCGGACCGGATGTTATGGGATTGGCGTTGTTTGTGTTCCCTCCAGTGACAGCTTTGTTTGTTTCCCCGATGGACTTGTGTGCTTCAACCGACGTCGTACTAGGATCGCTATCGATG
510218716	S7Nonbistable	TTTTTCTTTTTGCTGTTTCGTCCCGCCACGGATTCATCAGACCGGATAGCACCATCCACACTCACAGCGTAGAAAGTCCAGTGACAGCTTTGTTTGTTTCCCCGATGGACTTGTGTGCTTCAACCGACGTCGTACTAGGATCGCTATCGATGAC
565658832	S7Nonbistable	TTTTTCTTTTTGCTGTTTCGTCCCCACCGCAGAACTCGTCAGACCAGATCACGGTGCTTCATTCCATCGCTCGACAGAAAATCTAGTGACAGCTTTGTTTGTTTCCCCGATGGACTTGTGTGCTTCAACCGACGTCGTACTAGGATCGCTATCG
510222239	S7Nonbistable	TTTTTCTTTTTGCTGTTTCGTCCCGGCACACAGACTCATCAAACCGGATCGCACACAATGCATGCAGTGCCTTCATTTTCCAGTGACAGCTTTGTTTGTTTCCCCGATGGACTTGTGTGCTTCAACCGACGTCGTACTAGGATCGCTATCGATG
512181215	S7Nonbistable	TTTTTCTTTTTGCTGTTTCGTCCCACCACGAACTCATCAGACTGAACGCGGCTCCACGATCGTCGAATAGTCATGAAATCCAGTGACAGCTTTGTTTGTTTCCCCGATGGACTTGTGTGCTTCAACCGACGTCGTACTAGGATCGCTATCGATG
510213565	S7Nonbistable	TTTTTCTTTTTGCTGTTTCGTCCCCACATTGGACTCGTCGGACCGGACACGTGTTCATAGTCGCACAAACTCTGAAATCCAGTGACAGCTTTGTTTGTTTCCCCGATGGACTTGTGTGCTTCAACCGACGTCGTACTAGGATCGCTATCGATGA
517986487	S7Nonbistable	TTTTTCTTTTTGCTGTTTCGTCCCACCCATGAACTCATCGGACCGGATTCGGGTTCCCGCAGAAATCAACGAGAAAGTCCAGTGACAGCTTTGTTTGTTTCCCCGATGGACTTGTGTGCTTCAACCGACGTCGTACTAGGATCGCTATCGATGA
565390588	S7Nonbistable	TTTTTCTTTTTGCTGTTTCGTCCCGCCACGGATTCATCAGACCAGAAGCACATCACGACCATTACGATCGAAGAAAATCTAGTGACAGCTTTGTTTGTTTCCCCGATGGACTTGTGTGCTTCAACCGACGTCGTACTAGGATCGCTATCGATGA
510262489	S7Nonbistable	TTTTTCTTTTTGCTGTTTCGTCCCGCACGAAGGAGTCATCGGACTGGTGTGACGTGCTATGTATCCAGTGACAGCTTTGTTTGTTTCCCCGATGGACTTGTGTGCTTCAACCGACGTCGTACTAGGATCGCTATCGATGACGATCTCGATGCAA
510217365	S7Nonbistable	TTTTTCTTTTTGCTGTTTCGTCCCGCCACGAACTCGTCAGACCGGAAGGCATCCTTTCAACATCATTCGTCGAAAATCCAGTGACAGCTTTGTTTGTTTCCCCGATGGACTTGTGTGCTTCAACCGACGTCGTACTAGGATCGCTATCGATGAC
510298741	S7Nonbistable	TTTTTCTTTTTGCTGTTTCGTCCGCCGTAAGGACTTTTCAAACAGGATGGCATTTCCAGTGACAGCTTTGTTTGTTTCCCCGATGGACTTGTGTGCTTCAACCGACGTCGTACTAGGATCGCTATCGATGACGATCTCGATGCAACGTACTGAC
510205211	S7Nonbistable	TTTTTCTTTTTGCTGTTTCGTCCCAGGGCGAAGACTCGTCGGACCGGAATGTGCCCTTTACTCTGCTTAACGCAGTTATCCAGTGACAGCTTTGTTTGTTTCCCCGATGGACTTGTGTGCTTCAACCGACGTCGTACTAGGATCGCTATCGATG
565371245	S7Nonbistable	TTTTTCTTTTTGCTGTTTCGTCCCGCCACGAACTCATCAGACCGGAGCCGTCATCTTCCAGTAATCCCGAAAGACAATCCAGTGACAGCTTTGTTTGTTTCCCCGATGGACTTGTGTGCTTCAACCGACGTCGTACTAGGATCGCTATCGATGA
565549256	S7Nonbistable	TTTTTCTTTTTGCTGTTTCGTCCGCCCACATGACCGTGTGAACTTCTCTCGTCGGACCGGAAGTGAAAATCCAGTGACAGCTTTGTTTGTTTCCCCGATGGACTTGTGTGCTTCAACCGACGTCGTACTAGGATCGCTATCGATGACGATCTCG
510355683	S7Nonbistable	TTTTTCTTTTTGCTGTTTCGTCCCCACACCGCGCGCATCAAGTCGTGACACAAGGACTCGTCAGACCGAATTGGTGTCCAGTCAATCCAGTGACAGCTTTGTTTGTTTCCCCGATGGACTTGTGTGCTTCAACCGACGTCGTACTAGGATCGCT
511228726	S7Nonbistable	TTTTTCTTTTTGCTGTTTCGTCCCACCGCACGGACACGTCAGACCAGATTGTTATCGCGGCACAACCTCTAAAGGAAGATCCAGTGACAGCTTTGTTTGTTTCCCCGATGGACTTGTGTGCTTCAACCGACGTCGTACTAGGATCGCTATCGAT
524666489	S7Nonbistable	TTTTTCTTTTTGCTGTTTCGTCCCACCCAACACGCAGACACATCGGACTCATCAGACGAGATCGTGTTACATTCGCCAACCGCGTTAGGTTTCCAGTGACAGCTTTGTTTGTTTCCCCGATGGACTTGTGTGCTTCAACCGACGTCGTACTAGG
565356558	S7Nonbistable	TTTTTCTTTTTGCTGTTTCGTCCCACCACACTGACTCGTCAGACTAGATTGTTAATGCGAAATTAACGTGGCTTGAAAATCCAGTGACAGCTTTGTTTGTTTCCCCGATGGACTTGTGTGCTTCAACCGACGTCGTACTAGGATCGCTATCGAT
565361330	S7Nonbistable	TTTTTCTTTTTGCTGTTTCGTCCCGCGCAATTGAACTCATCGGACCGGATCGCGCCTTCCCCAACATTTGTCGAGAAAATTCCAGTGACAGCTTTGTTTGTTTCCCCGATGGACTTGTGTGCTTCAACCGACGTCGTACTAGGATCGCTATCGA
510356342	S7Nonbistable	TTTTTCTTTTTGCTGTTTCGTCCCCCACCCACAGGACTCATCGGACCGGATCAATTCGGGTTGCAAGGCGTTGGCTTTGCTCCAGTGACAGCTTTGTTTGTTTCCCCGATGGACTTGTGTGCTTCAACCGACGTCGTACTAGGATCGCTATCGA
565357967	S7Nonbistable	TTTTTCTTTTTGCTGTTTCGTCCCCGCCACGAGAGTCATCAGACCGAGCCATCCAGTGTAATTCCGAACACCAGAAAATTCAGTGACAGCTTTGTTTGTTTCCCCGATGGACTTGTGTGCTTCAACCGACGTCGTACTAGGATCGCTATCGATG
510269709	S7Nonbistable	TTTTTCTTTTTGCTGTTTCGTCCCGCCACGAACTCATCAGACTAGACGCGGCTCCACATAGTGTCCAGTTACGTGAAATCCAGTGACAGCTTTGTTTGTTTCCCCGATGGACTTGTGTGCTTCAACCGACGTCGTACTAGGATCGCTATCGATG
565366119	S7Nonbistable	TTTTTCTTTTTGCTGTTTCGTCCCACCGATCTCCCTAGCGCTGACTTGTATTCGGACTCATCAGACCGGACCTCTTCCTCCAGTGACAGCTTTGTTTGTTTCCCCGATGGACTTGTGTGCTTCAACCGACGTCGTACTAGGATCGCTATCGATG
565448218	S7Nonbistable	TTTTTCTTTTTGCTGTTTCGTCCCGGGGCATGCAAAGCGTGTTTCTGCCAGATGCGTCGTCAGACTGAAAATCCAGTGACAGCTTTGTTTGTTTCCCCGATGGACTTGTGTGCTTCAACCGACGTCGTACTAGGATCGCTATCGATGACGATCT
510260974	S7Nonbistable	TTTTTCTTTTTGCTGTTTCGTCCCACCGTGCGTAAGTTACATGCGAGTATAACGGACTCATCGGACCAGAGTTGACCTCCAGTGACAGCTTTGTTTGTTTCCCCGATGGACTTGTGTGCTTCAACCGACGTCGTACTAGGATCGCTATCGATGA
510310399	S7Nonbistable	TTTTTCTTTTTGCTGTTTCGTCCCGCCACAGATTCATCAGACCAGAAGCACACCCACAGTAGCCGACTGCAAGTCTCCAGTGACAGCTTTGTTTGTTTCCCCGATGGACTTGTGTGCTTCAACCGACGTCGTACTAGGATCGCTATCGATGACG
510325395	S7Nonbistable	TTTTTCTTTTTGCTGTTTCGTCCCGCCACAGACTCGTCAGACCAGATTGCGTTCGTCCCGCTTATGTTCACGGAAATCCAGTGACAGCTTTGTTTGTTTCCCCGATGGACTTGTGTGCTTCAACCGACGTCGTACTAGGATCGCTATCGATGAC
511152401	S7Nonbistable	TTTTTCTTTTTGCTGTTTCGTCCTAACCATAGACTCGTCGGACCGGAAGGCATTGACATGTGCTGCTTTCGTCAAAATCCAGTGACAGCTTTGTTTGTTTCCCCGATGGACTTGTGTGCTTCAACCGACGTCGTACTAGGATCGCTATCGATGA
510291535	S7Nonbistable	TTTTTCTTTTTGCTGTTTCGTCCTGCCCCATGAACTCGTCAGACCGGATGTTGTCGTTGTGCGACAAGGAGCTGAAAATCCAGTGACAGCTTTGTTTGTTTCCCCGATGGACTTGTGTGCTTCAACCGACGTCGTACTAGGATCGCTATCGATG
510242055	S7Nonbistable	TTTTTCTTTTTGCTGTTTCGTCCCGCCACGGATTCATCAGACCAGATTAGCTTTCGTCCCGCATACAGAAGGAAAGTCCAGTGACAGCTTTGTTTGTTTCCCCGATGGACTTGTGTGCTTCAACCGACGTCGTACTAGGATCGCTATCGATGAC
511123983	S7Nonbistable	TTTTTCTTTTTGCTGTTTCGTCCCATCCCAGGACTCGTCGGACCGGATGTACGCCGCGATAATCTTGCCACGCAGTGTCCAGTGACAGCTTTGTTTGTTTCCCCGATGGACTTGTGTGCTTCAACCGACGTCGTACTAGGATCGCTATCGATGA
521115095	S7Nonbistable	TTTTTCTTTTTGCTGTTTCGTCCCGCCACGGATTCATCAGACCGGTTGGCTAGCATCTCCAGGTGTCCCGAAGAAAACTCCAGTGACAGCTTTGTTTGTTTCCCCGATGGACTTGTGTGCTTCAACCGACGTCGTACTAGGATCGCTATCGATG
565817303	S7Nonbistable	TTTTTCTTTTTGCTGTTTCGTCCCACGCGGAAGGACTCGTCCGACCAGATACCAAGCCTACAAGCTCGCCGCTAAACATCCAGTGACAGCTTTGTTTGTTTCCCCGATGGACTTGTGTGCTTCAACCGACGTCGTACTAGGATCGCTATCGATG
565391539	S7Nonbistable	TTTTTCTTTTTGCTGTTTCGTCCCGCCACGGATTCATCAGACCAGAGCTCTTACGCGATCGTCCACACCACGTTTTTTCCAGTGACAGCTTTGTTTGTTTCCCCGATGGACTTGTGTGCTTCAACCGACGTCGTACTAGGATCGCTATCGATGA
511089459	S7Nonbistable	TTTTTCTTTTTGCTGTTTCGTCCCGCCACAGACTCGTCAGACCAGATTCGGCAACTCAGTAAAATCCAGTGACAGCTTTGTTTGTTTCCCCGATGGACTTGTGTGCTTCAACCGACGTCGTACTAGGATCGCTATCGATGACGATCTCGATGCA
565354766	S7Nonbistable	TTTTTCTTTTTGCTGTTTCGTCCCGGGGCATGCAAAGCGTGTTTCGTCATGCAGACTCTTCAGACCAGACTACAAATCCAGTGATGGAAAATCCAGTGACAGCTTTGTTTGTTTCCCCGATGGACTTGTGTGCTTCAACCGACGTCGTACTAGG
510280618	S7Nonbistable	TTTTTCTTTTTGCTGTTTCGTCCCGCCACAGATTCATCAGACCGGAAGGCAATCCACACACAAGTAAGTGCGAAAATCCAGTGACAGCTTTGTTTGTTTCCCCGATGGACTTGTGTGCTTCAACCGACGTCGTACTAGGATCGCTATCGATGAC
519358448	S7Nonbistable	TTTTTCTTTTTGCTGTTTCGTCCCACCATGGACTCTTCGGACCGGAATTGGTCGCACAACATTCGGCTATGCAAAATCCAGTGACAGCTTTGTTTGTTTCCCCGATGGACTTGTGTGCTTCAACCGACGTCGTACTAGGATCGCTATCGATGAC
512370062	S7Nonbistable	TTTTTCTTTTTGCTGTTTCGTCCTCGGCCACATGACACACACCACGTTAGCGGACTTATCGAACTGAACCTAATCCAGTGACAGCTTTGTTTGTTTCCCCGATGGACTTGTGTGCTTCAACCGACGTCGTACTAGGATCGCTATCGATGACGAT
510216770	S7Nonbistable	TTTTTCTTTTTGCTGTTTCGTCCCGCCACAGACTCGTCAGACCAGATCGGCATGCTCTCATCAAAATCCAGAGAAATCCAGTGACAGCTTTGTTTGTTTCCCCGATGGACTTGTGTGCTTCAACCGACGTCGTACTAGGATCGCTATCGATGAC
510316401	S7Nonbistable	TTTTTCTTTTTGCTGTTTCGTCCCGCCACGAACTCATCAGACCAGAGTGCCATTCCATCGTCCATCCGAAAGAATATCCAGTGACAGCTTTGTTTGTTTCCCCGATGGACTTGTGTGCTTCAACCGACGTCGTACTAGGATCGCTATCGATGAC
512154043	S7Nonbistable	TTTTTCTTTTTGCTGTTTCGTCCTCGGCCACATGACACACACACCACGTTAGCGGACTTATCGAACTGAACCTAATCCAGTGACAGCTTTGTTTGTTTCCCCGATGGACTTGTGTGCTTCAACCGACGTCGTACTAGGATCGCTATCGATGACG
510218525	S7Nonbistable	TTTTTCTTTTTGCTGTTTCGTCCCGCCACGGAGTCATCAGACCGGAGGCATCCCTTCACATCCTAACCAAAGAGAATCCAGTGACAGCTTTGTTTGTTTCCCCGATGGACTTGTGTGCTTCAACCGACGTCGTACTAGGATCGCTATCGATGAC
510219683	S7Nonbistable	TTTTTCTTTTTGCTGTTTCGTCCCGCGAACAAACCGTGTTTCGTACATGATACTCATCAGACCCGACTTCTCGTCCAGTGACAGCTTTGTTTGTTTCCCCGATGGACTTGTGTGCTTCAACCGACGTCGTACTAGGATCGCTATCGATGACGAT
518819587	S7Nonbistable	TTTTTCTTTTTGCTGTTTCGTCCCCACCACGAGACTCATCGGACCAGATTAAGGCAACCTTCCAAGAACGAAAGAAAGTCCAGTGACAGCTTTGTTTGTTTCCCCGATGGACTTGTGTGCTTCAACCGACGTCGTACTAGGATCGCTATCGATG
510454233	S7Nonbistable	TTTTTCTTTTTGCTGTTTCGTCCCGCCACGAACTCATCAGACCAGAGTCGCTTATCCCAAGAGTGAACCCGAGAAATCCAGTGACAGCTTTGTTTGTTTCCCCGATGGACTTGTGTGCTTCAACCGACGTCGTACTAGGATCGCTATCGATGAC
510234348	S7Nonbistable	TTTTTCTTTTTGCTGTTTCGTCCGGCGTACAAGCGTGTTTCATCCGTAGTTGCGGAATCATCAGACCGGATGCGGTCGCACCTGTCGAAAATCCAGTGACAGCTTTGTTTGTTTCCCCGATGGACTTGTGTGCTTCAACCGACGTCGTACTAGG
511193263	S7Nonbistable	TTTTTCTTTTTGCTGTTTCGTCCCGCCACAGACTCGTCAGACCGTGTTACATGCACCTATCCCAAAAGTACAATCCAGTGACAGCTTTGTTTGTTTCCCCGATGGACTTGTGTGCTTCAACCGACGTCGTACTAGGATCGCTATCGATGACGAT
510229374	S7Nonbistable	TTTTTCTTTTTGCTGTTTCGTCCGCCGTAAGGACTTCTCAAACCAGATGACGTTTCCAGTGACAGCTTTGTTTGTTTCCCCGATGGACTTGTGTGCTTCAACCGACGTCGTACTAGGATCGCTATCGATGACGATCTCGATGCAACGTACTGAC
565387796	S7Nonbistable	TTTTTCTTTTTGCTGTTTCGTCCCGCCACAGACTCGTCAGACCAGATGATGCTACCCTCTCGACAAACAAGAAAGTTCCAGTGACAGCTTTGTTTGTTTCCCCGATGGACTTGTGTGCTTCAACCGACGTCGTACTAGGATCGCTATCGATGAC
565651622	S7Nonbistable	TTTTTCTTTTTGCTGTTTCGTCCCGCGCTCATCAGACCGGAAATGCGGATGTTGTTTGAAAATCCAGTGACAGCTTTGTTTGTTTCCCCGATGGACTTGTGTGCTTCAACCGACGTCGTACTAGGATCGCTATCGATGACGATCTCGATGCAAC
513237822	S7Nonbistable	TTTTTCTTTTTGCTGTTTCGTCCCCACCACGAGATTCATCGGACCGGATTGCGGCATATCTCGACAATATCAAGAAAGTCCAGTGACAGCTTTGTTTGTTTCCCCGATGGACTTGTGTGCTTCAACCGACGTCGTACTAGGATCGCTATCGATG
511150500	S7Nonbistable	TTTTTCTTTTTGCTGTTTCGTCCCGCCACGGAGTCATCAGACCGGAAGCTACCTTTCAACACGCGAGTGCCGAAAATCCAGTGACAGCTTTGTTTGTTTCCCCGATGGACTTGTGTGCTTCAACCGACGTCGTACTAGGATCGCTATCGATGAC
510218596	S7Nonbistable	TTTTTCTTTTTGCTGTTTCGTCCCGCCACGGATTCATCAGACCGGAAATGTTGAGACGGCTTGGTTTGTTTGTCCCTCCAGTGACAGCTTTGTTTGTTTCCCCGATGGACTTGTGTGCTTCAACCGACGTCGTACTAGGATCGCTATCGATGAC
565547677	S7Nonbistable	TTTTTCTTTTTGCTGTTTCGTCCCTGTGGATATCGCGAATTCTTCCTCGATACGGACTCATCAGACCGGATCGTCCCCTCCAGTGACAGCTTTGTTTGTTTCCCCGATGGACTTGTGTGCTTCAACCGACGTCGTACTAGGATCGCTATCGATG
510211650	S7Nonbistable	TTTTTCTTTTTGCTGTTTCGTCCCACGTTGACTCATCTGACCGGATCGTGGTTGCTTCCCTTCATACTCAGGATCTCCAGTGACAGCTTTGTTTGTTTCCCCGATGGACTTGTGTGCTTCAACCGACGTCGTACTAGGATCGCTATCGATGACG
510297852	S7Nonbistable	TTTTTCTTTTTGCTGTTTCGTCCCCACACCGCGCGCATCAAGTCGTGACACAAGGACTCGTCAGACCGGAAGTGTCCAGTTTCCAGTGACAGCTTTGTTTGTTTCCCCGATGGACTTGTGTGCTTCAACCGACGTCGTACTAGGATCGCTATCG
565363774	S7Nonbistable	TTTTTCTTTTTGCTGTTTCGTCCCCACCACGAGATTCCTCAGACCGGCTTGCGGCAATCGAAGCTAAACATCGAAAGTCCAGTGACAGCTTTGTTTGTTTCCCCGATGGACTTGTGTGCTTCAACCGACGTCGTACTAGGATCGCTATCGATGA
510218671	S7Nonbistable	TTTTTCTTTTTGCTGTTTCGTCCCGCCACGGATTCATCAGACCGGAGGCACTTCCAGAACACAAGGTTAGAAAGTCCAGTGACAGCTTTGTTTGTTTCCCCGATGGACTTGTGTGCTTCAACCGACGTCGTACTAGGATCGCTATCGATGACGA
565697563	S7Nonbistable	TTTTTCTTTTTGCTGTTTCGTCCCAGGCTCGGACTCTTCAAGACTGTTATGTGCCTTAGTTCCAGTGACAGCTTTGTTTGTTTCCCCGATGGACTTGTGTGCTTCAACCGACGTCGTACTAGGATCGCTATCGATGACGATCTCGATGCAACGT
567302361	Corrected	TTTTTCTTTTTGCTGTTTCGTCCCCACCGCAGAACTCGTCAGACCAGATCACGGTGTTTCATTCCATCTCTCGACAGAAAATCCAGTGACAGCTTTGTTTGTTTCCCGCTTCGTGGCTTTGGGACAAGGTAACGTCGTACTAGGATCGCTATCG
512311405	Corrected	TTTTTCTTTTTGCTGTTTCGTCCCGCGCTGTTTCGTCAAACGACTCGTCAGACTGAAAATCCAGTGACAGCTTTGTTTGTTTCCCGCTTCGTGGCTTTGGGACAAGGTAACGTCGTACTAGGATCGCTATCGATGACGATCTCGATGCAACGTA
568243281	Corrected	TTTTTCTTTTTGCTGTTTCGTCCCGGGAGTGCTGTTTCGTCCATCGCAGGAGTCGTCAGACAGTTCGATCAAGAAAATCCAGTGACAGCTTTGTTTGTTTCCCGCTTCGTGGCTTTGGGACAAGGTAACGTCGTACTAGGATCGCTATCGATGA
573208547	Corrected	TTTTTCTTTTTGCTGTTTCGTCCCGGGCCAAGCTGTTTCGTCCATCGCAGGAGTCGTCAGACTAGATCGCATCCAGTTCCAGTGAAAAAGGAAGTCCAGTGACAGCTTTGTTTGTTTCCCGCTTCGTGGCTTTGGGACAAGGTAACGTCGTACT
527847404	Corrected	TTTTTCTTTTTGCTGTTTCGTCCCGCCACGAACTCATCAGACCGGAGCCCATTCCCGTTTGCAAACCAAAAGAGAATCCAGTGACAGCTTTGTTTGTTTCCCGCTTCGTGGCTTTGGGACAAGGTAACGTCGTACTAGGATCGCTATCGATGAC
488015344	Corrected	TTTTTCTTTTTGCTGTTTCGTCCGGCCGTAGGACTCCTCAGACAGTCTCCCGATCCAGTGACAGCTTTGTTTGTTTCCCGCTTCGTGGCTTTGGGACAAGGTAACGTCGTACTAGGATCGCTATCGATGACGATCTCGATGCAACGTACTGACG
-1	Corrected	TTTTTCTTTTTGCTGTTTCGTCCCACCATCGCGCAGACACCACGTGAAGACAAGGACTCGTCAGAACTGATCCAGTGACAGCTTTGTTTGTTTCCCGCTTCGTGGCTTTGGGACAAGGTAACGTCGTACTAGGATCGCTATCGATGACGATCTC
477172886	Corrected	TTTTTCTTTTTGCTGTTTCGTCCTGGCGCCAAGGAGAGCGTGGGTCTAAGGACTCATCAGACGGACTGCTCAATCCAGTGACAGCTTTGTTTGTTTCCCGCTTCGTGGCTTTGGGACAAGGTAACGTCGTACTAGGATCGCTATCGATGACGAT
475226619	Corrected	TTTTTCTTTTTGCTGTTTCGTCCTACACCAGGGACTCATCGGACCGGATAACGGTGCCTGAACCCTCGCAGAAGTTCAATCCAGTGACAGCTTTGTTTGTTTCCCGCTTCGTGGCTTTGGGACAAGGTAACGTCGTACTAGGATCGCTATCGAT
473357612	Corrected	TTTTTCTTTTTGCTGTTTCGTCCCCCACATCGGACTCGTCAGACCGGAGAGGTGGGTTTGTCCCGTGATAGGATCGGGTTCCAGTGACAGCTTTGTTTGTTTCCCGCTTCGTGGCTTTGGGACAAGGTAACGTCGTACTAGGATCGCTATCGAT
477172599	Corrected	TTTTTCTTTTTGCTGTTTCGTCCTGTACACGTGCGCAACGTGCGGGTTCAATCGGACTCATCGGACGGACCTTCAATCCAGTGACAGCTTTGTTTGTTTCCCGCTTCGTGGCTTTGGGACAAGGTAACGTCGTACTAGGATCGCTATCGATGAC
473364844	Corrected	TTTTTCTTTTTGCTGTTTCGTCCGCGGAGAGGGCGCTATCGGGGCGCCATCGTGGACTCATCAGACAGATCATCCAGTGACAGCTTTGTTTGTTTCCCGCTTCGTGGCTTTGGGACAAGGTAACGTCGTACTAGGATCGCTATCGATGACGATC
473359313	Corrected	TTTTTCTTTTTGCTGTTTCGTCCTCAGGGGATGCAAGCGAAGTCTACTACATCGGACTCATCAGACCGGACCCGTCTCTCCAGTGACAGCTTTGTTTGTTTCCCGCTTCGTGGCTTTGGGACAAGGTAACGTCGTACTAGGATCGCTATCGATG
473359773	Corrected	TTTTTCTTTTTGCTGTTTCGTCCCCACAGATCGCCAACATTTAGGGCGCAATCGGACTCATCAGACCGGTACCGTCCCTCCAGTGACAGCTTTGTTTGTTTCCCGCTTCGTGGCTTTGGGACAAGGTAACGTCGTACTAGGATCGCTATCGATG
478013119	Corrected	TTTTTCTTTTTGCTGTTTCGTCCGGCGGAGAGGCACGTGTATCAGGCATCGCAGGACTCATCAGACCGGATTGCCGTTTCCAGTGACAGCTTTGTTTGTTTCCCGCTTCGTGGCTTTGGGACAAGGTAACGTCGTACTAGGATCGCTATCGATG
477146397	Corrected	TTTTTCTTTTTGCTGTTTCGTCCCGCGCAATGGACTCTTCAGACCGGAGGATAATGCGCAGTACACGTGAGTGTGCCATCCAGTGACAGCTTTGTTTGTTTCCCGCTTCGTGGCTTTGGGACAAGGTAACGTCGTACTAGGATCGCTATCGATG
504614810	Corrected	TTTTTCTTTTTGCTGTTTCGTCCCACCCAACTCGCAGACACATCGGACTCATCAGACCGGAGAGGTGTCTGTCCATCAATCGTTCGGTATTTCCAGTGACAGCTTTGTTTGTTTCCCGCTTCGTGGCTTTGGGACAAGGTAACGTCGTACTAGG
479240186	Corrected	TTTTTCTTTTTGCTGTTTCGTCCCGCCATAGACTCATCAGACCGGAGCGGTGGCGTGTGCCACATCGGCATGTGATTTCCAGTGACAGCTTTGTTTGTTTCCCGCTTCGTGGCTTTGGGACAAGGTAACGTCGTACTAGGATCGCTATCGATGA
473358112	Corrected	TTTTTCTTTTTGCTGTTTCGTCCCGCACATCGGACTCATCAGACCGGAGAGGTGCTTCGTCGTCCCTAATCTCGGACTTCCAGTGACAGCTTTGTTTGTTTCCCGCTTCGTGGCTTTGGGACAAGGTAACGTCGTACTAGGATCGCTATCGATG
535848463	Corrected	TTTTTCTTTTTGCTGTTTCGTCCCACGCGAAGCGGACATTCGCAGACACATCGGACTCATCAGACCGGAGAGGTGTCTGTCCATCAATCGTTCGGTATTTCCAGTGACAGCTTTGTTTGTTTCCCGCTTCGTGGCTTTGGGACAAGGTAACGTC
535942679	Corrected	TTTTTCTTTTTGCTGTTTCGTCCCCCGCACCCACACGAAATCGAGCAGATTTGGACTCATCGGACAGTTTACGGTTTCCAGTGACAGCTTTGTTTGTTTCCCGCTTCGTGGCTTTGGGACAAGGTAACGTCGTACTAGGATCGCTATCGATGAC
478012864	Corrected	TTTTTCTTTTTGCTGTTTCGTCCCCCGCTGAGCCAGCTAGACCTGTTCTCATTGGACTCATCAGACAGTTTGCGGTTTCCAGTGACAGCTTTGTTTGTTTCCCGCTTCGTGGCTTTGGGACAAGGTAACGTCGTACTAGGATCGCTATCGATGA
510204121	Corrected	TTTTTCTTTTTGCTGTTTCGTCCCGCGTGGAGTCATCAGACGGACCGTTCGAAAATCCAGTGACAGCTTTGTTTGTTTCCCGCTTCGTGGCTTTGGGACAAGGTAACGTCGTACTAGGATCGCTATCGATGACGATCTCGATGCAACGTACTGA
474895210	Corrected	TTTTTCTTTTTGCTGTTTCGTCCGCGGAGAGGCCACATTTAGCGGGCATCGCAGGACTCATCAGACAGAATTCCACTCCAGTGACAGCTTTGTTTGTTTCCCGCTTCGTGGCTTTGGGACAAGGTAACGTCGTACTAGGATCGCTATCGATGAC
474991757	Corrected	TTTTTCTTTTTGCTGTTTCGTCCGCGGAGAGGTTCAGGATTCGAGAACATCGTGGACTCATCAGACAGATCATCCAGTGACAGCTTTGTTTGTTTCCCGCTTCGTGGCTTTGGGACAAGGTAACGTCGTACTAGGATCGCTATCGATGACGATC
474937032	Corrected	TTTTTCTTTTTGCTGTTTCGTCCTCGCGTGTACCCACCGGCGAGCAGGTATACGGACTCATCAGACCAGATCCGCGTTCCAGTGACAGCTTTGTTTGTTTCCCGCTTCGTGGCTTTGGGACAAGGTAACGTCGTACTAGGATCGCTATCGATGA
473358040	Corrected	TTTTTCTTTTTGCTGTTTCGTCCTGGGGCGCGAGTATCATCACACGACATGTCGGACTCATCAGACCGGGCAGTCCCTTCCAGTGACAGCTTTGTTTGTTTCCCGCTTCGTGGCTTTGGGACAAGGTAACGTCGTACTAGGATCGCTATCGATG
477033951	Corrected	TTTTTCTTTTTGCTGTTTCGTCCTGCCATAGTGGATCCTGTGCGAACACATCGGACTCATCAGACCGGAGAGGTGATCGACGTACGTAATCCGCAGGTTATCCAGTGACAGCTTTGTTTGTTTCCCGCTTCGTGGCTTTGGGACAAGGTAACGT
476989011	Corrected	TTTTTCTTTTTGCTGTTTCGTCCCGCGCAGTGAGTTGCTGCATCATCACATCGGACTCATCAGACCGGAGAGGTGAGATATGGAGCACTGCGCCAATGTTCCAGTGACAGCTTTGTTTGTTTCCCGCTTCGTGGCTTTGGGACAAGGTAACGTC
477174303	Corrected	TTTTTCTTTTTGCTGTTTCGTCCGGCGGAGAGGCATGTGTATCAGGCATCGCTGGACTCATCAGACGGATTTACGCCAATCCAGTGACAGCTTTGTTTGTTTCCCGCTTCGTGGCTTTGGGACAAGGTAACGTCGTACTAGGATCGCTATCGAT
473872571	Corrected	TTTTTCTTTTTGCTGTTTCGTCCGCGGAGAGGCATGTGTATCAGGCATCGCAGGACTCATCAGACAGACTCTCAATCCAGTGACAGCTTTGTTTGTTTCCCGCTTCGTGGCTTTGGGACAAGGTAACGTCGTACTAGGATCGCTATCGATGACG
480083453	Corrected	TTTTTCTTTTTGCTGTTTCGTCCGCGGAGAGGGCGCTATCGGGGCACCATCGTGGACTCATCAGACAGTCTCGCGTTCCAGTGACAGCTTTGTTTGTTTCCCGCTTCGTGGCTTTGGGACAAGGTAACGTCGTACTAGGATCGCTATCGATGAC
482437394	Corrected	TTTTTCTTTTTGCTGTTTCGTCCGCGGAGAGGCCACTTTGTTCGGGGCATCGAGGACTCATCAGACAGATCTTCCAGTGACAGCTTTGTTTGTTTCCCGCTTCGTGGCTTTGGGACAAGGTAACGTCGTACTAGGATCGCTATCGATGACGATC
482440740	Corrected	TTTTTCTTTTTGCTGTTTCGTCCGCGGAGAGGTGCTCTGAGGGAACACATCGAGGACTCATCAGACAGACTCTCAATCCAGTGACAGCTTTGTTTGTTTCCCGCTTCGTGGCTTTGGGACAAGGTAACGTCGTACTAGGATCGCTATCGATGAC
505972784	Corrected	TTTTTCTTTTTGCTGTTTCGTCCCACGCCACGAGACTCATCGGACCGGAGAGGACTTCAAGGGGTTGAAATCGTCGGCTTCCAGTGACAGCTTTGTTTGTTTCCCGCTTCGTGGCTTTGGGACAAGGTAACGTCGTACTAGGATCGCTATCGAT
505974630	Corrected	TTTTTCTTTTTGCTGTTTCGTCCCGCCACGAACTCATCAGACCGGAGAGGCTTACTCATTTCAGCATCGGCATTATTCCAGTGACAGCTTTGTTTGTTTCCCGCTTCGTGGCTTTGGGACAAGGTAACGTCGTACTAGGATCGCTATCGATGAC
485142034	Corrected	TTTTTCTTTTTGCTGTTTCGTCCAGGATGGTGGACTCGTCAGACCGGACCGTCCCTCAATCGAATCGACAACTCGAACTCCAGTGACAGCTTTGTTTGTTTCCCGCTTCGTGGCTTTGGGACAAGGTAACGTCGTACTAGGATCGCTATCGATG
480135503	Corrected	TTTTTCTTTTTGCTGTTTCGTCCCGCCACGAACTCATCAGACCGGAGCCGCTCAGCACACCAAATATGGTCATGCATCCAGTGACAGCTTTGTTTGTTTCCCGCTTCGTGGCTTTGGGACAAGGTAACGTCGTACTAGGATCGCTATCGATGAC
481692382	Corrected	TTTTTCTTTTTGCTGTTTCGTCCTGGGCTGGATAGTACAGCGCTCCCAATGTCGGACTCATCAGACCGGACACCCTTCCAGTGACAGCTTTGTTTGTTTCCCGCTTCGTGGCTTTGGGACAAGGTAACGTCGTACTAGGATCGCTATCGATGAC
484244573	Corrected	TTTTTCTTTTTGCTGTTTCGTCCTGGCATTGCGGTAGCGCGAGGTTACGCTAAGGACTCATCAGACCGAAAGCCTCCATCCAGTGACAGCTTTGTTTGTTTCCCGCTTCGTGGCTTTGGGACAAGGTAACGTCGTACTAGGATCGCTATCGATG
536070526	Corrected	TTTTTCTTTTTGCTGTTTCGTCCCACCACAGACTCGTCAGACCGGATATCGGTAAGTTCGCCGAAAGATCGGTTACTCCAGTGACAGCTTTGTTTGTTTCCCGCTTCGTGGCTTTGGGACAAGGTAACGTCGTACTAGGATCGCTATCGATGAC
492799334	Corrected	TTTTTCTTTTTGCTGTTTCGTCCTGGGCACGTGCGCAACGTGTGGGTTCAATCGGACTCATCGGACGGACCACTAAATCCAGTGACAGCTTTGTTTGTTTCCCGCTTCGTGGCTTTGGGACAAGGTAACGTCGTACTAGGATCGCTATCGATGA
536870985	Corrected	TTTTTCTTTTTGCTGTTTCGTCCGCGGAGAGGTGAGTAGAAATGACACATCGTGGACTCATCAGACAGATCATCCAGTGACAGCTTTGTTTGTTTCCCGCTTCGTGGCTTTGGGACAAGGTAACGTCGTACTAGGATCGCTATCGATGACGATC
547299964	Corrected	TTTTTCTTTTTGCTGTTTCGTCCCTGCCACAGGACTCATCGGACCGGAGAGGACTTCAAGGGGTTGAAATCGTCGGCTTCCAGTGACAGCTTTGTTTGTTTCCCGCTTCGTGGCTTTGGGACAAGGTAACGTCGTACTAGGATCGCTATCGATG
482370107	Corrected	TTTTTCTTTTTGCTGTTTCGTCCCGGGCCAGGCAGAGCTGTTTCGTCATACGTGGACTCATCAGATCGCATCCAGTGACAGCTTTGTTTGTTTCCCGCTTCGTGGCTTTGGGACAAGGTAACGTCGTACTAGGATCGCTATCGATGACGATCTC
536384056	Corrected	TTTTTCTTTTTGCTGTTTCGTCCCGCGCACCCACACGAAATCGAGCAGATTTGGACTCATCAGACAGTTCGCGCATTCCAGTGACAGCTTTGTTTGTTTCCCGCTTCGTGGCTTTGGGACAAGGTAACGTCGTACTAGGATCGCTATCGATGAC
510216609	Corrected	TTTTTCTTTTTGCTGTTTCGTCCCGCCAAGAGCATTGCTGTTTCGCCTCGAGAGGGCTCGTCAGACCGTAATCATCCAGTGATGGAAAATCCAGTGACAGCTTTGTTTGTTTCCCGCTTCGTGGCTTTGGGACAAGGTAACGTCGTACTAGGAT
512128637	Corrected	TTTTTCTTTTTGCTGTTTCGTCCGCAGCTGTTTCGCGTCTAGCTCGTCAGACCGGATACGACTCTCACTCATCGAAAGCAAGAAAATCCAGTGACAGCTTTGTTTGTTTCCCGCTTCGTGGCTTTGGGACAAGGTAACGTCGTACTAGGATCGC
511089272	Corrected	TTTTTCTTTTTGCTGTTTCGTCCCGCCAAGAGAAGCTCGCTGTTTCGTCCAACGGACTCGTCAGACCAGAGAAAATCCAGTGACAGCTTTGTTTGTTTCCCGCTTCGTGGCTTTGGGACAAGGTAACGTCGTACTAGGATCGCTATCGATGACG
568204129	Corrected	TTTTTCTTTTTGCTGTTTCGTCCCGCGCAGAGTCATCAGACAGTCCGTTCGAAAATCCAGTGACAGCTTTGTTTGTTTCCCGCTTCGTGGCTTTGGGACAAGGTAACGTCGTACTAGGATCGCTATCGATGACGATCTCGATGCAACGTACTGA
567075043	Corrected	TTTTTCTTTTTGCTGTTTCGTCCGGCACACACGCATGCTGTTTCTAGGCCCATCAGCCTGTCATCAGACCAGAGAAAATCCAGTGACAGCTTTGTTTGTTTCCCGCTTCGTGGCTTTGGGACAAGGTAACGTCGTACTAGGATCGCTATCGATG
567794506	Corrected	TTTTTCTTTTTGCTGTTTCGTCCCGCCACGGATTCATCAGACCGAGCCATCCAGTGTAATTCCGAACACCAGAAAATCCAGTGACAGCTTTGTTTGTTTCCCGCTTCGTGGCTTTGGGACAAGGTAACGTCGTACTAGGATCGCTATCGATGAC
566874134	Corrected	TTTTTCTTTTTGCTGTTTCGTCCCGCCACGAACTCATCAGACCAGAAGCACATCACGACCATTACGATCGAAGAAAATCCAGTGACAGCTTTGTTTGTTTCCCGCTTCGTGGCTTTGGGACAAGGTAACGTCGTACTAGGATCGCTATCGATGA
566236960	Corrected	TTTTTCTTTTTGCTGTTTCGTCCCGCCACGAACTCGTCAGACTGATTGCCATCTCCAGTTAGCGCACCAACCGAAAATCCAGTGACAGCTTTGTTTGTTTCCCGCTTCGTGGCTTTGGGACAAGGTAACGTCGTACTAGGATCGCTATCGATGA
510227835	Corrected	TTTTTCTTTTTGCTGTTTCGTCCGCAGAGTTTGCTGTTTCGTTTGTACTCATCAGACCGAAAGTTCCAGTTTGCCCAGAAAATCCAGTGACAGCTTTGTTTGTTTCCCGCTTCGTGGCTTTGGGACAAGGTAACGTCGTACTAGGATCGCTATC
566748528	Corrected	TTTTTCTTTTTGCTGTTTCGTCCCGCCACAGACTCTTCAGACCGAACCCCGTTCCCGCTCACAATTGCCGAGAAAATCCAGTGACAGCTTTGTTTGTTTCCCGCTTCGTGGCTTTGGGACAAGGTAACGTCGTACTAGGATCGCTATCGATGAC
567101710	Corrected	TTTTTCTTTTTGCTGTTTCGTCCGCTTGAACTCTTCAGACTGAATCCAGTTCCAGTTGCTAAACCAGAAAATCCAGTGACAGCTTTGTTTGTTTCCCGCTTCGTGGCTTTGGGACAAGGTAACGTCGTACTAGGATCGCTATCGATGACGATCT
506180635	Corrected	TTTTTCTTTTTGCTGTTTCGTCCTACACCAGGGACTCATCGGACCGGATAACGGTGCCCGAACCCACGCAGAAGTTCAATCCAGTGACAGCTTTGTTTGTTTCCCGCTTCGTGGCTTTGGGACAAGGTAACGTCGTACTAGGATCGCTATCGAT
477172569	Corrected	TTTTTCTTTTTGCTGTTTCGTCCTACACCAGGGACTCATCGGACCGGATAACGGTGCCTGAACCTACGCAGAAGTTCAATCCAGTGACAGCTTTGTTTGTTTCCCGCTTCGTGGCTTTGGGACAAGGTAACGTCGTACTAGGATCGCTATCGAT
506180621	Corrected	TTTTTCTTTTTGCTGTTTCGTCCTACACAAGGGACTCATCGGACCGGATAACGGTGCCTGAACCCACGCAGAAGTTCAATCCAGTGACAGCTTTGTTTGTTTCCCGCTTCGTGGCTTTGGGACAAGGTAACGTCGTACTAGGATCGCTATCGAT
475226628	Corrected	TTTTTCTTTTTGCTGTTTCGTCCTACACCAGGGACTCATCGGACCGGATAACGGTGCCTGAACTCACGCAGAAGTTCAATCCAGTGACAGCTTTGTTTGTTTCCCGCTTCGTGGCTTTGGGACAAGGTAACGTCGTACTAGGATCGCTATCGAT
506175049	Corrected	TTTTTCTTTTTGCTGTTTCGTCCGCGCGGTAACGGTGTTGTTACTCAGTATCCAGGACTCGTCAGACCAGATCTCCGCTCCAGTGACAGCTTTGTTTGTTTCCCGCTTCGTGGCTTTGGGACAAGGTAACGTCGTACTAGGATCGCTATCGATG
477026552	Corrected	TTTTTCTTTTTGCTGTTTCGTCCGCGCGGTAACGGTGTTGTTACTCAGTACCCAGGACTCATCAGACCAGATCTCCGCTCCAGTGACAGCTTTGTTTGTTTCCCGCTTCGTGGCTTTGGGACAAGGTAACGTCGTACTAGGATCGCTATCGATG
477026544	Corrected	TTTTTCTTTTTGCTGTTTCGTCCGCGCGGTAACGGTGTCGTTACTCAGTATCCAGGACTCATCAGACCAGATCTCCGCTCCAGTGACAGCTTTGTTTGTTTCCCGCTTCGTGGCTTTGGGACAAGGTAACGTCGTACTAGGATCGCTATCGATG
473357613	Corrected	TTTTTCTTTTTGCTGTTTCGTCCCCCACATCGGACTCGTCAGACCGGAGAGGTGGGTTTGCCCCGTGATAGGATCGGGTTCCAGTGACAGCTTTGTTTGTTTCCCGCTTCGTGGCTTTGGGACAAGGTAACGTCGTACTAGGATCGCTATCGAT
478054269	Corrected	TTTTTCTTTTTGCTGTTTCGTCCGCGGAGAGGGCGCTATCGGGGCTCCATCGTGGACTCATCAGACAGATCATCCAGTGACAGCTTTGTTTGTTTCCCGCTTCGTGGCTTTGGGACAAGGTAACGTCGTACTAGGATCGCTATCGATGACGATC
472786538	Corrected	TTTTTCTTTTTGCTGTTTCGTCCGCGGAGAGGGCGCTATCGGGGCACCATCGTGGACTCATCAGACAGATCATCCAGTGACAGCTTTGTTTGTTTCCCGCTTCGTGGCTTTGGGACAAGGTAACGTCGTACTAGGATCGCTATCGATGACGATC
485331137	Corrected	TTTTTCTTTTTGCTGTTTCGTCCGCGGAGAGGGCGCCATCGGGGCACCATCGTGGACTCATCAGACAGATCATCCAGTGACAGCTTTGTTTGTTTCCCGCTTCGTGGCTTTGGGACAAGGTAACGTCGTACTAGGATCGCTATCGATGACGATC
474896027	Corrected	TTTTTCTTTTTGCTGTTTCGTCCGCGGAGAGGGCGCTATCGGGGCACCATCGTGGACTCATCAGACAGATCTTCCAGTGACAGCTTTGTTTGTTTCCCGCTTCGTGGCTTTGGGACAAGGTAACGTCGTACTAGGATCGCTATCGATGACGATC
474935290	Corrected	TTTTTCTTTTTGCTGTTTCGTCCTCAGGGGATGCAGGCGAAGTCTACTACATCGGACTCATCAGACCGGACCCGTCTCTCCAGTGACAGCTTTGTTTGTTTCCCGCTTCGTGGCTTTGGGACAAGGTAACGTCGTACTAGGATCGCTATCGATG
506176415	Corrected	TTTTTCTTTTTGCTGTTTCGTCCTCAGGGGATGCAGCGAAGTCTACTACATCGGACTCATCAGACCGGACCCGTCTCTCCAGTGACAGCTTTGTTTGTTTCCCGCTTCGTGGCTTTGGGACAAGGTAACGTCGTACTAGGATCGCTATCGATGA
535862073	Corrected	TTTTTCTTTTTGCTGTTTCGTCCTCAGGGGATGCAAGCGAAATCTACTACATCGGACTCATCAGACCGGACCCGTCTCTCCAGTGACAGCTTTGTTTGTTTCCCGCTTCGTGGCTTTGGGACAAGGTAACGTCGTACTAGGATCGCTATCGATG
506176411	Corrected	TTTTTCTTTTTGCTGTTTCGTCCTCAGGGGATGCAAGCGAGGTCTACTACATCGGACTCATCAGACCGGACCCGTCTCTCCAGTGACAGCTTTGTTTGTTTCCCGCTTCGTGGCTTTGGGACAAGGTAACGTCGTACTAGGATCGCTATCGATG
478027023	Corrected	TTTTTCTTTTTGCTGTTTCGTCCCCACAGATCGCCAACATTTAGAGCGCATTCGGACTCATCAGACCGGTACCGTCCCTCCAGTGACAGCTTTGTTTGTTTCCCGCTTCGTGGCTTTGGGACAAGGTAACGTCGTACTAGGATCGCTATCGATG
477029816	Corrected	TTTTTCTTTTTGCTGTTTCGTCCCCACAGATCGCCAACATTAGAGCGCAATCGGACTCATCAGACCGGTACCGTCCCTCCAGTGACAGCTTTGTTTGTTTCCCGCTTCGTGGCTTTGGGACAAGGTAACGTCGTACTAGGATCGCTATCGATGA
475519738	Corrected	TTTTTCTTTTTGCTGTTTCGTCCCCACAGATCGCCAACATTTAGCGCAATCGGACTCATCAGACCGGTACCGTCCCTCCAGTGACAGCTTTGTTTGTTTCCCGCTTCGTGGCTTTGGGACAAGGTAACGTCGTACTAGGATCGCTATCGATGAC
506880813	Corrected	TTTTTCTTTTTGCTGTTTCGTCCCCACAGATCGCCAACATTTGGAGCGCAATCGGACTCATCAGACCGGTACCGTCCCTCCAGTGACAGCTTTGTTTGTTTCCCGCTTCGTGGCTTTGGGACAAGGTAACGTCGTACTAGGATCGCTATCGATG
480081601	Corrected	TTTTTCTTTTTGCTGTTTCGTCCGCGGAGAGGCACGTGTATCAGGCATCGCAGGACTCATCAGACCGGATTGCCGTTTCCAGTGACAGCTTTGTTTGTTTCCCGCTTCGTGGCTTTGGGACAAGGTAACGTCGTACTAGGATCGCTATCGATGA
506875379	Corrected	TTTTTCTTTTTGCTGTTTCGTCCGCGGAGAGGCATGTGTATCAGGCATCGCAGGACTCATCAGACCGGATTCCCGTTTCCAGTGACAGCTTTGTTTGTTTCCCGCTTCGTGGCTTTGGGACAAGGTAACGTCGTACTAGGATCGCTATCGATGA
472411659	Corrected	TTTTTCTTTTTGCTGTTTCGTCCGGCGGAGAGGCATGTGTATCAGGCATCGCAGGACTCATCAGACCGGATTGCCGTTTCCAGTGACAGCTTTGTTTGTTTCCCGCTTCGTGGCTTTGGGACAAGGTAACGTCGTACTAGGATCGCTATCGATG
475189282	Corrected	TTTTTCTTTTTGCTGTTTCGTCCGCGGAGAGGCATGTGTATCAGGCATCGCAGGACTCATCAGACCGGATTGCCGTTTCCAGTGACAGCTTTGTTTGTTTCCCGCTTCGTGGCTTTGGGACAAGGTAACGTCGTACTAGGATCGCTATCGATGA
473359760	Corrected	TTTTTCTTTTTGCTGTTTCGTCCGGGCAACATCATCCGAGGTGGCGATGACAAGGACTCATCAGACCAGACTTTCCCTCCAGTGACAGCTTTGTTTGTTTCCCGCTTCGTGGCTTTGGGACAAGGTAACGTCGTACTAGGATCGCTATCGATGA
478431495	Corrected	TTTTTCTTTTTGCTGTTTCGTCCGGCGCAATGGACTCTTCAGACCGGAGGATAATGCGCAGTACACGTGAGTGTGCCTTCCAGTGACAGCTTTGTTTGTTTCCCGCTTCGTGGCTTTGGGACAAGGTAACGTCGTACTAGGATCGCTATCGATG
506370295	Corrected	TTTTTCTTTTTGCTGTTTCGTCCCGCGCAATGGACTCTTCAGACCGGAGGATAATGCGCAGTACACATGAGTGTGCCTTCCAGTGACAGCTTTGTTTGTTTCCCGCTTCGTGGCTTTGGGACAAGGTAACGTCGTACTAGGATCGCTATCGATG
506179459	Corrected	TTTTTCTTTTTGCTGTTTCGTCCCGCGCAACGGACTCTTCAGACCGGAGGATAATGCGCAGTACACGTGAGTGTGCCTTCCAGTGACAGCTTTGTTTGTTTCCCGCTTCGTGGCTTTGGGACAAGGTAACGTCGTACTAGGATCGCTATCGATG
473358027	Corrected	TTTTTCTTTTTGCTGTTTCGTCCCGCGCAATGGACTCTTCAGACCGGAGGATAATGCGCAGTACACGTGAGTGTGCCTTCCAGTGACAGCTTTGTTTGTTTCCCGCTTCGTGGCTTTGGGACAAGGTAACGTCGTACTAGGATCGCTATCGATG
480082200	Corrected	TTTTTCTTTTTGCTGTTTCGTCCCCCCCAACACGCAGACACATCGGACTCATCAGACCGGAGAGGTGTCTGTCCATCAATCGTTCGGTATTTCCAGTGACAGCTTTGTTTGTTTCCCGCTTCGTGGCTTTGGGACAAGGTAACGTCGTACTAGG
480082182	Corrected	TTTTTCTTTTTGCTGTTTCGTCCCACCCAACACGCAGACACATCGGACTCATCAGACCGGAGAGGTGTCTGTCCATCCATCGTTCGGTATTTCCAGTGACAGCTTTGTTTGTTTCCCGCTTCGTGGCTTTGGGACAAGGTAACGTCGTACTAGG
506806348	Corrected	TTTTTCTTTTTGCTGTTTCGTCCCACCCAACACGCAGACACATCGGACTCATCAGACCGGAGAGGTGTCTGTCCATCAATCGTTCGGTACTTCCAGTGACAGCTTTGTTTGTTTCCCGCTTCGTGGCTTTGGGACAAGGTAACGTCGTACTAGG
476986555	Corrected	TTTTTCTTTTTGCTGTTTCGTCCCACCCGCACGCAGACACATCGGACTCATCAGACCGGAGAGGTGTCTGTCCATCAATCGTTCGGTATTTCCAGTGACAGCTTTGTTTGTTTCCCGCTTCGTGGCTTTGGGACAAGGTAACGTCGTACTAGGA
538208526	Corrected	TTTTTCTTTTTGCTGTTTCGTCCCCACCCGAAGCGGACATTCGCAGACACATCGGACTCATCAGACCGGAGAGGTGCCTGTCCATCAATCGTTCGGTATTTCCAGTGACAGCTTTGTTTGTTTCCCGCTTCGTGGCTTTGGGACAAGGTAACGT
480082186	Corrected	TTTTTCTTTTTGCTGTTTCGTCCCCACCCGAAGCGGACATTCGCAGACACATCGGACTCGTCAGACCGGAGAGGTGTCTGTCCATCAATCGTTCGGTATTTCCAGTGACAGCTTTGTTTGTTTCCCGCTTCGTGGCTTTGGGACAAGGTAACGT
474777952	Corrected	TTTTTCTTTTTGCTGTTTCGTCCCACCCGAAGCGGACATTCGCAGACACATCGGACTCATCAGACCGGAGAGGTGTCTGTCCATCAATCGTTCGGTATTTCCAGTGACAGCTTTGTTTGTTTCCCGCTTCGTGGCTTTGGGACAAGGTAACGTC
477055874	Corrected	TTTTTCTTTTTGCTGTTTCGTCCCTGCCCGAAGCGGACATTCGCAGACACATCGGACTCATCAGACCGGAGAGGTGTCTGTCCATCAATCGTTCGGTATATCCAGTGACAGCTTTGTTTGTTTCCCGCTTCGTGGCTTTGGGACAAGGTAACGT
484756963	Corrected	TTTTTCTTTTTGCTGTTTCGTCCCCCGCACCCACACGAAATCGAGCAGATTTGGATTCATCAGACAGTTTACGGTATCCAGTGACAGCTTTGTTTGTTTCCCGCTTCGTGGCTTTGGGACAAGGTAACGTCGTACTAGGATCGCTATCGATGAC
538580328	Corrected	TTTTTCTTTTTGCTGTTTCGTCCCCCGCACCCACACGAAATCGAGCAGATTTGGACTCATCAGACAGTTGACGGTATCCAGTGACAGCTTTGTTTGTTTCCCGCTTCGTGGCTTTGGGACAAGGTAACGTCGTACTAGGATCGCTATCGATGAC
536167248	Corrected	TTTTTCTTTTTGCTGTTTCGTCCGCCGCACCCACACGAAATCGAGCAGATTTGGACTCATCAGACAGTTTACGGTTTCCAGTGACAGCTTTGTTTGTTTCCCGCTTCGTGGCTTTGGGACAAGGTAACGTCGTACTAGGATCGCTATCGATGAC
536214227	Corrected	TTTTTCTTTTTGCTGTTTCGTCCAGGGCAGCGAGCAATGTAGCCGCAATGTATGGACTCATCAGACCGAATATGCCCTCCAGTGACAGCTTTGTTTGTTTCCCGCTTCGTGGCTTTGGGACAAGGTAACGTCGTACTAGGATCGCTATCGATGA
507410919	Corrected	TTTTTCTTTTTGCTGTTTCGTCCAGGGCAGCGAGCATAGTAGCCGCAATGTATGGACTCATCAGACCGAATATGCCCTCCAGTGACAGCTTTGTTTGTTTCCCGCTTCGTGGCTTTGGGACAAGGTAACGTCGTACTAGGATCGCTATCGATGA
478027100	Corrected	TTTTTCTTTTTGCTGTTTCGTCCAGGGCAGCGAGCATTGTAGCCGCAATGTATGGACTCGTCAGACCGAATATGCCCTCCAGTGACAGCTTTGTTTGTTTCCCGCTTCGTGGCTTTGGGACAAGGTAACGTCGTACTAGGATCGCTATCGATGA
477030014	Corrected	TTTTTCTTTTTGCTGTTTCGTCCAGGGCAGCGAGCATTGTAGCCGCAATGTGTGGACTCATCAGACCGAATATGCCCTCCAGTGACAGCTTTGTTTGTTTCCCGCTTCGTGGCTTTGGGACAAGGTAACGTCGTACTAGGATCGCTATCGATGA
489109271	Corrected	TTTTTCTTTTTGCTGTTTCGTCCCCCGCTGAGCCAGCTAGACCTGTTCTCATTGGACTCATCAGACAGTTTGCGGTATCCAGTGACAGCTTTGTTTGTTTCCCGCTTCGTGGCTTTGGGACAAGGTAACGTCGTACTAGGATCGCTATCGATGA
485089221	Corrected	TTTTTCTTTTTGCTGTTTCGTCCCCCGCTGAGCCAGCTAGACCTGTTCTCATTGGACTCATCAGACAGTTTGCGGATTCCAGTGACAGCTTTGTTTGTTTCCCGCTTCGTGGCTTTGGGACAAGGTAACGTCGTACTAGGATCGCTATCGATGA
473861513	Corrected	TTTTTCTTTTTGCTGTTTCGTCCCCCGCTGAGCCAGCTAGACCTGTTCTCATTGGACTCATCAGACAGTTTGCGGCTTCCAGTGACAGCTTTGTTTGTTTCCCGCTTCGTGGCTTTGGGACAAGGTAACGTCGTACTAGGATCGCTATCGATGA
507029798	Corrected	TTTTTCTTTTTGCTGTTTCGTCCGCGGAGAGGCCACATTTAGCGGGCATCGCAGGACTCATCAGACAGACTTCCCTTCCAGTGACAGCTTTGTTTGTTTCCCGCTTCGTGGCTTTGGGACAAGGTAACGTCGTACTAGGATCGCTATCGATGAC
538049199	Corrected	TTTTTCTTTTTGCTGTTTCGTCCGCGGAGAGGCCACATTTAGCGGGCATCGCAGGACTCGTCAGACAGAATTCCACTCCAGTGACAGCTTTGTTTGTTTCCCGCTTCGTGGCTTTGGGACAAGGTAACGTCGTACTAGGATCGCTATCGATGAC
475189432	Corrected	TTTTTCTTTTTGCTGTTTCGTCCGCGGAGAGGCCACATTTAGCGGGCATCGCAGGACTCATCAGACAGACTTCCGTTCCAGTGACAGCTTTGTTTGTTTCCCGCTTCGTGGCTTTGGGACAAGGTAACGTCGTACTAGGATCGCTATCGATGAC
506175277	Corrected	TTTTTCTTTTTGCTGTTTCGTCCGCGGAGAGGCCACATTCAGCGGGCATCGCAGGACTCATCAGACAGACTTCCGTTCCAGTGACAGCTTTGTTTGTTTCCCGCTTCGTGGCTTTGGGACAAGGTAACGTCGTACTAGGATCGCTATCGATGAC
473075439	Corrected	TTTTTCTTTTTGCTGTTTCGTCCGCGGAGAGGTTCAGGATTCGAGAACATCGTGGACTCATCAGACAGTGCTTCCAGTGACAGCTTTGTTTGTTTCCCGCTTCGTGGCTTTGGGACAAGGTAACGTCGTACTAGGATCGCTATCGATGACGATC
474418666	Corrected	TTTTTCTTTTTGCTGTTTCGTCCGCGGAGAGGTTCAGGATTCGAGAACATCGTGGACTCATCAGACAGTACTTCCAGTGACAGCTTTGTTTGTTTCCCGCTTCGTGGCTTTGGGACAAGGTAACGTCGTACTAGGATCGCTATCGATGACGATC
478014511	Corrected	TTTTTCTTTTTGCTGTTTCGTCCTCGCGTGTACCCACCGGTGAGCAGGTATACGGACTCATCAGACCAGATCCGCGTTCCAGTGACAGCTTTGTTTGTTTCCCGCTTCGTGGCTTTGGGACAAGGTAACGTCGTACTAGGATCGCTATCGATGA
473358039	Corrected	TTTTTCTTTTTGCTGTTTCGTCCTGGGGCGCGAGTATCGTCACACGACATGTCGGACTCATCAGACCGGGCAGTCCCTTCCAGTGACAGCTTTGTTTGTTTCCCGCTTCGTGGCTTTGGGACAAGGTAACGTCGTACTAGGATCGCTATCGATG
505124164	Corrected	TTTTTCTTTTTGCTGTTTCGTCCTGGGGCGCGAGTATCATCACACGACATGTCGGACTCGTCAGACCGGGCAGTCCCTTCCAGTGACAGCTTTGTTTGTTTCCCGCTTCGTGGCTTTGGGACAAGGTAACGTCGTACTAGGATCGCTATCGATG
475262725	Corrected	TTTTTCTTTTTGCTGTTTCGTCCTGGGGCGCGAGTATCTTCACACGACATGTCGGACTCATCAGACCGGGCAGTCCCTTCCAGTGACAGCTTTGTTTGTTTCCCGCTTCGTGGCTTTGGGACAAGGTAACGTCGTACTAGGATCGCTATCGATG
473360177	Corrected	TTTTTCTTTTTGCTGTTTCGTCCCCGCCATAGTGGATCCTGTGCGAACACATCGGACTCATCAGACCGGAGAGGTGATCGACGTACGTAATCCGCAGGTTATCCAGTGACAGCTTTGTTTGTTTCCCGCTTCGTGGCTTTGGGACAAGGTAACG
477033947	Corrected	TTTTTCTTTTTGCTGTTTCGTCCCCGCCATAGTGGATCCTGTGCGAACACATCGGACTCGTCAGACCGGAGAGGTGATCGACGTACGTAATCCGCAGGTTATCCAGTGACAGCTTTGTTTGTTTCCCGCTTCGTGGCTTTGGGACAAGGTAACG
536031131	Corrected	TTTTTCTTTTTGCTGTTTCGTCCCCGCCATAGTGGATCCTGTCAGAACACATCGGACTCATCAGACCGGAGAGGTGATCGACGTACGTAATCCGCAGGTTATCCAGTGACAGCTTTGTTTGTTTCCCGCTTCGTGGCTTTGGGACAAGGTAACG
473742770	Corrected	TTTTTCTTTTTGCTGTTTCGTCCCTGCCATAGTGGATCCTGTGCGAACACATCGGACTCATCAGACCGGAGAGGTGATCGACGTACGTAATCCGCAGGTTATCCAGTGACAGCTTTGTTTGTTTCCCGCTTCGTGGCTTTGGGACAAGGTAACG
535919412	Corrected	TTTTTCTTTTTGCTGTTTCGTCCGGCGGAGAGGCACGTGTATCAGGCATCGCAGGACTCATCAGACGGATTTTCGCCAATCCAGTGACAGCTTTGTTTGTTTCCCGCTTCGTGGCTTTGGGACAAGGTAACGTCGTACTAGGATCGCTATCGAT
474922687	Corrected	TTTTTCTTTTTGCTGTTTCGTCCGGCGGAGAGGCACGTGTATCAGGCATCGCTGGACTCATCAGACGGATTTACGCCAATCCAGTGACAGCTTTGTTTGTTTCCCGCTTCGTGGCTTTGGGACAAGGTAACGTCGTACTAGGATCGCTATCGAT
535993570	Corrected	TTTTTCTTTTTGCTGTTTCGTCCGGCGGAGAGGCACGTGCATTAGGCATCGCAGGACTCATCAGACGGATTTACGCCAATCCAGTGACAGCTTTGTTTGTTTCCCGCTTCGTGGCTTTGGGACAAGGTAACGTCGTACTAGGATCGCTATCGAT
506796719	Corrected	TTTTTCTTTTTGCTGTTTCGTCCGGCGGAGAGGCACGCGTATCAGGCATCGCTGGACTCATCAGACGGATTTACGCCAATCCAGTGACAGCTTTGTTTGTTTCCCGCTTCGTGGCTTTGGGACAAGGTAACGTCGTACTAGGATCGCTATCGAT
538049201	Corrected	TTTTTCTTTTTGCTGTTTCGTCCGCGGAGAGGCATGTGTATCAGGCATCGCAGGACTCATCAGACAGAATTCCACTCCAGTGACAGCTTTGTTTGTTTCCCGCTTCGTGGCTTTGGGACAAGGTAACGTCGTACTAGGATCGCTATCGATGACG
475189232	Corrected	TTTTTCTTTTTGCTGTTTCGTCCGCGGAGAGGCATGTGTATCAGGCATCGCAGGACTCATCAGACAGACTTCCGTTCCAGTGACAGCTTTGTTTGTTTCCCGCTTCGTGGCTTTGGGACAAGGTAACGTCGTACTAGGATCGCTATCGATGACG
477096841	Corrected	TTTTTCTTTTTGCTGTTTCGTCCGCGGAGAGGCATGTGTATCAGGCATCGCAGGACTCATCAGACAGACTACCGATCCAGTGACAGCTTTGTTTGTTTCCCGCTTCGTGGCTTTGGGACAAGGTAACGTCGTACTAGGATCGCTATCGATGACG
506403870	Corrected	TTTTTCTTTTTGCTGTTTCGTCCCAGCCACGAGACTCATCGGACCGGAGAGGACTTCAAGGGGTTGAAATCGTCGGCTTCCAGTGACAGCTTTGTTTGTTTCCCGCTTCGTGGCTTTGGGACAAGGTAACGTCGTACTAGGATCGCTATCGATG
477127008	Corrected	TTTTTCTTTTTGCTGTTTCGTCCCGCCACAGACTCATCAGACCGGAGCCGCTCAGCACACCAAATATGGTCATGCATCCAGTGACAGCTTTGTTTGTTTCCCGCTTCGTGGCTTTGGGACAAGGTAACGTCGTACTAGGATCGCTATCGATGAC
485713653	Corrected	TTTTTCTTTTTGCTGTTTCGTCCCGCCACGAACTCATCAGACCGGAGCCGCTCAGCACACCAAATAAGGTCATGCATCCAGTGACAGCTTTGTTTGTTTCCCGCTTCGTGGCTTTGGGACAAGGTAACGTCGTACTAGGATCGCTATCGATGAC
487727547	Corrected	TTTTTCTTTTTGCTGTTTCGTCCCGCCACAGACTCATCAGACCGGAGCCGCTCAGCACACCAAACATGGTCATGCATCCAGTGACAGCTTTGTTTGTTTCCCGCTTCGTGGCTTTGGGACAAGGTAACGTCGTACTAGGATCGCTATCGATGAC
474967043	Corrected	TTTTTCTTTTTGCTGTTTCGTCCTGGGCTGGATAGCACAGCGCTCCCAATGTCGGACTCATCAGACCGGACACCCTTCCAGTGACAGCTTTGTTTGTTTCCCGCTTCGTGGCTTTGGGACAAGGTAACGTCGTACTAGGATCGCTATCGATGAC
477032805	Corrected	TTTTTCTTTTTGCTGTTTCGTCCCCACCACAGGACTCGTCAGACCGGATATCGGTAAGTTCGCCGAAAGATCGGTTACTCCAGTGACAGCTTTGTTTGTTTCCCGCTTCGTGGCTTTGGGACAAGGTAACGTCGTACTAGGATCGCTATCGATG
567443080	Corrected	TTTTTCTTTTTGCTGTTTCGTCCCCGCTACAGGAGTCATCAGACCGAGCCATCCAGTGTAATTCCGAACACCAGAAAATCCAGTGACAGCTTTGTTTGTTTCCCGCTTCGTGGCTTTGGGACAAGGTAACGTCGTACTAGGATCGCTATCGATG
570195245	Corrected	TTTTTCTTTTTGCTGTTTCGTCCCGCCACGGATTCATCAGACCAGAGCACATCACGACCATTACGATCGAAGAAAATCCAGTGACAGCTTTGTTTGTTTCCCGCTTCGTGGCTTTGGGACAAGGTAACGTCGTACTAGGATCGCTATCGATGAC
477172572	Corrected	TTTTTCTTTTTGCTGTTTCGTCCTACCCCAGGGACTCATCGGACCGGATAACGGTGCCTGAACCCACGCAGAAGTTCAATCCAGTGACAGCTTTGTTTGTTTCCCGCTTCGTGGCTTTGGGACAAGGTAACGTCGTACTAGGATCGCTATCGAT
477172568	Corrected	TTTTTCTTTTTGCTGTTTCGTCCTACACCAGGGACTCATCGGACCGGATAACGGTGCCTGAACCCACGTAGAAGTTCAATCCAGTGACAGCTTTGTTTGTTTCCCGCTTCGTGGCTTTGGGACAAGGTAACGTCGTACTAGGATCGCTATCGAT
505977699	Corrected	TTTTTCTTTTTGCTGTTTCGTCCTACACCAGGGACTCGTCGGACCGGATAACGGTGCCTGAACCCACGCAGAAGTTCAATCCAGTGACAGCTTTGTTTGTTTCCCGCTTCGTGGCTTTGGGACAAGGTAACGTCGTACTAGGATCGCTATCGAT
474931945	Corrected	TTTTTCTTTTTGCTGTTTCGTCCTACACCAGGGACTCATCGGACCGGATAACGGTGCCTGAACCCGCGCAGAAGTTCAATCCAGTGACAGCTTTGTTTGTTTCCCGCTTCGTGGCTTTGGGACAAGGTAACGTCGTACTAGGATCGCTATCGAT
536080045	Corrected	TTTTTCTTTTTGCTGTTTCGTCCTACACCAGGGACTCATCGGACCGGATAACGGTGCCTGAACCCACGCAGAGGCTCAATCCAGTGACAGCTTTGTTTGTTTCCCGCTTCGTGGCTTTGGGACAAGGTAACGTCGTACTAGGATCGCTATCGAT
505772600	Corrected	TTTTTCTTTTTGCTGTTTCGTCCGCGCGGTAACGGTGTTGTTACTCAGAATCCAGGACTCATCAGACCAGATCTCCGCTCCAGTGACAGCTTTGTTTGTTTCCCGCTTCGTGGCTTTGGGACAAGGTAACGTCGTACTAGGATCGCTATCGATG
506256795	Corrected	TTTTTCTTTTTGCTGTTTCGTCCGCGCGGTAACGGTGTTGTTACTCAGCATCCAGGACTCATCAGACCAGATCTCCGCTCCAGTGACAGCTTTGTTTGTTTCCCGCTTCGTGGCTTTGGGACAAGGTAACGTCGTACTAGGATCGCTATCGATG
483584637	Corrected	TTTTTCTTTTTGCTGTTTCGTCCGCGCGGTAACGGTGTGGTTACTCAGTATCCAGGACTCATCAGACCAGATCTCCGCTCCAGTGACAGCTTTGTTTGTTTCCCGCTTCGTGGCTTTGGGACAAGGTAACGTCGTACTAGGATCGCTATCGATG
510204990	Corrected	TTTTTCTTTTTGCTGTTTCGTCCGCGCGGTAACGGTGTTGTTACTCAGTATCCAGGACTCTTCAGACCAGATCTCCGCTCCAGTGACAGCTTTGTTTGTTTCCCGCTTCGTGGCTTTGGGACAAGGTAACGTCGTACTAGGATCGCTATCGATG
470840319	Corrected	TTTTTCTTTTTGCTGTTTCGTCCGCGGAGTGGAGAGCTCGTCAAACCATGTAGGGACTCATCAGACCGGATATTGCTCCTCCAGTGACAGCTTTGTTTGTTTCCCGCTTCGTGGCTTTGGGACAAGGTAACGTCGTACTAGGATCGCTATCGAT
470781090	Corrected	TTTTTCTTTTTGCTGTTTCGTCCTGGGGCTAGCGGGCAACTGGGTATGTTGCAGGACTCATCAGACCGGAAGCGTCCATCCAGTGACAGCTTTGTTTGTTTCCCGCTTCGTGGCTTTGGGACAAGGTAACGTCGTACTAGGATCGCTATCGATG
507062294	Corrected	TTTTTCTTTTTGCTGTTTCGTCCGCGGAGAGGGCGCTATCGGTGCACCATCGTGGACTCATCAGACAGATCATCCAGTGACAGCTTTGTTTGTTTCCCGCTTCGTGGCTTTGGGACAAGGTAACGTCGTACTAGGATCGCTATCGATGACGATC
536044325	Corrected	TTTTTCTTTTTGCTGTTTCGTCCGCGGAGAGGGCGCTATCGGGGCACCATCGTGGTCTCATCAGACAGATCATCCAGTGACAGCTTTGTTTGTTTCCCGCTTCGTGGCTTTGGGACAAGGTAACGTCGTACTAGGATCGCTATCGATGACGATC
539628003	Corrected	TTTTTCTTTTTGCTGTTTCGTCCGCGGAGAGGGCGCTATCGGGGCACCATCGTGGACTCATCAGACAGACTTCGATCCAGTGACAGCTTTGTTTGTTTCCCGCTTCGTGGCTTTGGGACAAGGTAACGTCGTACTAGGATCGCTATCGATGACG
474895645	Corrected	TTTTTCTTTTTGCTGTTTCGTCCGCGGAGAGGGCGCTATCGGGCACCATCGTGGACTCATCAGACAGATCATCCAGTGACAGCTTTGTTTGTTTCCCGCTTCGTGGCTTTGGGACAAGGTAACGTCGTACTAGGATCGCTATCGATGACGATCT
506902777	Corrected	TTTTTCTTTTTGCTGTTTCGTCCGCGGAGAGGGCGCTTTCGGGGCACCATCGTGGACTCATCAGACAGATCATCCAGTGACAGCTTTGTTTGTTTCCCGCTTCGTGGCTTTGGGACAAGGTAACGTCGTACTAGGATCGCTATCGATGACGATC
474935219	Corrected	TTTTTCTTTTTGCTGTTTCGTCCTCAGGGGATGCAAGCGAAGTCTACTGCATCGGACTCATCAGACCGGACCCGTCTCTCCAGTGACAGCTTTGTTTGTTTCCCGCTTCGTGGCTTTGGGACAAGGTAACGTCGTACTAGGATCGCTATCGATG
506180751	Corrected	TTTTTCTTTTTGCTGTTTCGTCCTCAGGGGATGCAAGCGAAGTCTGCTACATCGGACTCATCAGACCGGACCCGTCTCTCCAGTGACAGCTTTGTTTGTTTCCCGCTTCGTGGCTTTGGGACAAGGTAACGTCGTACTAGGATCGCTATCGATG
477021353	Corrected	TTTTTCTTTTTGCTGTTTCGTCCTCAGGGGATGCAAGCGAAGGCTACTACATCGGACTCATCAGACCGGACCCGTCTCTCCAGTGACAGCTTTGTTTGTTTCCCGCTTCGTGGCTTTGGGACAAGGTAACGTCGTACTAGGATCGCTATCGATG
505977357	Corrected	TTTTTCTTTTTGCTGTTTCGTCCTCAGGGGATGCGAGCGAAGTCTACTACATCGGACTCATCAGACCGGACCCGTCTCTCCAGTGACAGCTTTGTTTGTTTCCCGCTTCGTGGCTTTGGGACAAGGTAACGTCGTACTAGGATCGCTATCGATG
506990039	Corrected	TTTTTCTTTTTGCTGTTTCGTCCTCAGGGGATGCAATCGAAGTCTACTACATCGGACTCATCAGACCGGACCCGTCTCTCCAGTGACAGCTTTGTTTGTTTCCCGCTTCGTGGCTTTGGGACAAGGTAACGTCGTACTAGGATCGCTATCGATG
473078313	Corrected	TTTTTCTTTTTGCTGTTTCGTCCCCACAGATCGCCAACATTTTGAGCGCAATCGGACTCATCAGACCGGTACCGTCCCTCCAGTGACAGCTTTGTTTGTTTCCCGCTTCGTGGCTTTGGGACAAGGTAACGTCGTACTAGGATCGCTATCGATG
506173879	Corrected	TTTTTCTTTTTGCTGTTTCGTCCCCACAGATCGCCAACATTTGAGCGCAATCGGACTCATCAGACCGGTACCGTCCCTCCAGTGACAGCTTTGTTTGTTTCCCGCTTCGTGGCTTTGGGACAAGGTAACGTCGTACTAGGATCGCTATCGATGA
473078314	Corrected	TTTTTCTTTTTGCTGTTTCGTCCCCACAGACCGCCAACATTTAGAGCGCAATCGGACTCATCAGACCGGTACCGTCCCTCCAGTGACAGCTTTGTTTGTTTCCCGCTTCGTGGCTTTGGGACAAGGTAACGTCGTACTAGGATCGCTATCGATG
475104091	Corrected	TTTTTCTTTTTGCTGTTTCGTCCCCACAGATCGCCCAACATTTAGAGCGCAATCGGACTCATCAGACCGGTACCGTCCCTCCAGTGACAGCTTTGTTTGTTTCCCGCTTCGTGGCTTTGGGACAAGGTAACGTCGTACTAGGATCGCTATCGAT
474387986	Corrected	TTTTTCTTTTTGCTGTTTCGTCCCCACAGATCGCCAACATTTAGAGCGCAATTGGACTCATCAGACCGGTACCGTCCCTCCAGTGACAGCTTTGTTTGTTTCCCGCTTCGTGGCTTTGGGACAAGGTAACGTCGTACTAGGATCGCTATCGATG
485566109	Corrected	TTTTTCTTTTTGCTGTTTCGTCCCGCGCAATGGACTCCTCAGACCGGAGGATAATGCGCAGTACACGTGAGTGTGCCTTCCAGTGACAGCTTTGTTTGTTTCCCGCTTCGTGGCTTTGGGACAAGGTAACGTCGTACTAGGATCGCTATCGATG
506428404	Corrected	TTTTTCTTTTTGCTGTTTCGTCCCGCGCAATGGACTCTTCAGACCGGAGGATAATGCGCAGTACACGTGGGTGTGCCTTCCAGTGACAGCTTTGTTTGTTTCCCGCTTCGTGGCTTTGGGACAAGGTAACGTCGTACTAGGATCGCTATCGATG
506809628	Corrected	TTTTTCTTTTTGCTGTTTCGTCCCGCGCGATGGACTCTTCAGACCGGAGGATAATGCGCAGTACACGTGAGTGTGCCTTCCAGTGACAGCTTTGTTTGTTTCCCGCTTCGTGGCTTTGGGACAAGGTAACGTCGTACTAGGATCGCTATCGATG
505827224	Corrected	TTTTTCTTTTTGCTGTTTCGTCCCGCGCAATGGACTCTTCAGACCGGAGGATAATGCGCAGTACACGTAAGTGTGCCTTCCAGTGACAGCTTTGTTTGTTTCCCGCTTCGTGGCTTTGGGACAAGGTAACGTCGTACTAGGATCGCTATCGATG
480082203	Corrected	TTTTTCTTTTTGCTGTTTCGTCCCACCCAACACACAGACACATCGGACTCATCAGACCGGAGAGGTGTCTGTCCATCAATCGTTCGGTATTTCCAGTGACAGCTTTGTTTGTTTCCCGCTTCGTGGCTTTGGGACAAGGTAACGTCGTACTAGG
484154179	Corrected	TTTTTCTTTTTGCTGTTTCGTCCCACCCAACACGCAGACACATCGGACTCATCAGACCGGAGAGGTGTCTGCCCATCAATCGTTCGGTATTTCCAGTGACAGCTTTGTTTGTTTCCCGCTTCGTGGCTTTGGGACAAGGTAACGTCGTACTAGG
475062973	Corrected	TTTTTCTTTTTGCTGTTTCGTCCCACCCAACACGCAGACACATCGGACTCATCAGACCGGAGAGGTGTCTGTCCATCAATCGCTCGGTATTTCCAGTGACAGCTTTGTTTGTTTCCCGCTTCGTGGCTTTGGGACAAGGTAACGTCGTACTAGG
481026455	Corrected	TTTTTCTTTTTGCTGTTTCGTCCCACCCAACATGCAGACACATCGGACTCATCAGACCGGAGAGGTGTCTGTCCATCAATCGTTCGGTATTTCCAGTGACAGCTTTGTTTGTTTCCCGCTTCGTGGCTTTGGGACAAGGTAACGTCGTACTAGG
481021664	Corrected	TTTTTCTTTTTGCTGTTTCGTCCCACCCAACACGCAGACACATCGGACTCATCAGACCGGAGAGGTGTCTGTCCATCAATCGTTCGGATTTCCAGTGACAGCTTTGTTTGTTTCCCGCTTCGTGGCTTTGGGACAAGGTAACGTCGTACTAGGA
473861758	Corrected	TTTTTCTTTTTGCTGTTTCGTCCCGCCACGGACTCTTCAGACCAGATTAGATCGGCAACCCTTTGAACGGCATAATTCCAGTGACAGCTTTGTTTGTTTCCCGCTTCGTGGCTTTGGGACAAGGTAACGTCGTACTAGGATCGCTATCGATGAC
481343103	Corrected	TTTTTCTTTTTGCTGTTTCGTCCCTGCCCGAAGCGGACATTCGCAGACACATCGGACTCATCAGACCGGAGAGGTGTCTGTCCATCAATCGTTCGGTGTTTCCAGTGACAGCTTTGTTTGTTTCCCGCTTCGTGGCTTTGGGACAAGGTAACGT
476986537	Corrected	TTTTTCTTTTTGCTGTTTCGTCCCCACCCGAAGCGGACATTCGCAGACACATCGGACTCATCAGACCGGAGAGGTGTCTGTCCATCGATCGTTCGGTATTTCCAGTGACAGCTTTGTTTGTTTCCCGCTTCGTGGCTTTGGGACAAGGTAACGT
535984987	Corrected	TTTTTCTTTTTGCTGTTTCGTCCCAGCCCGAAGCGGACATTCGCAGACACATCGGACTCATCAGACCGGAGAGGTGTCGGTCCATCAATCGTTCGGTATTTCCAGTGACAGCTTTGTTTGTTTCCCGCTTCGTGGCTTTGGGACAAGGTAACGT
473740642	Corrected	TTTTTCTTTTTGCTGTTTCGTCCCCACCCGAAGCGGACATTCGCAGACACATCGGACTCATCAGACCGGAGAGGTGTCTGTCCATCAATCGCTCGGTATTTCCAGTGACAGCTTTGTTTGTTTCCCGCTTCGTGGCTTTGGGACAAGGTAACGT
480082206	Corrected	TTTTTCTTTTTGCTGTTTCGTCCCTGCCCGAAGCGGACATTCGCAGACACATCGGACTCATCAGACCGGAGAGGTGTCTGTCCATCAATCGCTCGGTATTTCCAGTGACAGCTTTGTTTGTTTCCCGCTTCGTGGCTTTGGGACAAGGTAACGT
540324960	Corrected	TTTTTCTTTTTGCTGTTTCGTCCCCCGCACCCACACGAAATCGAGCAGACTTGGACTCATCAGACAGTTGACGGTTTTCCAGTGACAGCTTTGTTTGTTTCCCGCTTCGTGGCTTTGGGACAAGGTAACGTCGTACTAGGATCGCTATCGATGA
476982823	Corrected	TTTTTCTTTTTGCTGTTTCGTCCCACGCACCCACACGAAATCGAGCAGATTTGGACTCATCAGACAGTTTACGTTTTCCAGTGACAGCTTTGTTTGTTTCCCGCTTCGTGGCTTTGGGACAAGGTAACGTCGTACTAGGATCGCTATCGATGAC
474391561	Corrected	TTTTTCTTTTTGCTGTTTCGTCCCCCGCACCCACACGAAATCGAGCAGATTTGGACTCATCAGACAGTTTACGGGTTCCAGTGACAGCTTTGTTTGTTTCCCGCTTCGTGGCTTTGGGACAAGGTAACGTCGTACTAGGATCGCTATCGATGAC
497328554	Corrected	TTTTTCTTTTTGCTGTTTCGTCCGCGGAGAGGCCACATCTAGCGGGCATCGCAGGACTCATCAGACAGACTTCCGTTCCAGTGACAGCTTTGTTTGTTTCCCGCTTCGTGGCTTTGGGACAAGGTAACGTCGTACTAGGATCGCTATCGATGAC
474876499	Corrected	TTTTTCTTTTTGCTGTTTCGTCCCTGCCATAGTGGATCCTGTCAGAACACATCGGACTCATCAGACCGGAGAGGTGATCGACGTACGTAATCCGCAGGTTATCCAGTGACAGCTTTGTTTGTTTCCCGCTTCGTGGCTTTGGGACAAGGTAACG
474841768	Corrected	TTTTTCTTTTTGCTGTTTCGTCCCGCCATAGTGGATCCTGTGCGAACACATCGGACTCATCAGACCGGAGAGGTGATCGACGTACGTAATCCGCAGGTTATCCAGTGACAGCTTTGTTTGTTTCCCGCTTCGTGGCTTTGGGACAAGGTAACGT
478028451	Corrected	TTTTTCTTTTTGCTGTTTCGTCCCGCCATAGTGGATCCTGTCAGAACACATCGGACTCATCAGACCGGAGAGGTGATCGACGTACGTAATCCGCAGGTTATCCAGTGACAGCTTTGTTTGTTTCCCGCTTCGTGGCTTTGGGACAAGGTAACGT
483585153	Corrected	TTTTTCTTTTTGCTGTTTCGTCCCGCCATAGTGGATCCTGTGCGAACACATCGGACTCATCAGACCGGAGAGGTGATCGACATACGTAATCCGCAGGTTATCCAGTGACAGCTTTGTTTGTTTCCCGCTTCGTGGCTTTGGGACAAGGTAACGT
477174308	Corrected	TTTTTCTTTTTGCTGTTTCGTCCGGCGGAGAGGCACGTGTATTAGGCATCGCAGGACTCATCAGACGGATTTACGCCAATCCAGTGACAGCTTTGTTTGTTTCCCGCTTCGTGGCTTTGGGACAAGGTAACGTCGTACTAGGATCGCTATCGAT
473872673	Corrected	TTTTTCTTTTTGCTGTTTCGTCCGGCGGAGAGGCACGTGTATCAGGCATCGCAGGACTCATCAGACGGATTTACGCCAATCCAGTGACAGCTTTGTTTGTTTCCCGCTTCGTGGCTTTGGGACAAGGTAACGTCGTACTAGGATCGCTATCGAT
506779819	Corrected	TTTTTCTTTTTGCTGTTTCGTCCCGCCACGAACTCATCAGACCGGAGCCGCTCAGCACACCAAAATATGGTCATGCATCCAGTGACAGCTTTGTTTGTTTCCCGCTTCGTGGCTTTGGGACAAGGTAACGTCGTACTAGGATCGCTATCGATGA
487839220	Corrected	TTTTTCTTTTTGCTGTTTCGTCCCGCCACGAACTCATCAGACCGGAGCCGCTCAGCACACCAAACATGGTCATGCATCCAGTGACAGCTTTGTTTGTTTCCCGCTTCGTGGCTTTGGGACAAGGTAACGTCGTACTAGGATCGCTATCGATGAC
507068796	Corrected	TTTTTCTTTTTGCTGTTTCGTCCCGCCACGAACTCATCAGACCGGAGCCGCTCAGCACACCAAATTTGGTCATGCATCCAGTGACAGCTTTGTTTGTTTCCCGCTTCGTGGCTTTGGGACAAGGTAACGTCGTACTAGGATCGCTATCGATGAC
565678356	Corrected	TTTTTCTTTTTGCTGTTTCGTCCCACGCGCTGTTTCGTCAAACGACTCGTCAGACCGGCTTGATCCAGTGTCCAAATGGAAAATCCAGTGACAGCTTTGTTTGTTTCCCGCTTCGTGGCTTTGGGACAAGGTAACGTCGTACTAGGATCGCTAT
510223307	Corrected	TTTTTCTTTTTGCTGTTTCGTCCCGGGCACAACACGCCGTTTCATCCATGTGATGGATTCGTCAGACCAGAGAAAATCCAGTGACAGCTTTGTTTGTTTCCCGCTTCGTGGCTTTGGGACAAGGTAACGTCGTACTAGGATCGCTATCGATGAC
566686817	Corrected	TTTTTCTTTTTGCTGTTTCGTCCCACGCGCTGTTTCGTCAAACGACTCGTCAGACCAGACACAATCCAGTTGCAAGGAAAGTCCAGTGACAGCTTTGTTTGTTTCCCGCTTCGTGGCTTTGGGACAAGGTAACGTCGTACTAGGATCGCTATCG
510282690	Corrected	TTTTTCTTTTTGCTGTTTCGTCCCGGGTAGACTCGCCGTTTCATCCATGTGATGGACTCGTCAGACCAGAGAAAATCCAGTGACAGCTTTGTTTGTTTCCCGCTTCGTGGCTTTGGGACAAGGTAACGTCGTACTAGGATCGCTATCGATGACG
510234967	Corrected	TTTTTCTTTTTGCTGTTTCGTCCGGCGTTAGTGCTGTTTCGTTGTGCTCATCAGACCGGAGCTGTGTCCCAATCCAAGACGGAAAGGAAATCCAGTGACAGCTTTGTTTGTTTCCCGCTTCGTGGCTTTGGGACAAGGTAACGTCGTACTAGGA
566771669	Corrected	TTTTTCTTTTTGCTGTTTCGTCCCGGGGCATCACGAGCTGTTTCGGCATACACGCACTCATCAGACCGCATGTGAAAATCCAGTGACAGCTTTGTTTGTTTCCCGCTTCGTGGCTTTGGGACAAGGTAACGTCGTACTAGGATCGCTATCGATG
513396716	Corrected	TTTTTCTTTTTGCTGTTTCGTCCCGGGCGCATTCGTGAGCTGTTTCGTGATTAGCACTCATCAGACTGTGAAAATCCAGTGACAGCTTTGTTTGTTTCCCGCTTCGTGGCTTTGGGACAAGGTAACGTCGTACTAGGATCGCTATCGATGACGA
565380847	Corrected	TTTTTCTTTTTGCTGTTTCGTCCCGGGGCATCACGAGCTGTTTCGGCATACACGCACTCATCAGACCAATCAAATCCAGTGATGGAAAATCCAGTGACAGCTTTGTTTGTTTCCCGCTTCGTGGCTTTGGGACAAGGTAACGTCGTACTAGGAT
513856145	Corrected	TTTTTCTTTTTGCTGTTTCGTCCGGCGTTAGTGCTGTTTCGTGTTGCTCATCAGACCGGAGTTCAGATCCCGACAGTGACGTCAAGAAAATCCAGTGACAGCTTTGTTTGTTTCCCGCTTCGTGGCTTTGGGACAAGGTAACGTCGTACTAGGA
565462350	Corrected	TTTTTCTTTTTGCTGTTTCGTCCGGCGTTAGTGCTGTTTCGTCAAGCGACTCGTCAGACCGAATCTTCATCCAGTGAACGAAAATCCAGTGACAGCTTTGTTTGTTTCCCGCTTCGTGGCTTTGGGACAAGGTAACGTCGTACTAGGATCGCTA
565482611	Corrected	TTTTTCTTTTTGCTGTTTCGTCCCACGGCAATCGCTGTTTCGTCAAACGACTCGTCAGACCGAATCTTCATCCAGTGATAGAAAATCCAGTGACAGCTTTGTTTGTTTCCCGCTTCGTGGCTTTGGGACAAGGTAACGTCGTACTAGGATCGCT
567735907	Corrected	TTTTTCTTTTTGCTGTTTCGTCCCGGGGCAAATGAGCTGTTTCGTCCTTCCAGACTCTTCAGACCGAATGTGAAAATCCAGTGACAGCTTTGTTTGTTTCCCGCTTCGTGGCTTTGGGACAAGGTAACGTCGTACTAGGATCGCTATCGATGAC
566372457	Corrected	TTTTTCTTTTTGCTGTTTCGTCCCGCGCTGTTTCGTCAAACGACTCGTCAGACTAGAATTCCATCCAGTGCTCAGTTGCATGAAAATCCAGTGACAGCTTTGTTTGTTTCCCGCTTCGTGGCTTTGGGACAAGGTAACGTCGTACTAGGATCGC
513409819	Corrected	TTTTTCTTTTTGCTGTTTCGTCCCGGGGTACACACGCCGTTTCATGCAGATCGCACTCATCAGACCGAAAATCCAGTGACAGCTTTGTTTGTTTCCCGCTTCGTGGCTTTGGGACAAGGTAACGTCGTACTAGGATCGCTATCGATGACGATCT
512149011	Corrected	TTTTTCTTTTTGCTGTTTCGTCCGGCGTTAGTGCTGTTTCGTTGTGCTCATCAGACCGGAGCTTCCTCGAATGCCAGTGACAACCGAAAATCCAGTGACAGCTTTGTTTGTTTCCCGCTTCGTGGCTTTGGGACAAGGTAACGTCGTACTAGGA
565378018	Corrected	TTTTTCTTTTTGCTGTTTCGTCCGGCACGCAGCTGTTTCGTCCACCTTTCCGAGGACTCGTCAGACAGAATTCCCAGTGTGATCTGAAAATCCAGTGACAGCTTTGTTTGTTTCCCGCTTCGTGGCTTTGGGACAAGGTAACGTCGTACTAGGA
541905471	Corrected	TTTTTCTTTTTGCTGTTTCGTCCCGGGCCAAGCTGTTTCGTCAAACGACTCATCAGACTAGAAAATCCAGTGACAGCTTTGTTTGTTTCCCGCTTCGTGGCTTTGGGACAAGGTAACGTCGTACTAGGATCGCTATCGATGACGATCTCGATGC
510221291	Corrected	TTTTTCTTTTTGCTGTTTCGTCCCGCGTGGAGTCATCAGACAGTCCGAACGAAAATCCAGTGACAGCTTTGTTTGTTTCCCGCTTCGTGGCTTTGGGACAAGGTAACGTCGTACTAGGATCGCTATCGATGACGATCTCGATGCAACGTACTGA
510204120	Corrected	TTTTTCTTTTTGCTGTTTCGTCCCGCGTGGAGTCGTCAGACGGACCGTTCGAAAATCCAGTGACAGCTTTGTTTGTTTCCCGCTTCGTGGCTTTGGGACAAGGTAACGTCGTACTAGGATCGCTATCGATGACGATCTCGATGCAACGTACTGA
510220118	Corrected	TTTTTCTTTTTGCTGTTTCGTCCCGCGCAGAGTCATCAGACAGTCCGACCGAAAATCCAGTGACAGCTTTGTTTGTTTCCCGCTTCGTGGCTTTGGGACAAGGTAACGTCGTACTAGGATCGCTATCGATGACGATCTCGATGCAACGTACTGA
566635645	Corrected	TTTTTCTTTTTGCTGTTTCGTCCCGGGCAGTGAGGAGCGTGTTTCGTCATGCAGACTCTTCAGACCAGAGAAAATCCAGTGACAGCTTTGTTTGTTTCCCGCTTCGTGGCTTTGGGACAAGGTAACGTCGTACTAGGATCGCTATCGATGACGA
566673677	Corrected	TTTTTCTTTTTGCTGTTTCGTCCCGCCACGGATTCATCAGACCAGAAGCACATCACGACCATTACGATCGAAGAAAATCCAGTGACAGCTTTGTTTGTTTCCCGCTTCGTGGCTTTGGGACAAGGTAACGTCGTACTAGGATCGCTATCGATGA
566617471	Corrected	TTTTTCTTTTTGCTGTTTCGTCCCCGCCACGAGAGTCATCAGACCGAGCCATCCAGTGTAATTCCGAACACCAGAAAATCCAGTGACAGCTTTGTTTGTTTCCCGCTTCGTGGCTTTGGGACAAGGTAACGTCGTACTAGGATCGCTATCGATG
