# Supplementary material for: Highly multiplexed selection of RNA aptamers against a small molecule library
Source: PLoS One. 2022 Sep 15;17(9):e0273381. doi: 10.1371/journal.pone.0273381 (PMC9477273; doi:10.1371/journal.pone.0273381)
Supplement: S5 Table — Sequences of principal sensors isolated. Each distinct sequence that was measured against the set of 267 single compounds at 10μM and exhibited a fold change of cleavage of at least 2.0 is shown. These were then clustered into 150 groups (column 2) using the pattern of compounds to which the sequence responded. Columns 3–6 show the number of compounds that result in a fold change of cleavage of at least 2.0, 3.0, 5.0, or 8.0 respectively. The identity and fold change of the compounds which resulted in at least 2-fold change of cleavage are shown in column 7, and the sequence is shown in column 8 with spacing delineating the loops and stems of the expected secondary structure. (XLSX) [file pone.0273381.s008.xlsx]

## Sheet: Sheet1
sensors
ID	cluster#	n>2	n>3	n>5	n>8	targets with fold>=2	Sequence
565354562	1	14	8	5	1	8F06(3.0); 45G06(2.6); 86A04(3.7); 86B04(8.2); 128A05(2.3); 125C09(2.5); 127E09(6.4); 167A08(5.3); 167H05(5.5); 325H05(3.7); 405D09(2.3); 405G09(3.2); 488G08(5.2); 567C11(2.7)	GCTGTC ACTG GATTTTCAGTTCGACGAACACTGGATACCGTAAA CAGT CTGAAGA GTCC AAATCTGCTCGATCGCGTGTGGGTGCGGG GGAC GAAACAGC
565359918	2	29	13	5	3	8F06(5.0); 8G11(2.7); 46D07(2.1); 47D09(2.4); 85B08(7.4); 128A05(3.9); 128B07(2.3); 128E02(2.2); 127E08(3.9); 127E09(17.2); 125F08(2.5); 125F11(4.7); 128G08(3.2); 167A08(10.6); 167H05(8.3); 168H11(2.4); 206C09(2.9); 206D09(2.4); 205E10(5.0); 206F07(2.0); 207H04(2.8); 247E06(4.1); 327B02(2.4); 328F08(2.6); 405D09(2.9); 405G09(7.0); 488G08(2.1); 526C02(3.9); 567C11(3.0)	GCTGTC ACTGGA ACTGGATGCATGACCATATTTGGTGTGCCGAGCTGCC TCTAGT CTGACGA GTCC GTGGCG GGAC GAAACAGC
565352651	3	5	1	1	1	125B09(8.4); 125E08(2.0); 205E10(2.3); 247D02(2.2); 488H05(2.0)	GCTGTC ACTGGA AAGGTGGTAGGAAGAGTGCTCGTCGAAACA TCCGGT CTGATGA GTCC GATAAAACGTCATGTAGGAGCAGTACCACG GGAC GAAACAGC
565513241	4	1	1	1	0	167A08(7.1)	GCTGTC ACTGGA TTGTCTTTCGGGAATACTGGAAGATGACGGC TCCGGT CTGATGA GTTC GTGGCG GGAC GAAACAGC
565354553	5	17	10	5	1	8F06(3.3); 45G06(2.6); 86A04(4.1); 86B04(8.6); 128A05(2.3); 125C09(2.4); 127E09(6.1); 167A08(5.6); 167H05(5.9); 205C10(2.1); 327B02(2.0); 325H05(4.1); 405D09(2.3); 405G09(3.4); 488G08(5.4); 488H05(2.0); 567C11(3.1)	GCTGTC ACTG GATTTTCAGTCTTGGCAAAACTGGATACCGTAAA CAGT CTGAAGA GTCC AAATCTGCTCGATTTTCGTGTGGGTGCGGG GGAC GAAACAGC
565377824	6	1	1	1	0	167A08(7.4)	GCTGTC ACTGGA TTTTCACTGCATTTGCAAAGTGGAAACGGC TCCGGT CTGATGA GTTC GTGGCG GGAC GAAACAGC
565360441	7	9	2	1	0	47A03(2.6); 127E09(2.4); 125G09(3.8); 128G08(2.1); 167H05(2.2); 205E10(2.0); 326B10(7.1); 327B02(2.7); 488H05(2.0)	GCTGTC ACTGGA AGGCGCATCTTTGAGTAGCCAAAACTGGAA TCCGGT CTGACGA GTCC GATACGTTGGTGAGTAGTTGCATGTGCCCG GGAC GAAACAGC
565360452	7	7	2	1	0	47A03(2.3); 127E09(2.1); 125G09(3.2); 128G08(2.1); 206D09(2.0); 326B10(5.1); 327B02(2.5)	GCTGTC ACTGGA AGGTACATCTTTGAGTAGCCAAAACTGGAA TCCGGT CTGACGA GTCC GATACGTTGGTGAGTAGTTGCATGTGCCCG GGAC GAAACAGC
512111413	8	2	1	0	0	127E09(2.0); 167A08(4.1)	GCTGTC ACTGGA TTTCCAACTTGCGCAATTTGATGACGCCTC TCCGGT CTGACGA GTCC GATGTGTCTGCGTGTTGGGTG GGAC GAAACAGC
512111490	8	2	1	0	0	127E09(2.4); 167A08(3.7)	GCTGTC ACTGGA TTTTCCGAGCGCGTGCTAGCGAACACCTC TCCGGT CTGATGA GTCC GATGTGTCTGCGAATGTCTGCGTGTTGGGTG GGAC GAAACAGC
515906563	8	2	1	0	0	127E09(2.4); 167A08(3.1)	GCTGTC ACTGGA ACGCTGCACGTAGCTTCTGTAACACCTC TCCGGT CTGATGA GTCC GATGTGTCTACGTGTTGGGTG GGAC GAAACAGC
565671881	9	9	2	1	0	128A05(2.2); 127E08(2.5); 127E09(5.8); 128G08(2.2); 167A08(2.5); 167H05(2.6); 288D05(2.6); 325B05(3.4); 567C11(2.2)	GCTGTC ACTGGA CATTTCTGAGCATTTGGGTTGAATTGGCGAA TCCGGT CTGACGA GTCCTGTA GTCGGTTACCGTGAAGCTCGGG TGTGGGAC GAAACAGC
510248645	10	3	1	0	0	127E09(2.8); 167A08(4.1); 405D09(2.3)	GCTGTC ACTGGA ACGTTGCACGTAGCTTCTGTAACACCTC TCCGGT CTGATGA GTCC GATGTGTCTGCGTGTTGGGTG GGAC GAAACAGC
513125001	11	8	2	1	0	128A05(2.6); 127E08(3.3); 127E09(5.9); 128G08(2.4); 167A08(2.6); 167H05(2.1); 288D05(2.8); 325B05(2.8)	GCTGTC ACTGGA CATTTCTGGGCATTTGGGTTGAATTGGCGAA TCCGGT CTGACGA GTCCTGTA GTCGGTTACCGTGAAGCTCGGG TGTGGGAC GAAACAGC
565352593	12	13	6	3	0	8F06(3.3); 85B08(3.1); 128A05(2.2); 127E09(5.5); 125F08(2.0); 125F11(2.3); 128G08(2.5); 167A08(5.1); 167H05(5.7); 205E10(2.3); 327B02(2.3); 405G09(3.4); 567C11(2.4)	GCTGTC ACTGG AAAAAAAGTGTGAAACTGGATGCATGACCATATTTGGTGTGCCGAGCGGCA CCAGT CTGATGA GTTC GTGGCG GGAC GAAACAGC
565730172	13	2	1	0	0	247E06(3.4); 247H04(2.8)	GCTGTC ACTGGAA AAAGG TTTCGGT CTGATGA GTTC GATTGATGACGAAACAGCATTGTGCAGCCCG GGAC GAAACAGC
565354350	14	15	7	3	1	8F06(3.0); 45G06(2.8); 86A04(4.2); 86B04(8.5); 128A05(2.1); 125C09(2.8); 127E09(5.9); 167A08(4.8); 167H05(5.7); 205C10(2.2); 325H05(3.8); 405D09(2.2); 405G09(2.8); 488G08(4.7); 567C11(2.8)	GCTGTC ACTG GATTTTAGTGCTTGGACACCACTGGATACCGTAAA CAGT CTGAAGA GTCC AAATCTGCTCGATTTTGTGTGGGTGCGGG GGAC GAAACAGC
565581363	15	1	1	1	0	167A08(6.5)	GCTGTC ACTGGA TTGTCTTTCGGAACTACTGGAAGATGACGGC TCCGGT CTGATGA GTTC GTGGCG GGAC GAAACAGC
565658071	16	10	4	2	0	8F06(2.9); 85B08(2.9); 127E08(2.1); 127E09(7.5); 125F11(2.4); 167A08(7.0); 167H05(3.9); 205E10(3.2); 247E06(2.3); 405G09(3.0)	GCTGTC ACTGGA ATTTTCTGGTTCAACTGGAATTATGCCTTTCAAAGGGTGCCGATCTAA TCTGGT CTGACGA GTCT GTGGCG GGAC GAAACAGC
566225828	17	1	1	0	0	167A08(4.1)	GCTGTC ACTGGA TTCTCTTTTGGTTTGCAAACGGGAACGGC TCCGGT CTGATGA GTTC GTGGCG GGAC GAAACAGC
522104529	18	23	17	13	5	8F06(6.4); 48B06(3.0); 46D07(3.2); 45G06(6.2); 86A04(7.9); 86B04(10.9); 128A05(5.1); 128E02(2.6); 127E09(12.0); 125G09(2.2); 128G08(4.6); 167A08(10.4); 167H05(10.2); 207B06(2.9); 205C10(4.9); 248B11(2.0); 327B02(3.2); 328F08(2.2); 325H05(7.7); 405D09(5.3); 405G09(6.9); 488G08(9.5); 567C11(5.9)	GCTGTC ACTG GAATCCGTTAA CAGT CTGACGA GTCC AAATCTGCTCGATTGCGTGTGGGTGCGGG GGAC GAAACAGC
565770089	19	9	3	1	0	8F06(2.2); 46D07(2.1); 125F11(5.6); 125H11(4.4); 167H05(3.0); 207H04(2.1); 247E06(2.2); 405G09(2.2); 488G08(2.7)	GCTGTC ACTGGAT GGT GTCCGGT CCGATGA GTCC GTGTCGAAAAAGTTGATTGCTTCACACCCA GGAC GAAACAGC
565359756	20	2	1	0	0	127E09(2.3); 167A08(3.7)	GCTGTC ACTGGA ACGTTGCACGTAGCTTCTGTAACACCTC TCCGGT CTGATGA GTCC GATGTGTCTGCGTGTGATGGTG GGAC GAAACAGC
565360115	21	3	2	2	1	125B09(7.1); 125C09(10.8); 125G09(2.0)	GCTGTC ACTGGAA GAGCGCTTAACGTAAGTCACTGGATGA TTCCGGT CTGACGA GTCC AATGTCGGAGTGATTATCGTTGGCAGAGTG GGAC GAAACAGC
514294722	22	9	2	1	0	47A03(2.6); 128A05(2.4); 126D05(2.0); 127E09(2.8); 125G09(3.4); 128G08(2.7); 167H05(2.5); 326B10(6.0); 327B02(2.7)	GCTGTC ACTGGA AAGTTGCGTGAGTAAGGTGCGGTAAGATCA TCCGGT CTGATGA GTCC GTTGACCCGTGCTTGAGTAGCGTCGACTGGG GGAC GAAACAGC
513135887	23	2	1	0	0	127E09(2.7); 167A08(4.2)	GCTGTC ACTGGA AACCTGCGGTTGGCAAAAGAGAGACACCTC TCCGGT CTGACGA GTCC GATGTGTCTGCGAATGTCTGCGTGTTGGTG GGAC GAAACAGC
514275990	23	2	1	0	0	127E09(2.8); 167A08(3.4)	GCTGTC ACTGGA AACCTGCGGTTGGCAAAAGAGAGACACCTC TCCGGT CTGATGA GTCC GATGTGTCTGCGAATGTCTGCGTGTTGGTG GGAC GAAACAGC
524259247	23	3	1	0	0	127E09(2.5); 167A08(4.5); 167H05(2.3)	GCTGTC ACTGGA TTTCTTGACGCGAGATCGAGAACAGACACCTC TCCGGT CTGATGA GTCC GATGTGTCTGCGAATGTCTGCGTGTTGGGTG GGAC GAAACAGC
565375845	23	2	1	0	0	127E09(2.6); 167A08(4.8)	GCTGTC ACTGGA TTTCTTGACACGAGATCGAGAACAGACACCTC TCCGGT CTGATGA GTCC GATGTATCTGCGAATGTCTGCGTGTTGGGTG GGAC GAAACAGC
565366119	24	3	2	1	0	125B09(6.1); 125C09(4.4); 125G09(2.2)	GCTGTC ACTGGA GGAAGAGG TCCGGT CTGATGA GTCC GAATACAAGTCAGCGCTAGGGAGATCGGTG GGAC GAAACAGC
565476652	24	4	2	1	0	125B09(5.2); 125C09(3.9); 125E08(2.0); 125G09(2.1)	GCTGTC ACTGGA GGAAGAGG TCCGGT CTGATGA GTCC GAAAACAAGTCAGCGCTAGGGAGATCGGTG GGAC GAAACAGC
512931399	25	6	1	1	0	47A03(2.5); 128A05(2.1); 125G09(2.6); 128G08(2.2); 326B10(5.7); 327B02(2.2)	GCTGTC ACTGGA AGGCACGTCTTTGAGTAGCCAAAACTGGAA TCCGGT CTGACGA GTCC GATACGTTGGTGAGTAGTTGCATGTGCCCG GGAC GAAACAGC
565358716	25	7	1	0	0	47A03(2.3); 127E09(2.4); 125G09(2.9); 128G08(2.2); 167H05(2.1); 326B10(4.3); 327B02(2.7)	GCTGTC ACTGGA AAGCACATCTTTGAGTAGCCAAAACTGGAA TCCGGT CTGACGA GTCC GATACGTTGGTGAGTAGTTGCATGTGCCTG GGAC GAAACAGC
565502945	25	8	2	0	0	47A03(2.3); 128A05(2.4); 126D05(2.2); 127E09(2.3); 125G09(3.1); 167H05(2.4); 326B10(3.8); 327B02(3.0)	GCTGTC ACTGGA AAGCACGTCTTTGAGTAGCCAAAACTGGAA TCCGGT CTGACGA GTCC GATACGTTGGTGAGTAGTTGCACGTGCCTG GGAC GAAACAGC
565658072	26	7	3	1	1	8F06(2.6); 85B08(2.5); 127E09(13.2); 167A08(3.9); 167H05(3.6); 205E10(2.1); 405G09(2.6)	GCTGTC ACTGGA ATTTTCTGGTTCAACCGGAATTATGCCTTCAAAGGGTGCCGATCTAA TCTGGT CTGACGA GTCT GTGGCG GGAC GAAACAGC
565764923	27	4	2	1	0	247C07(2.6); 247E06(4.8); 247H04(6.0); 488H05(2.0)	GCTGTC ACTGGA TACGATTTGGTGATTTCGCGCATGCCAAAC TCCGGT CTGATGA GTCCT CGGTTTCGCATGCCCTTGCCAATGAAGT AGGAC GAAACAGC
565928760	28	2	1	0	0	247E06(3.4); 247H04(2.4)	GCTGTC ACTGGA AAAAGGTTGCAATTCAAATGTCACTGGACTTC TCTGGT CTGATGA GTC AGAATGCTGACGAAACGGCTCTTGTTGTCGCG GAC GAAACAGC
513140430	29	2	1	0	0	127E09(2.5); 167A08(3.4)	GCTGTC ACTGGAG CCTAGCGGCACTACAACCAACGAACACCT CTCCGGT CTGACGA GTCC GATGTGTCTGCGTGTGGTG GGAC GAAACAGC
524192145	29	2	1	0	0	127E09(2.5); 167A08(4.3)	GCTGTC ACTGGA TTTCCAACTTGCGTAATTTGATGACGCCTC TCCGGT CTGATGA GTCC GATGTGTCTGCGTGTTGGTG GGAC GAAACAGC
513400071	30	28	14	1	0	8F06(3.6); 8G11(3.0); 6H08(2.1); 48B06(2.9); 46D07(3.7); 86B04(3.8); 128A05(2.7); 125C09(2.4); 127E09(4.9); 125F08(2.6); 125F11(4.1); 128G08(2.6); 167A08(5.4); 167H05(4.6); 168H11(3.9); 206C09(3.6); 206F07(2.4); 207H04(3.7); 247D02(2.4); 247E06(3.2); 247H04(2.2); 327B02(2.3); 328F08(4.3); 405D09(4.7); 405G09(2.7); 447C10(2.2); 488G08(3.8); 567C11(2.6)	GCTGTC ACTGGA TGGAGGCT TTCAGT CTGACGA GTCCTG CAACAACCCAATTGCACGCAAGCC CGGGAC GAAACAGC
565513272	31	22	7	2	0	8F06(3.2); 8G11(2.0); 85B08(3.8); 128A05(2.6); 127E08(2.7); 127E09(6.0); 125F08(2.1); 125F11(3.3); 128G08(2.6); 167A08(5.5); 167H05(4.5); 168H11(2.1); 206C09(2.4); 205E10(2.4); 207H04(2.2); 247E06(2.9); 327B02(2.0); 328F08(2.1); 405D09(2.5); 405G09(4.1); 526C02(2.7); 567C11(2.6)	GCTGTC ACTGG AAAAACACTGGATGCATGACCATATTTGGTGTGCCGAGCTGCA CCAGT CTGATGA GTTC GTGGCG GGAC GAAACAGC
565352107	32	10	4	1	0	8F06(3.5); 85B08(2.6); 128A05(2.6); 127E09(4.6); 125F11(2.0); 167A08(6.2); 167H05(4.8); 205E10(2.5); 405G09(2.9); 567C11(2.1)	GCTGTC ACTGG AAAAAAGTGTGATCACTGGATGCATGACCATATTTGGTGTGCCGAGCGGCA CCAGT CTGATGA GTTC GTGGCG GGAC GAAACAGC
565366116	33	3	2	0	0	125B09(4.2); 125C09(4.5); 488H05(2.0)	GCTGTC ACTGGA GGAAGAATTCAAGTGTGAAAAGGTTGATCA TCCGGT CTGACGA GTCC GCAAACCTCAACGCATAACACTTGTGACTG GGAC GAAACAGC
565392830	33	2	1	0	0	125B09(3.7); 125G09(2.2)	GCTGTC ACTGGA AACTCTCTGAATGAAGCGGGTATCGCAATG TCCGGT CTGATGA GTCC GATGCGGTACAGGTCAGGGACGTATGAGTG GGAC GAAACAGC
565703474	34	3	1	0	0	46D07(2.2); 125F11(3.7); 125H11(2.5)	GCTGTC ACTGGA TTTTGCGCCGTTCTACTAGAACACT TCCGGT CCGATGA GTCCTT GCGC GGGGAC GAAACAGC
565945568	35	3	2	2	0	247C07(2.8); 247E06(6.2); 247H04(5.7)	GCTGTC ACTGGA TACGATTTGGTGATTTCGCGCATGCCAAAC TCCGGT CTGACGA GTCTT CAGTTTCGCATGCCCTTGCCAATGAAGT AGGAC GAAACAGC
565395634	36	21	8	4	1	8F06(3.6); 8G11(2.1); 85B08(4.4); 128A05(2.1); 127E08(2.4); 127E09(9.9); 125F11(4.1); 128G08(2.6); 167A08(6.4); 167H05(6.2); 168H11(2.2); 206C09(2.1); 206D09(2.2); 205E10(3.3); 207H04(2.3); 247E06(2.6); 327B02(2.0); 405D09(2.6); 405G09(6.4); 526C02(2.8); 567C11(2.4)	GCTGTC ACTGGA ACTGGATGCATGACCGTATTTGGTGTGCCGAGCTGC TCTGGT CTGACGA GTCC GTGGCG GGAC GAAACAGC
566603699	37	9	1	0	0	128A05(2.0); 127E08(2.5); 127E09(4.2); 128G08(2.1); 167A08(2.2); 167H05(2.0); 288D05(2.6); 325B05(2.8); 567C11(2.1)	GCTGTC ACTGGA CATTTCTGGGCATTTTGGTTGAATTGGCGAA TCCGGT CTGACGA GTCCTGTA GTCGGTTACCGTGAAGCTCGGG TGTGGGAC GAAACAGC
565358750	38	9	2	1	0	47A03(2.3); 128A05(2.4); 127E09(2.7); 125G09(3.2); 128G08(2.1); 167H05(2.3); 326B10(6.3); 327B02(2.5); 488H05(2.0)	GCTGTC ACTGGA AAGTCGTGTGAGTAAGGTGCGGTAAGATCA TCCGGT CTGATGA GTCC GTTGACCCGTGCTTGAGTAGCTCGACTGGG GGAC GAAACAGC
565358690	39	1	1	1	0	125B09(7.8)	GCTGTC ACTGGA AACTCTCTGAATGAAGCGGGTATCGCAATG TCCGGT CTGACGA GTCC GATGCGGTACAGGTCAGGGTTGAATGTG GGAC GAAACAGC
565378930	40	16	9	5	2	8F06(3.2); 45G06(2.6); 86A04(4.1); 86B04(11.2); 128A05(2.2); 127E09(8.4); 128G08(2.3); 167A08(5.6); 167H05(6.7); 205E10(2.3); 327B02(2.0); 325H05(3.5); 405D09(2.5); 405G09(3.1); 488G08(5.8); 567C11(3.0)	GCTGTC ACTG GATTTTCAGTTCGACGAACACTGGATACCGTAAA CAGT CTGAAGA GTCC AAATCTGCTCGATGTCGTGTGGGTGCGGG GGAC GAAACAGC
565658928	41	13	3	1	1	8F06(2.9); 85B08(4.5); 128A05(2.1); 127E09(8.4); 125F11(2.5); 128G08(2.1); 167A08(3.9); 167H05(2.9); 205E10(2.4); 247E06(2.3); 405G09(2.9); 526C02(2.3); 567C11(2.2)	GCTGTC ACTGGA ATTTTCTGGTTCAACCGGAATTATGCCTTCAAAGGGTGCCGATCTAA TCTGGT CTGATGA GTCT GTGGCG GGAC GAAACAGC
566333986	42	4	1	0	0	46D07(2.1); 125F11(3.7); 125H11(2.1); 247E06(2.0)	GCTGTC ACTGGA TTTTGCGCCGTTCAACTAGAACACT TCCGGT CCGATGA GTCCTT GCGC GGGGAC GAAACAGC
565493161	43	18	9	6	1	8F06(11.0); 48B06(2.7); 85B08(2.7); 127E09(6.7); 167A08(2.5); 167H05(4.2); 247C07(3.3); 247D02(7.2); 247D03(5.1); 247E06(7.1); 325B04(2.1); 325B05(5.1); 328F08(2.8); 325H05(2.8); 488G08(2.8); 526A03(2.9); 526C02(2.1); 567C11(3.3)	GCTGTC ACTGGAA ATTGCAACCAAATGCAGAAAACCTCAGA TTCCGGT CCGATGA GTCCT TGGGGT GGGAC GAAACAGC
565352298	44	2	1	0	0	127E09(2.4); 167A08(4.8)	GCTGTC ACTGGA TTTTCAACTCGATTGATGGACAGACACCTC TCCGGT CTGATGA GTCC GATGTGTCTGCGAATGTCTGCGTGTTGGTG GGAC GAAACAGC
565352780	45	2	1	0	0	125B09(2.7); 125C09(3.1)	GCTGTC ACTGGAA CTAGAT TTTCGGT CTGAAGA GTCC ACGCATCTCTGTGTGTGTTGGTGGGACGAAACAGGTTGTGTTGCC GGAC GAAACAGC
566087733	46	25	10	4	1	8F06(4.3); 86A04(2.4); 86B04(2.0); 85B08(4.7); 128A05(2.9); 128B07(2.0); 127E08(2.6); 127E09(10.6); 125F08(2.2); 125F11(3.3); 128G08(2.3); 167A08(7.5); 167H05(6.5); 206C09(2.6); 206D09(2.9); 205E10(6.7); 207H04(2.1); 247D02(2.2); 247E06(4.0); 327B02(2.3); 328F08(2.1); 405D09(2.4); 405G09(4.5); 526C02(3.7); 567C11(2.6)	GCTGTC ACTGG ATTTATGCCGTTGAAAGGGGTGCCGATCTAAA CTAGT CTGAAGA GTCT GTGGCG GGAC GAAACAGC
565353501	47	7	5	2	0	128A05(3.4); 125B09(5.0); 125C09(5.6); 125E08(4.1); 125F09(2.5); 125G09(3.4); 488H05(2.0)	GCTGTC ACTGGA TAAGAAGAGCTACTAGGTAGGGAAGAGGCT TCCGGT CTGATGA GACCTTGAATGGC GAAACAGC ACTACGTTGCCCGGGACGAAACAGC
565945567	48	9	2	1	0	167G05(2.1); 247C07(2.1); 247D02(2.2); 247E06(4.8); 247H04(5.8); 446C08(2.2); 486G07(2.0); 488H05(2.1); 607C11(2.2)	GCTGTC AC TGGATACGATTTGGTGATTTCGCGCATGCCAAACTCCT GT CTGATGA GTCCT CGGTTTCGCATGCCCTTGCCAATGAAGT AGGAC GAAACAGC
512111425	49	3	1	0	0	127E09(2.1); 167A08(4.4); 405D09(2.7)	GCTGTC ACTGGA AAAACCGAACGATTGATGGACGGACACCTC TCCGGT CTGACGA GTCC GATGTGTCTGCGTGTTGGGTG GGAC GAAACAGC
565385129	50	17	10	5	1	8F06(3.3); 45G06(3.0); 86A04(4.7); 86B04(10.3); 128A05(2.5); 125C09(2.7); 127E09(7.3); 167A08(5.7); 167H05(6.4); 205C10(2.4); 205E10(2.2); 327B02(2.1); 325H05(4.6); 405D09(2.6); 405G09(3.2); 488G08(5.7); 567C11(2.9)	GCTGTC ACTG GATTTTGGTGGATGACGAAACACTGGATACCGTAAA CAGT CTGAAGA GTCC AAATCTGCTCGATGTCGTGTGGGTGCGGG GGAC GAAACAGC
565547677	51	6	4	1	0	128A05(3.0); 125B09(6.9); 125C09(4.6); 125E08(3.9); 125F09(2.1); 125G09(3.2)	GCTGTC ACTGGA GGGGACGA TCCGGT CTGATGA GTCC GTATCGAGGAAGAATTCGCGATATCCACAG GGAC GAAACAGC
565515431	52	21	15	10	5	8F06(5.6); 48B06(2.7); 46D07(2.6); 45G06(4.9); 86A04(9.7); 86B04(9.0); 128A05(3.4); 128E02(2.2); 127E09(10.3); 128G08(3.3); 167A08(7.6); 167H05(8.2); 207B06(2.5); 205C10(4.3); 327B02(2.7); 328F08(2.2); 325H05(6.2); 405D09(4.6); 405G09(5.2); 488G08(8.2); 567C11(6.2)	GCTGTC ACTG GAGTGCGTAAA CAGT CTGAAGA GTCC AAATCTGCTCGAGTTCGTGTGGGTGCGCG GGAC GAAACAGC
512298529	53	5	2	2	1	8F06(2.2); 86B04(2.3); 127E09(5.1); 167A08(8.2); 405D09(2.2)	GCTGTC ACTGGAT CGGACA ATCTAGT CTGAAGA GTCC TGCGATGCCTGATACACATGCCTCTCCGC GGAC GAAACAGC
565352619	54	11	6	2	0	8F06(3.1); 85B08(3.4); 128A05(2.7); 127E09(4.6); 125F08(2.1); 125F11(2.5); 167A08(6.0); 167H05(5.9); 205E10(2.1); 405G09(3.4); 567C11(2.2)	GCTGTC ACTGG AAAAAGTGTGAAACTGGATGCATGACCATATTTGGTGTGCCGAGCGGCA CCAGT CTGATGA GTTC GTGGCG GGAC GAAACAGC
565703478	55	2	1	1	1	125F11(8.2); 125H11(2.8)	GCTGTC ACTGGAA AACATTTTGCGCCGTTCTACTAGAACAC TTCCGGT CCGATGA GTCCTT GCGC GGGGAC GAAACAGC
565352642	56	1	1	1	0	125B09(6.5)	GCTGTC ACTGGA AACTCTCTGAATGAAGCGGGTATCGCAATG TCCGGT CTGATGA GTCC GATGCGGTACAGGTCAGGGTTGAATGTG GGAC GAAACAGC
565354744	57	12	3	1	0	8F06(3.0); 85B08(2.1); 128A05(2.0); 127E09(3.6); 125F08(2.1); 125F11(2.5); 128G08(2.0); 167A08(5.5); 167H05(4.7); 205E10(2.4); 405G09(2.7); 567C11(2.2)	GCTGTC ACTGG ATTTTCCAGGATCACTGGATGCATGACCATATTTGGTGTGCCGAGCGGCA CCAGT CTGACGA GTTC GTGGCG GGAC GAAACAGC
565764925	58	3	3	2	0	247C07(3.2); 247E06(6.1); 247H04(5.8)	GCTGTC ACTGGA TACGATTTGGTGATTTCGCGCATGCCAAAC TCCGGT CTGATGA GTCTT CAGTTTCGCATGCCCTTGCCAATGAAGT AGGAC GAAACAGC
565374624	59	13	7	5	0	8F06(2.9); 45G06(2.4); 86A04(3.7); 86B04(7.6); 125C09(2.3); 127E09(5.5); 167A08(5.2); 167H05(5.8); 325H05(3.8); 405D09(2.4); 405G09(2.9); 488G08(5.1); 567C11(2.9)	GCTGTC ACTG GATTTCTAGCGTGACGAACTGGATACCGTAAA CAGT CTGAAGA GTCC AAATCTGCTCGATTTTCGTGTGGGTGCGGG GGAC GAAACAGC
565945570	60	3	2	2	0	247C07(2.9); 247E06(5.7); 247H04(7.3)	GCTGTC ACTGGA TACGATTTGGTGATTTCGCGCATGCCAAAC TCCGGT CTGATGA GTCT CAGTTTCGCATGCCCTTGCCAATGAAGTA GGAC GAAACAGC
565352620	61	11	4	1	0	8F06(2.9); 85B08(2.6); 128A05(2.3); 127E09(4.9); 125F08(2.1); 125F11(2.3); 128G08(2.3); 167A08(4.3); 167H05(6.2); 405G09(3.1); 567C11(2.1)	GCTGTC ACTGG AAAAAGTGTGATCACTGGATGCATGACCATATTTGGTGTGCCGAGCGGCA CCAGT CTGATGA GTTC GTGGCG GGAC GAAACAGC
565378920	62	18	10	5	2	8F06(3.4); 45G06(2.6); 86A04(4.3); 86B04(8.8); 128A05(2.5); 127E09(7.6); 128G08(2.2); 167A08(6.7); 167H05(8.4); 207B06(2.5); 205C10(2.6); 205E10(2.0); 327B02(2.1); 325H05(4.8); 405D09(3.3); 405G09(2.7); 488G08(6.4); 567C11(3.8)	GCTGTC ACTG GATTTTCAGTTCGACGAACACTGGATACCGTAAA CAGT CTGAAGA GTCC AAATCTGCCGATTTTCGCGTGGGTGCGGG GGAC GAAACAGC
565358453	63	5	3	1	0	128A05(2.4); 125B09(7.8); 125C09(4.3); 125E08(3.4); 125G09(2.7)	GCTGTC ACTGGA AAACTCTCTGAATGAAGCGGGTATCGCAATG TCCGGT CTGATGA GTCC GATGCGGTACAGGTCAGGGACGTATGGTG GGAC GAAACAGC
566297247	64	3	2	2	0	247C07(2.2); 247E06(5.1); 247H04(5.4)	GCTGTC ACTGGA ATCCAAGCCCTATGAGCAACATGGTATACC TCCGGT CTGATGA GTTCT AGTCGCCATGTAGCACGGTAGCTGAGGA GGGAC GAAACAGC
565658930	65	8	4	2	0	8F06(2.5); 85B08(2.5); 127E09(5.2); 167A08(6.8); 167H05(3.4); 205E10(3.4); 247E06(2.4); 405G09(2.9)	GCTGTC ACTGGA ATTTTCTGGTTCAACTGGAATTATGCCTTCAAAGGGTGCCGATCTAA TCTGGT CTGACGA GTCT GTGGCG GGAC GAAACAGC
512111426	66	6	2	1	0	86B04(2.3); 127E09(4.7); 167A08(6.1); 167H05(2.3); 405D09(2.5); 405G09(2.0)	GCTGTC ACTGGA AAAAACCGAACGATTGATGGACGGACACCTC TCCGGT CTGACGA GTCC GATGTGTCTGCGTGTTGGGTG GGAC GAAACAGC
565359922	67	22	11	5	1	8F06(3.9); 8G11(2.0); 85B08(5.2); 128A05(2.8); 127E08(2.8); 127E09(10.8); 125F08(2.0); 125F11(4.0); 128G08(2.7); 167A08(5.5); 167H05(6.4); 168H11(2.2); 206C09(2.2); 205E10(3.1); 207H04(2.3); 247E06(3.0); 327B02(2.4); 328F08(2.1); 405D09(2.7); 405G09(6.1); 526C02(3.0); 567C11(3.1)	GCTGTC ACTGGA ACTGGATGCATGACCTATTTGGTGTGCCGAGCTGC TCTGGT CTGACGA GTCC GTGGCG GGAC GAAACAGC
566333990	68	4	1	0	0	46D07(2.4); 125F11(4.0); 125H11(2.3); 247E06(2.2)	GCTGTC ACTGGA TTTTGCGCCGTTCTACTAGAACACT TCCGGT CCGAAGA GTCCTT GCGC GGGGAC GAAACAGC
566306405	69	9	1	1	1	128A05(2.6); 127E08(2.9); 127E09(11.9); 128G08(2.8); 167A08(2.4); 167H05(2.1); 247D02(2.1); 288D05(2.7); 325B05(2.7)	GCTGTC ACTGGA CATTTCTGGGCATTTTGGGTTGAATTGGCGAA TCCGGT CTGACGA GTCCTGTA GTCGGTTACCGTGAAGCTCGGG TGTGGGAC GAAACAGC
565508993	70	6	3	1	0	128A05(2.6); 125B09(7.4); 126D08(2.1); 125E08(4.3); 125F09(2.0); 125G09(4.2)	GCTGTC ACTGGA GGGGACGA TCCGGT CTGAAGA GTCC GTATCGAGGAAGAATTCGCGATATCCACGG GGAC GAAACAGC
565354563	71	15	9	5	1	8F06(3.4); 45G06(2.7); 86A04(4.3); 86B04(9.0); 128A05(2.1); 127E09(5.3); 167A08(5.6); 167H05(5.7); 205C10(2.0); 247D02(2.5); 327B02(2.3); 325H05(3.9); 405G09(2.6); 488G08(6.2); 567C11(3.1)	GCTGTC ACTG GATTTTCAGTTCGACGAACACTGGATACCGTAAA CAGT CTGAAGA GTCC AAATCTGCTCGATTGCGTGTGGGTGCGGG GGAC GAAACAGC
512242466	72	20	15	8	4	8F06(5.6); 48B06(3.3); 46D07(5.7); 45G06(2.7); 86A04(3.8); 86B04(9.6); 127E09(10.0); 125F11(3.8); 128G08(2.1); 167A08(11.1); 167G05(2.9); 167H05(8.0); 206C09(2.2); 205C10(4.6); 205E10(2.8); 328F08(3.6); 405D09(8.7); 405G09(4.3); 488G08(5.5); 567C11(3.1)	GCTGTC ACTGGA GGGGTAAG TCCGGT CTGACGA GTCCT GATAACGAGCCTATTGGCACACCCGGG GGGAC GAAACAGC
565491775	73	4	2	2	0	125B09(7.9); 125C09(6.1); 125E08(2.5); 125G09(2.5)	GCTGTC ACTGGA AACTCTCTGAATGAAGCGGGTATCGCAATG TCTGGT CTGATGA GTCC GATGCGGTACAGGTCAGGGTTGGATGTG GGAC GAAACAGC
565370758	74	2	2	1	0	125B09(5.5); 125C09(4.7)	GCTGTC AC TGGATTCTGGTTAGCTGCAACTGGAAATTCT GT CTGAAGA GTCC TTGGAAAGGTGGACGAAACAGCTGCGTGCC GGAC GAAACAGC
566071971	75	7	2	0	0	125C09(2.4); 205E10(2.2); 247C07(2.0); 247D02(2.0); 247E06(3.8); 247H04(4.8); 488H05(2.2)	GCTGTC ACTGGAA CGTAGGTACTAGCGGAGTCAACACAATA TTCCGGT CTGACGA GTCCTG ATATCGCAAAGCTGGCACATACTACG TGGGAC GAAACAGC
566668612	76	7	2	2	0	46D07(2.1); 125F11(6.8); 125H11(7.5); 167H05(2.9); 207H04(2.1); 247E06(2.1); 488G08(2.3)	GCTGTC ACTGGAT GGT GTCCGGT CCGATGA GTCC GTGTCGAAAAAGTTGATTGCTTCACGCCCA GGAC GAAACAGC
566305932	77	3	1	1	1	128A05(2.2); 127E08(2.6); 127E09(21.1)	GCTGTC ACTGGA CATTCTGGGAATTTGGGTTGAATCGGCGAA TCCGGT CTGACGA GTCCTGTA GTCGGTTACCGTGAAGCTCGGG TGTGGGAC GAAACAGC
512119032	78	19	6	1	0	8F06(3.9); 8G11(2.0); 86B04(2.1); 85B08(2.2); 128A05(2.4); 127E09(6.0); 125F11(2.8); 128G08(2.2); 167A08(4.5); 167H05(4.0); 205E10(3.7); 207H04(2.2); 247D02(2.0); 247E06(3.1); 328F08(2.3); 405D09(2.5); 405G09(2.6); 526C02(2.4); 567C11(2.4)	GCTGTC ACTGGA ATTATGCCTTTCGAAGGGTTGCCGATCTAA TCTGGT CTGAAGA GTCT GTGGCG GGAC GAAACAGC
565380623	79	10	4	0	0	8F06(3.1); 85B08(2.4); 128A05(2.1); 127E09(4.9); 125F08(2.0); 125F11(2.1); 128G08(2.1); 167A08(4.9); 167H05(4.9); 405G09(2.6)	GCTGTC ACTGG ATTTTCCAGGATCACTGGATGCATGACCATATTTGGTGTGCCGAGCGGCA CCAGT CTGACGA GTCT GTGGCG GGAC GAAACAGC
514474484	80	2	1	0	0	127E09(4.0); 288D05(2.0)	GCTGTC ACTGGA CATTCTGGGCATTTGGGTTGAATTGGCGAA TCCGGT CTGACGA GTCCTGTA GTCGGTTACCGTGAAGCTCGGG TGTGGGAC GAAACAGC
565354742	81	7	3	0	0	8F06(3.5); 127E09(2.7); 125F08(2.1); 167A08(4.9); 167H05(4.1); 247E06(2.0); 447C10(2.4)	GCTGTC ACTGG ATTTTCCAGGATCACTGGATGCATGACCATATCTTGGTGTGCTGAGCGGCA CCAGT CTGATGA GTTC GTGGCG GGAC GAAACAGC
565707921	82	27	12	1	0	8F06(3.6); 8G11(2.2); 46D07(2.0); 85B08(3.3); 128A05(3.0); 125C09(2.0); 128E02(2.0); 127E08(3.1); 127E09(5.1); 125F08(2.1); 125F11(3.6); 128G08(2.8); 167A08(4.6); 167H05(4.6); 168H11(2.2); 206C09(2.6); 206D09(2.3); 205E10(4.4); 207H04(2.4); 247D02(2.3); 247E06(3.2); 327B02(2.3); 328F08(2.2); 405D09(2.5); 405G09(4.2); 526C02(3.4); 567C11(2.3)	GCTGTC ACTGG ATTTTCGACGAATGATGTTGAAAGGATGCATGACCATATTTGGTGTGCCGAGCTGCA CCAGT CTGATGA GTTC GTGGCG GGAC GAAACAGC
566264584	83	2	2	1	0	247E06(3.6); 247H04(5.3)	GCTGTC ACTGGA TATCACCGCAGAAATCAAGCCATTTCGAAC TCCGGT CTGATGA GTTC ACGTTCGGGATGAGCGCCTGGGGATGGGTA GGAC GAAACAGC
565515437	84	22	16	10	1	8F06(5.1); 48B06(2.7); 46D07(2.8); 45G06(4.5); 86A04(6.3); 86B04(7.9); 128A05(3.8); 128E02(2.2); 127E09(8.7); 125G09(2.2); 128G08(3.4); 167A08(7.3); 167H05(7.4); 207B06(2.2); 205C10(4.5); 327B02(3.0); 328F08(2.5); 325H05(6.1); 405D09(4.6); 405G09(5.7); 488G08(7.3); 567C11(5.3)	GCTGTC ACTG GAATGCGTAAA CAGT CTGAAGA GTCC AAATCTGCTCGAGTTCGTGTGGGTGCGCG GGAC GAAACAGC
566566059	85	4	2	2	2	125B09(8.3); 125C09(9.8); 125E08(2.3); 125G09(2.3)	GCTGTC ACTGGAG CTGGACA CTCTGGT CTGATGA GTCC ATGAAGAGTGTGCGCAGACAAACGCACGGG GGAC GAAACAGC
565707779	86	10	4	0	0	8F06(2.7); 85B08(2.2); 127E09(4.3); 125F11(2.2); 167A08(3.6); 167H05(3.6); 205E10(2.7); 247E06(2.5); 405G09(3.2); 526C02(2.2)	GCTGTC ACTGGA ATTTTATGCCTTTTCGAAGGGTGCCGATCTAA TCTGGT CTGAAGA GTCT GTGGCG GGAC GAAACAGC
565388300	87	13	7	1	1	47A03(4.7); 85B08(2.0); 126A03(2.1); 128A05(3.4); 126D05(2.5); 127E09(3.1); 125G09(3.6); 128G08(2.5); 167H05(2.3); 206D09(2.7); 326A10(3.5); 326B10(9.6); 327B02(3.5)	GCTGTC ACTGGA ATGTGGCGTGAGTAAGGTGCGGTAAGATCA TCTGGT CTGATGA GTCC GTTGAACCGTGCTTGAGTAGCGTCGACTGGG GGAC GAAACAGC
512113790	88	19	4	1	1	5B04(2.3); 47D05(2.1); 128B02(2.7); 126E07(9.0); 128E02(2.0); 128G08(2.4); 167C06(2.4); 165E10(2.1); 167G05(2.2); 167H05(2.0); 205C11(2.2); 245C03(2.3); 246D03(2.6); 247H10(2.8); 286A08(4.0); 286A09(3.7); 287H06(3.2); 485B05(2.1); 488D08(2.0)	GCTGTC ACTGG ATTTTTTGG CCGGT CTGATGA ATCCGTCTGGAC GAAACAGC ATCCCGTGGGACGAAACAGC
566177595	89	19	9	1	0	8F06(3.4); 85B08(3.3); 128A05(2.4); 127E08(2.3); 127E09(7.2); 125F11(2.6); 128G08(2.2); 167A08(4.7); 167H05(4.6); 206C09(2.2); 206D09(2.4); 205E10(4.5); 247D02(2.1); 247E06(3.1); 327B02(2.2); 405D09(2.1); 405G09(3.5); 526C02(3.1); 567C11(2.0)	GCTGTC ACTGG ATTTATGCCTTTCGGAGGGTGCCGATCTAAA CCGGT CTGATGA GTCT GTGGCG GGAC GAAACAGC
566655862	90	4	2	1	0	125F11(7.0); 125H11(4.5); 167H05(2.3); 488G08(2.3)	GCTGTC ACTGGAT GGT GTCCGGT CCGATGA GTCC GTGTCGAAAAGGTTGATTGCTTCACACCCA GGAC GAAACAGC
565872930	91	19	14	6	2	8F06(4.1); 48B06(2.4); 46D07(2.7); 45G06(4.7); 86A04(7.5); 86B04(11.0); 128A05(3.5); 128E02(2.2); 127E09(10.0); 128G08(3.0); 167A08(6.5); 167H05(7.2); 205C10(4.3); 327B02(2.8); 325H05(4.0); 405D09(4.5); 405G09(4.4); 488G08(8.0); 567C11(4.3)	GCTGTC ACTG GAAAACGTAAA CAGT CTGAAGA GTCC AAATCTGCCGAGTTCGTGTGGGTGCGTG GGAC GAAACAGC
565352773	92	13	7	3	1	46D07(8.8); 48G09(2.0); 86D03(2.8); 86H03(5.0); 127E09(5.0); 125F08(2.3); 206D09(5.1); 247C07(4.0); 247E06(3.3); 247H04(2.3); 325H05(4.1); 526A03(2.9); 567C11(2.3)	GCTGTC ACTGGAA CGGGACA TTCTGGT CTGATGA GTCT ACTGCCTCTGCACTATCTGCAAGCGTACCG GGAC GAAACAGC
565663129	93	5	2	1	0	8F06(2.6); 127E09(6.1); 167A08(3.9); 167H05(2.8); 205E10(2.7)	GCTGTC ACTGGA ATTTTCTGGTTCAACTGGAATTATGCCTTTCGAGGGTTGCCGATCTAA TCTGGT CTGACGA GTCT GTGGCG GGAC GAAACAGC
565675752	94	19	13	10	6	8F06(6.4); 48B06(2.6); 46D07(2.1); 45G06(3.5); 86A04(6.0); 86B04(10.9); 128A05(2.8); 127E09(9.8); 128G08(2.5); 167A08(10.3); 167H05(10.4); 207B06(2.2); 205C10(2.9); 327B02(3.4); 325H05(10.7); 405D09(3.8); 405G09(5.2); 488G08(9.6); 567C11(6.5)	GCTGTC ACTG GAATGCGTAAA CAGT CTGACGA GTCC AAATCTGCTCGATGTCGTGTAGGTGCGTG GGAC GAAACAGC
511228957	95	11	5	5	0	8G11(5.3); 6H08(2.2); 46D07(2.0); 128A05(2.1); 127E09(5.1); 125F11(6.1); 125H11(2.2); 167A08(5.8); 206F07(2.4); 328F08(2.4); 405D09(7.4)	GCTGTC ACTGGA AACGAAGG TCTAGT CTGAAGA GTCC GCCTAAGCACTGCTCACACAGAGGCTCGTG GGAC GAAACAGC
566568470	96	5	4	2	2	128A05(2.7); 125B09(12.3); 125C09(11.8); 125E08(3.8); 125G09(3.4)	GCTGTC ACTGGAC GTGGCGA GTTCGGT CTGATGA GTCC AAAAGGAAGAGTGTGTGTGAGCACAGAGGC GGAC GAAACAGC
565736657	97	7	4	1	0	46D07(6.1); 86D03(2.3); 86H03(3.5); 127E09(3.6); 206D09(3.2); 247C07(2.2); 325H05(2.5)	GCTGTC ACTGGA AAAAGGACG TCTAGT CTGATGA GTCT ACTGCCTCTGCCCTATCTGCAAGCGTACCG GGAC GAAACAGC
566669595	98	8	3	1	0	8G05(4.9); 85B08(2.8); 128A05(2.2); 127E08(3.4); 127E09(6.6); 128G08(2.4); 405D09(2.0); 567C11(2.2)	GCTGTC ACTGGA CACTCCGTGGGCATTTGGGTTGAATTGGCGAA TCCGGT CTGACGA GTCCTGTA GTCGGTTACCGTGCAGCTCAGG TGTGGGAC GAAACAGC
514037045	99	20	10	5	1	8F06(5.1); 46D07(2.2); 47D09(3.3); 85B08(3.9); 128A05(2.9); 127E09(7.8); 125F08(3.0); 125F11(3.1); 128G08(2.7); 167A08(7.2); 167H05(8.4); 168H11(2.0); 205E10(2.3); 247E06(2.3); 288D05(2.1); 327B02(2.1); 405D09(2.9); 405G09(5.8); 447C10(2.1); 567C11(3.1)	GCTGTC ACTGGA AGCATGACCATATTTGGTGTGCCGAGCGGC TCCGGT CTGATGA GTCTT TGGC AGGAC GAAACAGC
565658937	100	13	8	3	1	8F06(4.4); 85B08(4.1); 127E09(5.8); 125F08(3.6); 167A08(6.9); 167H05(9.2); 168H11(2.2); 207H04(2.1); 247D02(2.2); 405D09(2.0); 405G09(3.3); 488G08(2.5); 567C11(3.2)	GCTGTC ACTGGA ACTGGATCCAATCGCATGAGTGTGAATGGGTGTGCTGAGCTGC TCTAGT CTGACGA GTCC GTGGCG GGAC GAAACAGC
514868644	101	20	9	5	0	8F06(4.6); 8G11(2.0); 46D07(2.0); 47D09(2.8); 85B08(5.7); 127E09(6.5); 125F08(2.5); 125F11(2.4); 167A08(5.6); 167H05(6.0); 168H11(2.6); 205E10(3.5); 207H04(2.4); 247D02(2.5); 247E06(4.1); 327B02(2.1); 405G09(3.5); 488G08(2.2); 526C02(5.0); 567C11(2.3)	GCTGTC ACTGGA TGCATGATCATATTTGGTGTGCTGAGCTGC TCTAGT CTGACGA GTCC GTGGCG GGAC GAAACAGC
565662496	102	2	1	1	0	8F06(7.8); 328F08(2.6)	GCTGTC ACTGGAC GTGGCGA GTTCGGT CTGACGA GTCC ATACATGTACTGTAAAGACAGGAGGTGGTG GGAC GAAACAGC
565378923	103	14	10	3	1	8F06(3.1); 45G06(2.9); 86A04(3.8); 86B04(8.4); 127E09(5.7); 167A08(4.7); 167H05(5.6); 205E10(2.1); 247D02(2.3); 325H05(4.9); 405D09(2.7); 405G09(3.4); 488G08(4.9); 567C11(3.0)	GCTGTC ACTG GATTTTCAGTTCGACGAACACTGGATACCGTAAA CAGT CTGAAGA GTCC AAATCTGCGCGATCTCGTGTGGGTGCGGG GGAC GAAACAGC
565658938	104	28	13	5	2	8F06(4.3); 8G11(2.4); 46D07(2.0); 47D09(2.6); 86A04(2.2); 85B08(5.3); 128A05(3.1); 127E08(3.2); 127E09(12.3); 125F08(2.3); 125F11(4.0); 128G08(2.9); 167A08(10.0); 167H05(5.8); 168H11(2.3); 206C09(2.6); 206D09(2.4); 205E10(3.3); 207H04(2.9); 247D02(2.0); 247E06(3.0); 288D05(2.2); 327B02(2.1); 328F08(2.2); 405D09(2.7); 405G09(7.5); 526C02(3.5); 567C11(3.3)	GCTGTC ACTGGA AACTGGATGCATGACCATATTTGGTGTGCCGAGCTGC TCTAGT CTGACGA GTCC GTGGCG GGAC GAAACAGC
565352652	105	4	2	1	0	125B09(4.9); 125C09(5.3); 205E10(2.1); 488H05(2.3)	GCTGTC ACTGGA AAGGTGGTAGGAAGAGTGCTCGTCGTAACA TCCGGT CTGATGA GTCC GATAAAACGTCATGTAGAAGCAGTACCACG GGAC GAAACAGC
565392938	105	5	1	1	0	125B09(6.3); 205E10(2.3); 247D02(2.3); 446C08(2.0); 488H05(2.2)	GCTGTC ACTGGA AAGGTGGTAGGAAGAGTGCTCGTCGTAACA TCCGGT CTGATGA GTCC GATAAAACGTCATGTAGGAGCAGTACCACG GGAC GAAACAGC
566225475	106	1	1	1	1	167A08(8.2)	GCTGTC ACTGGA TTATCTTTCGGGACTACTGGAAGATGACGGC TCCGGT CTGATGA GTTC GTGGCG GGAC GAAACAGC
565354561	107	14	9	5	1	8F06(3.2); 45G06(2.5); 86A04(3.9); 86B04(9.2); 128A05(2.1); 127E09(6.7); 167A08(6.0); 167H05(5.4); 205E10(2.3); 325H05(4.0); 405G09(3.2); 488G08(5.9); 488H05(2.0); 567C11(2.4)	GCTGTC ACTG GATTTTCAGTTCGACGAACACTGGATACCGTAAA CAGT CTGAAGA GTCC AAATCTGCTCGAGTTCGTGTGGGTGCGGG GGAC GAAACAGC
510443024	108	1	1	1	0	167A08(6.8)	GCTGTC ACTGGA TTTTCCTGCAATGGTCTGTGGGGAAACGGC TCCGGT CTGATGA GTTC GTGGCG GGAC GAAACAGC
565371245	108	1	1	1	0	167A08(7.0)	GCTGTC ACTGGA TTGTCTTTCGGGATTACTGGAAGATGACGGC TCCGGT CTGATGA GTTC GTGGCG GGAC GAAACAGC
565375966	108	1	1	1	0	167A08(7.3)	GCTGTC ACTGGA TTTCTTGTTGGTAGCAGCAGGAAACGGC TCCGGT CTGATGA GTTC GTGGCG GGAC GAAACAGC
565451865	108	1	1	1	0	167A08(7.2)	GCTGTC ACTGGA TTTTCCACAAGGACGAACGTGGGAAACGGC TCCGGT CTGATGA GTTC GTGGCG GGAC GAAACAGC
565513243	108	1	1	1	0	167A08(7.4)	GCTGTC ACTGGA TTTCGATCAAAACAAAACGATTGAAACGGC TCCGGT CTGATGA GTTC GTGGCG GGAC GAAACAGC
565625079	108	1	1	1	0	167A08(7.3)	GCTGTC ACTGGA TTTCGGTGGGATTTGACTTCACTGGAACGGC TCCGGT CTGATGA GTTC GTGGCG GGAC GAAACAGC
566226123	108	1	1	1	0	167A08(7.9)	GCTGTC ACTGGA TTGTCTTTCGGAATTACTGGAAGATGACGGC TCCGGT CTGATGA GTTC GTGGCG GGAC GAAACAGC
566228712	108	1	1	1	1	167A08(8.2)	GCTGTC ACTGGA TTTCGGTTAGCAATGCTACTGGAACGGC TCCGGT CTGATGA GTTC GTGGCG GGAC GAAACAGC
566229018	108	1	1	1	0	167A08(7.1)	GCTGTC ACTGGA TTTCTCAAGGTTTTGGCATTGGGAAACGGC TCCGGT CTGATGA GTTC GTGGCG GGAC GAAACAGC
566229815	108	1	1	1	0	167A08(6.8)	GCTGTC ACTGGA TTTCTTGACGAATGTGCAGGAAACGGC TCCGGT CTGATGA GTTC GTGGCG GGAC GAAACAGC
566235473	108	1	1	1	0	167A08(6.8)	GCTGTC ACTGGA TTTTCCTGCAATAGTCTGTGGGGAAACGGC TCCGGT CTGATGA GTTC GTGGCG GGAC GAAACAGC
566236522	108	1	1	1	0	167A08(6.5)	GCTGTC ACTGGA TTTTCGGAATGCACATTCTGGAAACGGC TCCGGT CTGATGA GTTC GTGGCG GGAC GAAACAGC
566238653	108	1	1	1	0	167A08(7.4)	GCTGTC ACTGGA TTTTGTGAACAAAGGATTTCATGAAACGGC TCCGGT CTGATGA GTTC GTGGCG GGAC GAAACAGC
566240763	108	1	1	1	1	167A08(8.0)	GCTGTC ACTGGA TTTTCACTGCATTTGCAAAGTGGGAACGGC TCCGGT CTGATGA GTTC GTGGCG GGAC GAAACAGC
566241263	108	1	1	1	0	167A08(7.2)	GCTGTC ACTGGA TTTTGCTCACGCGTGTGTGATGTAAAACGGC TCCGGT CTGATGA GTTC GTGGCG GGAC GAAACAGC
566572045	108	1	1	1	0	167A08(7.9)	GCTGTC ACTGGA TTTCTGCGGATGACATTCGTGGGAACGGC TCCGGT CTGATGA GTTC GTGGCG GGAC GAAACAGC
566574858	108	1	1	1	0	167A08(6.6)	GCTGTC ACTGGA TTTTCGCGTGAGTGATCATGTGAAGACGGC TCCGGT CTGATGA GTTC GTGGCG GGAC GAAACAGC
566575973	108	1	1	1	0	167A08(7.4)	GCTGTC ACTGGA TTTTTGGTGTCACTGGACATCGAGAACGGC TCCGGT CTGATGA GTTC GTGGCG GGAC GAAACAGC
510448857	109	11	2	1	0	47A03(3.4); 128A05(2.4); 126D05(2.0); 127E09(2.5); 125G09(2.6); 128G08(2.4); 167H05(2.1); 247E06(2.3); 326B10(5.8); 327B02(2.4); 488H05(2.1)	GCTGTC ACTGGA AAGTCGCGTGAGTAAGGTGCGGTAAGATCA TCCGGT CTGATGA GTCC GTTGACCCGTGCTTGAGTAGCGTCGACTGGG GGAC GAAACAGC
565363203	109	5	1	0	0	47A03(2.3); 125G09(2.9); 167A08(2.1); 326B10(4.2); 327B02(2.6)	GCTGTC ACTGGA CGGCATGTCTTTGAGTAGCCAAAACTGGAA TCCGGT CTGACGA GTCC GATACGTTGGTGAGTAGTTGCATGTGCCTG GGAC GAAACAGC
510245864	110	2	1	0	0	127E09(2.7); 167A08(4.3)	GCTGTC ACTGGA AAACCGAACGATTGATGGACGGACACCTC TCCGGT CTGACGA GTCC GATGTGTCTGCGTGTTGGGTG GGAC GAAACAGC
512119976	110	2	1	1	0	127E09(2.9); 167A08(5.4)	GCTGTC ACTGGA AATCAACATGCTACTGGAACACCTC TCCGGT CTGACGA GTCC GATGTGTCTGCGTGTTGGGCG GGAC GAAACAGC
513135531	110	2	1	0	0	127E09(2.9); 167A08(4.3)	GCTGTC ACTGGA TTTGCTTGCACGATGAGACAGACACCTC TCCGGT CTGATGA GTCC GATGTGTCTGCGAATGTCTGCGTGTTGGTG GGAC GAAACAGC
517085563	110	2	1	0	0	127E09(2.7); 167A08(4.7)	GCTGTC ACTGGA TTTTCACGATTGATGGACAGACACCTC TCCGGT CTGATGA GTCC GATGTGTCTGCGAATGTCTGCGTGTTGGGTG GGAC GAAACAGC
565352604	110	3	2	1	0	127E09(3.2); 167A08(5.0); 405D09(2.0)	GCTGTC ACTGGA AAAAACTCCTGGAAATAGCATGCACCTC TCCGGT CTGATGA GTCC GATGTGTCTGCGAATGTCTGCGTGTTGGTG GGAC GAAACAGC
565355411	110	2	1	0	0	127E09(2.8); 167A08(4.3)	GCTGTC ACTGGA AAAACATGTTCGATCTGGACAGGCACCTC TCCGGT CTGACGA GTCC GATGTGTCTGCGAATGTCTGCGTGTTGGTG GGAC GAAACAGC
565377317	110	2	2	1	0	127E09(3.1); 167A08(5.1)	GCTGTC ACTGGA TTTTCACCGTGGATTTGTGCGTGGAACACCTC TCCGGT CTGATGA GTCC GATGTGTCTGCGAATGTCTGCGTGTTGGGTG GGAC GAAACAGC
565869713	111	9	2	1	1	8F06(2.1); 128A05(2.6); 127E08(3.6); 127E09(8.0); 128G08(2.3); 167A08(2.4); 167H05(2.4); 288D05(2.9); 325B05(2.6)	GCTGTC ACTGGA CATTCTGGAGTTTGGGTTGAATTGGCGAA TCCGGT CTGACGA GTCCTGTA GTCGGTTACCGTGAAGCTCGGG TGTGGGAC GAAACAGC
512111432	112	3	1	0	0	127E09(2.7); 167A08(3.5); 405D09(2.0)	GCTGTC ACTGGA ACGTTGCACGTAGCTTCTGTAACACCTC TCCGGT CTGACGA GTCC GATGTGTCTGCGTGTTGGGTG GGAC GAAACAGC
566298977	113	10	1	1	0	128A05(2.2); 127E08(2.9); 127E09(5.9); 128G08(2.7); 167A08(2.9); 167H05(2.3); 247D02(2.3); 288D05(2.9); 325B05(2.9); 405D09(2.1)	GCTGTC ACTGGA CATTTCTGGGTATTTGGGTTGAATTGGCGAA TCCGGT CTGACGA GTCCTGTA GTCGGTTACCGTGAAGCTCGGG TGTGGGAC GAAACAGC
566603713	113	9	2	0	0	8F06(2.1); 128A05(2.5); 127E08(3.1); 127E09(4.1); 167A08(2.6); 167H05(2.2); 288D05(2.4); 325B05(2.1); 567C11(2.2)	GCTGTC ACTGGA CATTCTTGGGCATTTGGGTTGAATTGGCGAA TCCGGT CTGACGA GTCCTGTA GTCGGTTACCGTGAAGCTCGGG TGTGGGAC GAAACAGC
565380643	114	11	4	3	0	8F06(3.0); 85B08(2.5); 128A05(2.6); 125C09(2.4); 127E09(5.3); 125F11(2.0); 167A08(5.0); 167H05(5.0); 205E10(2.6); 405G09(2.8); 567C11(2.1)	GCTGTC ACTGG ATTTTCCAGGGAATACTGGATGCATGACCATATTTGGTGTGCCGAGCGGCA CCAGT CTGACGA GTTC GTGGCG GGAC GAAACAGC
566298754	115	2	2	0	0	247E06(3.4); 247H04(3.4)	GCTGTC ACTGGA TACGATTTGGTGATTTCGCGCATGCCAAAC TCCGGT CTGATGA GTCCT CAGTTTCGCATGCCCTTGCCAATGAAGT AGGAC GAAACAGC
565658927	116	10	5	2	1	8F06(2.8); 85B08(3.4); 127E09(10.0); 125F11(2.1); 167A08(5.2); 167H05(4.0); 205E10(3.2); 247E06(2.2); 405G09(3.0); 526C02(2.1)	GCTGTC ACTGGA ATTTTCTGGTTCAACTGGAATTATGCCTTCAAAGGGTGCCGATCTAA TCTGGT CTGATGA GTCT GTGGCG GGAC GAAACAGC
566225843	117	1	1	1	0	167A08(5.3)	GCTGTC ACTGGA TTCTCTTTTGGTTTGCAAATGGGAACGGC TCCGGT CTGATGA GTTC GTGGCG GGAC GAAACAGC
565703067	118	22	16	11	5	8F06(6.0); 48B06(2.9); 46D07(3.0); 45G06(5.3); 86A04(7.6); 86B04(10.3); 128A05(4.8); 128E02(2.5); 127E09(11.4); 125G09(2.2); 128G08(4.3); 167A08(8.5); 167H05(9.6); 207B06(2.8); 205C10(4.3); 327B02(3.1); 328F08(2.2); 325H05(7.6); 405D09(4.9); 405G09(7.2); 488G08(9.0); 567C11(6.0)	GCTGTC ACTG GAATCCGTTAA CAGT CTGACGA GTCC AAATCTGCTCGATTTCGCGTGGGTGCGGG GGAC GAAACAGC
566314690	119	6	2	0	0	125F11(3.8); 125H11(3.0); 167H05(2.6); 207H04(2.1); 405D09(2.3); 488G08(2.4)	GCTGTC ACTGGAT GGT GTCCGGT CCGATGA GTCC GTGTCGAAAAAGTTGATTACTTCACACCCA GGAC GAAACAGC
510210025	120	2	1	0	0	127E09(2.8); 167A08(3.5)	GCTGTC ACTGGAG CACTAAGTGCACTACTCAAGAAACACCT CTCCGGT CTGATGA GTCC GATGTGTCTGCGCGTTGGGTG GGAC GAAACAGC
565359743	120	3	1	0	0	127E09(2.7); 167A08(3.9); 405D09(2.1)	GCTGTC ACTGGA ACGTTGCACGTAGCTTCTGTAACACCTC TCCGGT CTGACGA GTCC GATGTGTCTGCGTGTGGTG GGAC GAAACAGC
565352875	121	4	1	1	1	125B09(9.7); 125E08(2.9); 125G09(2.1); 606G10(2.1)	GCTGTC ACTGGA ATGCGAAAAAGTGGGGAATTGAAGAGCCTCA TCCGGT CTGATGA GTG ATGCCA CAC GAAACAGC CTCTTGTGCCGGACGAAACAGC
565352879	121	4	2	2	1	125B09(7.2); 125C09(10.2); 125E08(2.7); 125G09(2.4)	GCTGTC ACTGGA ATGCGAAAAGTGGGGAATTGAAGAGCCTCA TCCGGT CTGATGA GTG ATGCCA CAC GAAACAGC CTCTTGTGCCGGACGAAACAGC
565358760	122	10	4	1	0	47A03(3.2); 128A05(2.1); 127E09(3.2); 125G09(4.1); 128G08(2.4); 167H05(2.2); 205E10(2.0); 326A10(2.5); 326B10(5.8); 327B02(2.2)	GCTGTC ACTGGA AAGTTGCGTGAGTAAGGTGCGGTAAGATCA TCCGGT CTGATGA GTCC GTTGACCCGTGCTTGAGTAGCGTTGACTGGG GGAC GAAACAGC
566652026	123	3	2	2	0	247C07(2.1); 247E06(7.8); 247H04(6.2)	GCTGTC ACTGGA TACGATTTGGTGATTTCGCGCATGCCAAAC TCCGGT CTGACGA GTCTT CAGTTCCGCATGCCCTTGCCAATGAAGT AGGAC GAAACAGC
533994655	124	26	13	0	0	8F06(3.3); 8G11(2.6); 48B06(2.9); 46D07(3.4); 86B04(3.3); 128A05(2.4); 125C09(2.6); 127E09(4.5); 125F08(2.2); 125F11(3.4); 128G08(2.4); 167A08(4.9); 167H05(4.3); 168H11(3.8); 206C09(3.3); 206F07(2.3); 207H04(3.3); 247D02(2.1); 247E06(2.9); 247H04(2.1); 327B02(2.3); 328F08(4.1); 405D09(4.0); 405G09(2.6); 488G08(3.3); 567C11(2.3)	GCTGTC ACTGGA TGGAGGCT TTCAGT CTGACGA GTCCTG CAACAACCAATTGCACGCAAGCC CGGGAC GAAACAGC
565352584	125	23	8	2	0	8F06(3.4); 46D07(2.0); 85B08(4.1); 128A05(2.4); 127E08(2.7); 127E09(5.3); 125F08(2.1); 125F11(2.9); 128G08(2.5); 167A08(6.7); 167H05(4.4); 168H11(2.5); 206C09(2.5); 206D09(2.2); 205E10(2.6); 206F07(2.0); 247E06(3.8); 327B02(2.0); 328F08(2.1); 405D09(2.9); 405G09(4.2); 526C02(3.1); 567C11(2.2)	GCTGTC ACTGG AAAAAAACACTGGATGCATGACCATATTTGGTGTGCCGAGCTGCA CCAGT CTGATGA GTTC GTGGCG GGAC GAAACAGC
565358119	125	19	6	2	0	8F06(2.9); 85B08(4.1); 128A05(2.6); 127E08(2.9); 127E09(6.2); 125F11(4.0); 128G08(2.5); 167A08(6.0); 167H05(4.5); 206C09(2.3); 206D09(2.2); 205E10(2.7); 207H04(2.2); 247E06(2.8); 328F08(2.1); 405D09(2.7); 405G09(4.5); 526C02(2.7); 567C11(2.6)	GCTGTC ACTGG AAAAAACACTGGATGCATGACCATATTTGGTGTGCCGAGCTGCA CCAGT CTGATGA GTTC GTGGCG GGAC GAAACAGC
565352609	126	13	5	2	0	8F06(3.3); 85B08(2.2); 128A05(2.6); 127E09(4.8); 125F08(2.1); 128G08(2.1); 167A08(6.4); 167H05(5.3); 205E10(2.2); 405D09(2.1); 405G09(3.0); 488G08(2.0); 567C11(2.3)	GCTGTC ACTGG AAAAAAGTGTGAAACTGGATGCATGACCATATTTGGTGTGCCGAGCGGCA CCAGT CTGATGA GTTC GTGGCG GGAC GAAACAGC
566334018	127	3	1	0	0	46D07(2.2); 125F11(4.6); 125H11(2.7)	GCTGTC ACTGGA TTTTGCGCCGTTCTACTTGAACACT TCCGGT CCGATGA GTCCTT GCGC GGGGAC GAAACAGC
566312526	128	7	2	1	0	205E10(2.1); 247D02(2.3); 247E06(3.4); 247H04(5.2); 488F06(2.0); 527C06(2.0); 567A08(2.1)	GCTGTC AC TGGATACGATTTGGTGATTTCGCGCATGCCAAACTCCT GT CTGATGA GTCCT CAGTTTCGCATGCCCTTGCCAATGAAGT AGGAC GAAACAGC
565360460	129	13	5	1	0	8F06(2.1); 47A03(3.5); 128A05(3.5); 126D05(2.1); 127E09(2.7); 125G09(3.5); 128G08(2.8); 167H05(2.6); 206D09(2.8); 205E10(2.2); 247E06(2.7); 326B10(6.7); 327B02(3.3)	GCTGTC ACTGGA AGGTACGTCTTTGAGTAGCCAAAACTGGAA TCCGGT CTGACGA GTCC GATACGTTGGTGAGTAGATGCATGTGCCTG GGAC GAAACAGC
566247471	130	17	6	1	0	8F06(3.0); 85B08(2.8); 128A05(2.3); 127E09(7.0); 125F11(2.3); 167A08(4.7); 167H05(3.7); 206C09(2.0); 206D09(2.3); 205E10(3.6); 207H04(2.4); 247E06(3.0); 325H05(2.0); 405D09(2.4); 405G09(2.6); 526C02(2.8); 567C11(2.2)	GCTGTC ACTGGATT TATGCCGTTGAAAGGGGAGCCGATCT AATCTAGT CTGACGA GTCT GTGGCG GGAC GAAACAGC
565674001	131	17	11	6	1	8F06(8.5); 48B06(2.8); 85B08(2.4); 127E09(6.2); 167A08(2.1); 167H05(4.4); 247C07(3.7); 247D02(6.3); 247D03(5.1); 247E06(6.9); 325B05(6.8); 328F08(2.7); 325H05(3.5); 488G08(2.3); 526A03(3.9); 526C02(2.3); 567C11(3.7)	GCTGTC ACTGGAA ATTGCAACCAAATGCAGAAAGCCTCAGA TTCCGGT CCGATGA GTCCT TGGGGT GGGAC GAAACAGC
565352783	132	3	2	0	0	125B09(3.2); 125C09(3.0); 367G11(2.1)	GCTGTC ACTGGAA CTAGAT TTTCGGT CTGAAGA GTCC ATGCATCTCTGTGTGTGTTGGTGGGACGAAACGGCTTGTGTTGCCA GGAC GAAACAGC
566317784	133	20	9	5	1	8F06(3.4); 86A04(2.4); 85B08(6.9); 128A05(2.3); 127E09(16.5); 125F11(3.0); 128G08(2.0); 167A08(5.6); 167H05(5.3); 206C09(2.5); 206D09(2.3); 205E10(6.5); 247D02(2.2); 247E06(4.2); 288D05(2.1); 405D09(2.5); 405G09(3.5); 488G08(2.3); 526C02(3.4); 567C11(2.2)	GCTGTC ACTGG ATTTATGCCGTTGAAAGGGGTGCCGATCTAAA CTAGT CTGATGA GTTC GTGGCG GGAC GAAACAGC
565367673	134	4	4	1	0	128A05(3.3); 125B09(5.3); 125E08(3.6); 125G09(3.4)	GCTGTC ACTGGA TAAGAAGAGCTACTTGGTAGGGAAGAGGCT TCCGGT CTGATGA GACCTTGAATGGC GAAACAGC ACTACGTTGCCCGGGACGAAACAGC
566312536	135	3	2	2	0	247C07(2.7); 247E06(5.8); 247H04(6.3)	GCTGTC ACTGGA TACGATTTGGTGATTTCGCGCGTGCCAAAC TCCGGT CTGATGA GTCT CAGTTTCGCATGCCCTTGCCAATGAAGTA GGAC GAAACAGC
565353338	136	4	1	0	0	127E09(2.2); 125F11(2.1); 167A08(3.4); 367G11(2.0)	GCTGTC ACTGGAG CACTAAGTGCACTACTCAAGAAACACCT CTCCGGT CTGACGA GTCC GATGTGTCTGCATGTTGGGTG GGAC GAAACAGC
566218011	137	5	3	2	1	128A05(2.4); 125B09(8.5); 125C09(5.8); 125E08(3.1); 125G09(3.0)	GCTGTC ACTGGA AGGGGACGA TCCGGT CTGATGA GTCC GTATCGAGGAAGAATTCGCGATATCCACAG GGAC GAAACAGC
565703050	138	22	15	10	4	8F06(5.6); 48B06(2.5); 46D07(2.6); 45G06(4.8); 86A04(6.0); 86B04(9.9); 128A05(4.6); 125C09(2.0); 128E02(2.0); 127E09(10.8); 128G08(4.7); 167A08(6.9); 167H05(10.6); 207B06(2.7); 205C10(3.7); 327B02(2.7); 328F08(2.1); 325H05(6.3); 405D09(4.9); 405G09(5.7); 488G08(8.1); 567C11(5.1)	GCTGTC ACTG GAGTCCGTTAA CAGT CTGACGA GTCC AAATCTGCTCGATTGCGTGTGGGTGCGGG GGAC GAAACAGC
514821068	139	6	2	2	0	8F06(2.2); 86A04(2.2); 86B04(2.3); 127E09(5.7); 167A08(7.9); 405D09(2.4)	GCTGTC ACTGGAT CGGACA ATCTAGT CTGAAGA GTCC TGCGATGCCTGATACTCATGCCTCTCCGC GGAC GAAACAGC
565380642	140	9	3	0	0	8F06(2.9); 85B08(2.5); 128A05(2.4); 127E09(4.9); 128G08(2.3); 167A08(3.3); 167H05(4.8); 405D09(2.3); 405G09(2.9)	GCTGTC ACTGG ATTTTCCAGGCAACTGGATGCATGACCATATTTGGTGTGCCGAGCGGCA CCAGT CTGACGA GTCT GTGGCG GGAC GAAACAGC
566339104	141	3	1	0	0	46D07(2.2); 125F11(4.6); 125H11(2.1)	GCTGTC ACTGGA TTTTTGCGCCGTTCTACTAGAACACT TCCGGT CCGATGA GTCCTT GCGC GGGGAC GAAACAGC
565378926	142	11	7	3	1	8F06(2.6); 45G06(2.5); 86A04(3.5); 86B04(8.7); 127E09(4.6); 167A08(4.2); 167H05(5.3); 325H05(3.6); 405G09(2.8); 488G08(5.3); 567C11(2.8)	GCTGTC ACTG GATTTTCAGTTCGACGAACACTGGATACCGTAAA CAGT CTGAAGA GTCC AAATCTGCTCGAATTCGTGTGGGTGCGGG GGAC GAAACAGC
565958337	143	3	3	2	0	247C07(3.3); 247E06(5.4); 247H04(6.8)	GCTGTC ACTGGA CACTACT TCCGGT CTGATGA GTCC GGGATACGACAAGTATGCCATTAGCAGGTG GGAC GAAACAGC
566312614	144	3	2	2	0	247C07(2.5); 247E06(5.2); 247H04(6.6)	GCTGTC ACTGGA TATAGCGCTCTACAAAAGACTGTCTTGGAC TCCGGT CTGATGA GTTC AGTCCAAGGGTGTAAAGTTGGGCGTGCATA GGAC GAAACAGC
566652019	144	3	2	2	0	247C07(2.6); 247E06(6.4); 247H04(7.9)	GCTGTC ACTGGA TACGATTTGGTGATTTCGCGCATGCCAAAC TCCGGT CTGACGA GTCT CAGTTTCGCATGCCCTTGCCAATGAAGTA GGAC GAAACAGC
512236971	145	3	1	1	0	127E09(3.0); 167A08(5.1); 405D09(2.2)	GCTGTC ACTGGA ACTGAACGATGGACAGACACCTC TCCGGT CTGACGA GTCC GATGTGTCTGCGAATGTCCGCGTGTTGGTG GGAC GAAACAGC
512366694	146	17	10	5	0	8F06(4.3); 48B06(2.4); 46D07(3.9); 86A04(2.7); 86B04(6.8); 127E09(6.6); 125F11(2.8); 167A08(7.8); 167G05(2.3); 167H05(5.2); 205C10(3.4); 205E10(2.3); 328F08(2.5); 405D09(5.6); 405G09(3.1); 488G08(3.5); 486H02(2.4)	GCTGTC ACTGGA GGGGAAAG TCTGGT CTGACGA GTCCT GATAACGTGCCTATTGGCGCACCCGGG GGGAC GAAACAGC
566569338	147	2	2	0	0	125B09(4.3); 125C09(3.9)	GCTGTC ACTGGA GGAAGATG TCCGGT CTGATGA GTCC GAAAATGTTCACGTAGGCAGGAGTTCGGTG GGAC GAAACAGC
565708108	148	18	7	2	0	8F06(3.6); 85B08(3.4); 128A05(2.6); 127E09(6.3); 125F08(2.0); 125F11(2.5); 128G08(2.0); 167A08(5.2); 167H05(4.3); 206C09(2.5); 206D09(2.6); 205E10(4.6); 207H04(2.5); 247E06(3.3); 325H05(2.3); 405G09(2.4); 526C02(2.6); 567C11(2.0)	GCTGTC ACTGGATT TATGCCGTTGAAAGGGGAGCCGATCT AATCTAGT CTGACGA GTCC GTGGCG GGAC GAAACAGC
565411466	149	18	12	7	1	48B06(2.2); 46D07(11.1); 48G09(2.8); 85B08(2.0); 86D03(3.8); 86H03(7.3); 128A05(2.4); 127E09(7.7); 125F08(3.6); 167G05(2.1); 167H05(2.1); 206D09(6.9); 247C07(5.3); 247E06(5.1); 247H04(3.3); 325H05(6.3); 526A03(4.1); 567C11(3.6)	GCTGTC ACTGGA GACTGGTG TCCAGT CCGATGA GTCT ACTGCCTCTGCACTATCTGCAAGCGTACCG GGAC GAAACAGC
512112258	150	9	5	3	0	8G11(4.7); 6H08(2.3); 46D07(2.1); 127E09(5.3); 125F11(6.5); 167A08(3.3); 206F07(2.1); 328F08(2.4); 405D09(6.6)	GCTGTC ACTGGA AACGAAGG TCTAGT CTGAAGA GTCC GCCTAAGCGCTGCTCACACAGTGTCTCGTG GGAC GAAACAGC
