# Supplementary material for: Highly multiplexed selection of RNA aptamers against a small molecule library
Source: PLoS One. 2022 Sep 15;17(9):e0273381. doi: 10.1371/journal.pone.0273381 (PMC9477273; doi:10.1371/journal.pone.0273381)
Supplement: S6 Table — Random forest classification of hits and misses. For each biosensor modeled, performance of the classifier is shown, including: number of compounds measured, number of compounds with at least 2-fold change of cleavage, the number of true negative classifications, the number of false-positives, the number of false-negatives, the number of true positives, the precision of the classifier, the true positive and negative rates of the classifier, and the area under the curve (AUC) of the receiver operating curve (ROC). (XLSX) [file pone.0273381.s009.xlsx]

## Sheet: Sheet1
Biosensor	Measured Targets	Positives	TN	FP	FN	TP	Precision	TPR	TNR	AUC
565359756	267	3	263	1	3	0	0	0	0.996212	0.498106
513135887	261	3	257	1	3	0	0	0	0.996124	0.498062
524192145	268	3	263	2	3	0	0	0	0.992453	0.496226
565703474	271	3	268	0	1	2	1	0.666667	1	0.833333
565945568	256	3	253	0	0	3	1	1	1	1
565358750	214	3	211	0	3	0	#DIV/0!	0	1	0.5
565764925	265	3	262	0	0	3	1	1	1	1
565945570	259	3	256	0	0	3	1	1	1	1
565508993	225	3	221	1	3	0	0	0	0.995495	0.497748
566305932	245	3	242	0	1	2	1	0.666667	1	0.833333
565352604	253	3	248	2	3	0	0	0	0.992	0.496
510210025	269	3	264	2	3	0	0	0	0.992481	0.496241
565352879	239	3	234	2	2	1	0.333333	0.333333	0.991525	0.662429
565367673	117	3	114	0	3	0	#DIV/0!	0	1	0.5
566339104	270	3	267	0	1	2	1	0.666667	1	0.833333
565958337	274	3	270	1	0	3	0.75	1	0.99631	0.998155
566652019	272	3	269	0	0	3	1	1	1	1
565358716	246	4	240	2	4	0	0	0	0.991736	0.495868
565703478	268	4	263	1	2	2	0.666667	0.5	0.996212	0.748106
566333990	271	4	267	0	0	4	1	1	1	1
565354742	233	4	229	0	4	0	#DIV/0!	0	1	0.5
565662496	274	4	269	1	2	2	0.666667	0.5	0.996296	0.748148
565358760	195	4	191	0	4	0	#DIV/0!	0	1	0.5
566334018	273	4	268	1	2	2	0.666667	0.5	0.996283	0.748141
514821068	238	4	233	1	4	0	0	0	0.995726	0.497863
565671881	244	5	239	0	1	4	1	0.8	1	0.9
565658072	244	5	239	0	3	2	1	0.4	1	0.7
566603699	230	5	225	0	1	4	1	0.8	1	0.9
565353501	191	5	185	1	4	1	0.5	0.2	0.994624	0.597312
565547677	264	5	257	2	4	1	0.333333	0.2	0.992278	0.596139
512298529	266	5	258	3	4	1	0.25	0.2	0.988506	0.594253
512111426	217	5	211	1	3	2	0.666667	0.4	0.995283	0.697642
566568470	255	5	247	3	4	1	0.25	0.2	0.988	0.594
566603713	238	5	233	0	2	3	1	0.6	1	0.8
566218011	272	5	264	3	4	1	0.25	0.2	0.988764	0.594382
512236971	271	5	263	3	4	1	0.25	0.2	0.988722	0.594361
566306405	236	6	230	0	3	3	1	0.5	1	0.75
566655862	258	6	250	2	4	2	0.5	0.333333	0.992063	0.662698
566669595	240	6	234	0	3	3	1	0.5	1	0.75
565869713	245	6	239	0	3	3	1	0.5	1	0.75
566314690	254	6	246	2	6	0	0	0	0.991935	0.495968
565354744	247	7	238	2	7	0	0	0	0.991667	0.495833
566668612	260	7	250	3	5	2	0.4	0.285714	0.988142	0.636928
565770089	260	8	250	2	6	2	0.5	0.25	0.992063	0.621032
514294722	257	8	247	2	5	3	0.6	0.375	0.991968	0.683484
565658930	248	8	240	0	4	4	1	0.5	1	0.75
565663129	261	8	251	2	6	2	0.5	0.25	0.992095	0.621047
565736657	263	8	254	1	4	4	0.8	0.5	0.996078	0.748039
565360460	233	8	224	1	5	3	0.75	0.375	0.995556	0.685278
565380642	242	8	233	1	6	2	0.666667	0.25	0.995726	0.622863
513125001	267	9	257	1	4	5	0.833333	0.555556	0.996124	0.77584
565352593	237	9	226	2	4	5	0.714286	0.555556	0.991228	0.773392
565352107	242	9	232	1	5	4	0.8	0.444444	0.995708	0.720076
565658928	245	9	235	1	5	4	0.8	0.444444	0.995763	0.720104
565388300	237	9	227	1	4	5	0.833333	0.555556	0.995614	0.775585
565380643	226	9	216	1	4	5	0.833333	0.555556	0.995392	0.775474
565352609	247	9	236	2	5	4	0.666667	0.444444	0.991597	0.718021
565658071	250	10	239	1	8	2	0.666667	0.2	0.995833	0.597917
512112258	267	10	255	2	6	4	0.666667	0.4	0.992218	0.696109
565380623	261	11	248	2	5	6	0.75	0.545455	0.992	0.768727
511228957	246	11	233	2	5	6	0.75	0.545455	0.991489	0.768472
566247471	249	11	236	2	9	2	0.5	0.181818	0.991597	0.586707
565352619	246	12	233	1	6	6	0.857143	0.5	0.995726	0.747863
565707779	258	12	245	1	7	5	0.833333	0.416667	0.995935	0.706301
565658927	263	12	247	4	6	6	0.6	0.5	0.984064	0.742032
565352773	266	14	251	1	8	6	0.857143	0.428571	0.996032	0.712302
565378926	246	14	231	1	8	6	0.857143	0.428571	0.99569	0.712131
565708108	250	14	234	2	8	6	0.75	0.428571	0.991525	0.710048
565395634	237	15	221	1	6	9	0.9	0.6	0.995495	0.797748
565352620	265	15	248	2	6	9	0.818182	0.6	0.992	0.796
565658937	261	15	245	1	10	5	0.833333	0.333333	0.995935	0.664634
565378923	210	15	195	0	8	7	1	0.466667	1	0.733333
565354563	208	16	191	1	7	9	0.9	0.5625	0.994792	0.778646
565354561	226	16	210	0	6	10	1	0.625	1	0.8125
565358119	246	16	228	2	7	9	0.818182	0.5625	0.991304	0.776902
512366694	196	16	178	2	6	10	0.833333	0.625	0.988889	0.806944
565378930	210	17	192	1	7	10	0.909091	0.588235	0.994819	0.791527
565374624	264	17	244	3	8	9	0.75	0.529412	0.987854	0.758633
565378920	236	17	219	0	7	10	1	0.588235	1	0.794118
565674001	245	17	228	0	10	7	1	0.411765	1	0.705882
565354562	263	18	242	3	9	9	0.75	0.5	0.987755	0.743878
566317784	223	18	203	2	8	10	0.833333	0.555556	0.990244	0.7729
565354553	261	20	239	2	6	14	0.875	0.7	0.991701	0.845851
512119032	255	20	233	2	7	13	0.866667	0.65	0.991489	0.820745
565493161	264	21	241	2	11	10	0.833333	0.47619	0.99177	0.73398
565658938	209	21	187	1	9	12	0.923077	0.571429	0.994681	0.783055
565354350	266	22	240	4	8	14	0.777778	0.636364	0.983607	0.809985
565359922	245	22	222	1	11	11	0.916667	0.5	0.995516	0.747758
514037045	256	22	233	1	8	14	0.933333	0.636364	0.995726	0.816045
565411466	260	22	236	2	9	13	0.866667	0.590909	0.991597	0.791253
566177595	262	23	236	3	11	12	0.8	0.521739	0.987448	0.754593
565513272	258	24	231	3	12	12	0.8	0.5	0.987179	0.74359
565385129	263	25	235	3	9	16	0.842105	0.64	0.987395	0.813697
514868644	263	25	235	3	13	12	0.8	0.48	0.987395	0.733697
565707921	255	26	226	3	12	14	0.823529	0.538462	0.9869	0.762681
565675752	259	26	231	2	8	18	0.9	0.692308	0.991416	0.841862
565703050	234	26	208	0	5	21	1	0.807692	1	0.903846
566087733	258	27	226	5	14	13	0.722222	0.481481	0.978355	0.729918
565515431	250	27	223	0	5	22	1	0.814815	1	0.907407
512242466	262	29	233	0	5	24	1	0.827586	1	0.913793
565872930	267	30	236	1	7	23	0.958333	0.766667	0.995781	0.881224
565359918	258	31	225	2	17	14	0.875	0.451613	0.991189	0.721401
565515437	265	31	233	1	8	23	0.958333	0.741935	0.995726	0.868831
522104529	263	32	229	2	9	23	0.92	0.71875	0.991342	0.855046
565703067	266	32	232	2	9	23	0.92	0.71875	0.991453	0.855101
533994655	258	32	220	6	12	20	0.769231	0.625	0.973451	0.799226
513400071	257	34	218	5	13	21	0.807692	0.617647	0.977578	0.797613
Total		1310	25162	154	602	708	0.821346	0.540458	0.993917	0.767187
Average	107	12.243	235.159	1.43925	5.62617	6.61682	0.719451	0.467635	0.993959	0.730797
